# Supplementary material for: Dosage Strategy of Linezolid According to the Trough Concentration Target and Renal Function in Chinese Critically Ill Patients
Source: Front Pharmacol. 2022 Apr 11;13:844567. doi: 10.3389/fphar.2022.844567 (PMC9035989; doi:10.3389/fphar.2022.844567)
Supplement: Supplementary file 1 [file DataSheet1.ZIP]

Archive with 5 entries (5 files):
- Supplementary materials/.DS_Store
- Supplementary materials/Control stream.docx
- Supplementary materials/data for modeling.csv
- Supplementary materials/data for simulation.xlsm
- Supplementary materials/Supplementary tables and figures.docx
