# Supplementary material for: Dosage Strategy of Linezolid According to the Trough Concentration Target and Renal Function in Chinese Critically Ill Patients
Source: Front Pharmacol. 2022 Apr 11;13:844567. doi: 10.3389/fphar.2022.844567 (PMC9035989; doi:10.3389/fphar.2022.844567)
Supplement: Supplementary file 1 [file DataSheet1.ZIP › Supplementary materials/data for modeling.csv]

#ID	PID	DAT2	TIME	DAY	TAD	DV	AMT	CMT	CTIME	RTE	EVID	MDV	SEX	AGE	BH	BW	TBP	ANEMIA	WBC	Hb	PLT	TBIL	ALB	ALT	AST	Cr	CRCL	FID	BMI
1	1470965	2018/4/1	15:56:00	0	.	.	600	1	1.5	2	1	1	1	38	172	60	1	0	7.25	83	46	21	23.8	254	.	235	31.83686209	15	20.2812331
1	1470965	2018/4/2	9:00:00	0.711111111	.	.	600	1	1.5	2	1	1	1	38	172	60	1	0	5.02	82	50	21	23.8	254	.	185	40.44141941	15	20.2812331
1	1470965	2018/4/2	21:00:00	1.211111111	.	.	600	1	1.5	2	1	1	1	38	172	60	1	0	5.02	82	50	21	23.8	254	.	185	40.44141941	15	20.2812331
1	1470965	2018/4/3	9:00:00	1.711111111	.	.	600	1	1.5	2	1	1	1	38	172	60	1	0	5.02	82	50	21	23.8	254	.	185	40.44141941	15	20.2812331
1	1470965	2018/4/3	20:06:00	2.430556	.	.	600	1	1.5	2	1	1	1	38	172	60	1	0	5.02	82	50	21	23.8	254	.	185	40.44141941	15	20.2812331
1	1470965	2018/4/4	6:24:00	2.602777778	10.3	12.86	.	1	.	2	0	0	1	38	172	60	1	0	6.29	89	42	21	23.8	254	.	195	38.36750047	15	20.7197874
2	1472319	2018/4/5	9:00:00	0	.	.	600	1	1.5	2	1	1	0	77	149	46	0	0	5.24	76	210	7	31.5	8	11	51	59.04645477	16	20.7197874
2	1472319	2018/4/5	21:00:00	0.5	.	.	600	1	1.5	2	1	1	0	77	149	46	0	0	5.24	76	210	7	31.5	8	11	51	59.04645477	16	20.7197874
2	1472319	2018/4/6	9:00:00	1	.	.	600	1	1.5	2	1	1	0	77	149	46	0	0	5.24	76	210	7	31.5	8	11	52	57.91094602	16	20.7197874
2	1472319	2018/4/6	21:00:00	1.5	.	.	600	1	1.5	2	1	1	0	77	149	46	0	0	5.24	76	210	7	31.5	8	11	52	57.91094602	16	20.7197874
2	1472319	2018/4/7	9:00:00	2	.	.	600	1	1.5	2	1	1	0	77	149	46	0	0	5.24	76	210	7	31.5	8	11	52	57.91094602	16	20.7197874
2	1472319	2018/4/7	21:00:00	2.5	.	.	600	1	1.5	2	1	1	0	77	149	46	0	0	5.24	76	210	7	31.5	8	11	52	57.91094602	16	20.7197874
2	1472319	2018/4/8	9:00:00	3	.	.	600	1	1.5	2	1	1	0	77	149	46	0	0	5.24	76	210	7	31.5	8	11	52	57.91094602	16	20.7197874
2	1472319	2018/4/8	21:00:00	3.5	.	.	600	1	1.5	2	1	1	0	77	149	46	0	0	5.24	76	210	7	31.5	8	11	52	57.91094602	16	20.7197874
2	1472319	2018/4/9	8:52:00	3.994444444	11.86666667	3.53	.	1	.	2	0	0	0	77	149	46	0	0	14.59	102	374	7	31.5	23	11	59	51.04015582	16	20.7197874
2	1472319	2018/4/9	9:00:00	4	.	.	600	1	1.5	2	1	1	0	77	149	46	0	0	14.59	102	374	7	31.5	23	11	59	51.04015582	16	20.7197874
2	1472319	2018/4/9	21:00:00	4.5	.	.	600	1	1.5	2	1	1	0	77	149	46	0	0	14.59	102	374	7	31.5	23	11	59	51.04015582	16	20.7197874
2	1472319	2018/4/10	9:00:00	5	.	.	600	1	1.5	2	1	1	0	77	149	46	0	0	14.59	102	374	7	31.5	23	11	59	51.04015582	16	20.7197874
2	1472319	2018/4/10	21:00:00	5.5	.	.	600	1	1.5	2	1	1	0	77	149	46	0	0	14.04	102	431	6	26.3	23	11	59	51.04015582	16	20.7197874
2	1472319	2018/4/11	9:00:00	6	.	.	600	1	1.5	2	1	1	0	77	149	46	0	0	14.04	89	431	6	26.3	23	11	59	51.04015582	16	20.7197874
2	1472319	2018/4/13	21:00:00	8.5	.	.	600	1	1.5	2	1	1	0	77	149	46	0	0	14.04	89	431	6	26.3	23	11	59	51.04015582	16	20.7197874
2	1472319	2018/4/14	9:00:00	9	.	.	600	1	1.5	2	1	1	0	77	149	46	0	0	14.04	89	431	6	26.3	25	23	53	56.81828666	16	20.7197874
2	1472319	2018/4/14	21:00:00	9.5	.	.	600	1	1.5	2	1	1	0	77	149	46	0	0	14.04	89	435	6	26.3	25	23	53	56.81828666	16	20.7197874
2	1472319	2018/4/15	9:00:00	10	.	.	600	1	1.5	2	1	1	0	77	149	46	0	0	14.04	89	435	6	26.3	25	23	53	56.81828666	16	20.7197874
2	1472319	2018/4/15	21:00:00	10.5	.	.	600	1	1.5	2	1	1	0	77	149	46	0	0	14.04	89	435	6	26.3	25	23	53	56.81828666	16	20.7197874
2	1472319	2018/4/16	9:00:00	11	.	.	600	1	1.5	2	1	1	0	77	149	46	0	0	9.28	84	435	6	26.3	25	23	57	52.83103848	16	20.7197874
2	1472319	2018/4/16	21:00:00	11.5	.	.	600	1	1.5	2	1	1	0	77	149	46	0	0	9.28	84	435	6	26.3	25	23	57	52.83103848	16	20.7197874
2	1472319	2018/4/17	9:00:00	12	.	.	600	1	1.5	2	1	1	0	77	149	46	0	0	9.28	84	435	6	26.3	25	23	57	52.83103848	16	20.7197874
2	1472319	2018/4/17	21:00:00	12.5	.	.	600	1	1.5	2	1	1	0	77	149	46	0	0	9.28	84	435	6	26.3	25	23	57	52.83103848	16	20.7197874
2	1472319	2018/4/18	9:00:00	13	.	.	600	1	1.5	2	1	1	0	77	149	46	0	0	9.28	84	454	6	26.3	25	23	57	52.83103848	16	20.7197874
2	1472319	2018/4/18	21:00:00	13.5	.	.	600	1	1.5	2	1	1	0	77	149	46	0	0	9.28	87	454	6	26.3	25	23	57	52.83103848	16	20.7197874
2	1472319	2018/4/19	7:35:00	13.94097222	10.58333333	5.05	.	1	.	2	0	0	0	77	149	46	0	0	6.01	87	454	6	32.5	14	16	55	54.75216715	16	21.61281179
3	1469941	2018/4/14	21:00:00	0	.	.	600	1	1.5	2	1	1	0	67	168	61	0	0	7.26	89	504	8	31.9	14	11	63	73.44762681	18	21.61281179
3	1469941	2018/4/15	9:00:00	0.5	.	.	600	1	1.5	2	1	1	0	67	168	61	0	0	7.26	89	504	8	31.9	14	11	63	73.44762681	18	21.61281179
3	1469941	2018/4/15	21:00:00	1	.	.	600	1	1.5	2	1	1	0	67	168	61	0	0	7.26	89	504	8	31.9	14	11	63	73.44762681	18	21.61281179
3	1469941	2018/4/16	9:00:00	1.5	.	.	600	1	1.5	2	1	1	0	67	168	61	0	0	7.26	89	504	8	31.9	14	11	63	73.44762681	18	21.61281179
3	1469941	2018/4/16	21:00:00	2	.	.	600	1	1.5	2	1	1	0	67	168	61	0	0	7.26	89	504	8	31.9	14	11	63	73.44762681	18	21.61281179
3	1469941	2018/4/17	9:00:00	2.5	.	.	600	1	1.5	2	1	1	0	67	168	61	0	0	7.26	89	504	8	31.9	14	11	63	73.44762681	18	21.61281179
3	1469941	2018/4/17	21:00:00	3	.	.	600	1	1.5	2	1	1	0	67	168	61	0	0	7.26	89	504	8	31.9	14	11	63	73.44762681	18	21.61281179
3	1469941	2018/4/18	9:00:00	3.5	.	.	600	1	1.5	2	1	1	0	67	168	61	0	0	7.26	89	504	8	31.9	14	11	63	73.44762681	18	21.61281179
3	1469941	2018/4/18	21:00:00	4	.	.	600	1	1.5	2	1	1	0	67	168	61	0	0	7.26	89	504	8	31.9	14	11	63	73.44762681	18	21.61281179
3	1469941	2018/4/19	9:00:00	4.5	.	.	600	1	1.5	2	1	1	0	67	168	61	0	0	7.26	89	504	8	31.9	14	11	63	73.44762681	18	21.61281179
3	1469941	2018/4/19	21:00:00	5	.	.	600	1	1.5	2	1	1	0	67	168	61	0	0	7.26	89	504	8	31.9	14	11	63	73.44762681	18	21.61281179
3	1469941	2018/4/20	14:32:00	5.730555556	.	.	600	1	1.5	2	1	1	0	67	168	61	0	0	4.19	98	562	5	31.9	13	15	68	68.04706601	18	21.61281179
3	1469941	2018/4/20	21:00:00	6	.	.	600	1	1.5	2	1	1	0	67	168	61	0	0	4.19	98	562	5	31.9	13	15	68	68.04706601	18	21.61281179
3	1469941	2018/4/21	6:42:00	6.404166667	9.7	7.07	.	1	.	2	0	0	0	67	168	61	0	0	4.19	98	562	5	31.9	13	15	68	68.04706601	18	21.61281179
3	1469941	2018/4/21	9:00:00	6.5	.	.	600	1	1.5	2	1	1	0	67	168	61	0	0	4.19	98	562	5	31.9	13	15	68	68.04706601	18	21.61281179
3	1469941	2018/4/21	21:00:00	7	.	.	600	1	1.5	2	1	1	0	67	168	61	0	0	4.19	98	562	5	31.9	13	15	68	68.04706601	18	21.61281179
3	1469941	2018/4/22	9:00:00	7.5	.	.	600	1	1.5	2	1	1	0	67	168	61	0	0	4.19	98	562	5	31.9	13	15	68	68.04706601	18	21.61281179
3	1469941	2018/4/22	9:00:00	7.5	.	.	600	1	1.5	2	1	1	0	67	168	61	0	0	4.19	98	562	5	31.9	13	15	68	68.04706601	18	21.61281179
3	1469941	2018/4/23	9:00:00	8.5	.	.	600	1	1.5	2	1	1	0	67	168	61	0	0	3.13	95	413	5	32.4	11	14	59	78.42712693	18	21.61281179
3	1469941	2018/4/24	9:00:00	9.5	.	.	600	1	1.5	2	1	1	0	67	168	61	0	0	3.13	95	413	5	32.4	11	14	59	78.42712693	18	21.61281179
3	1469941	2018/4/25	9:00:00	10.5	.	.	600	1	1.5	2	1	1	0	67	168	61	0	0	3.13	95	413	5	32.4	11	14	59	78.42712693	18	21.61281179
3	1469941	2018/4/26	9:13:00	11.50902778	24.21666667	1.17	.	1	.	2	0	0	0	67	168	61	0	0	5.37	98	403	4	35.6	12	17	70	66.10286413	18	22.72043837
4	1468985	2018/4/17	9:00:00	0	.	.	600	1	1.5	2	1	1	1	49	173	68	1	0	6.78	100	376	7	33.5	34	44	52	145.4767726	19	22.72043837
4	1468985	2018/4/17	21:00:00	0.5	.	.	600	1	1.5	2	1	1	1	49	173	68	1	0	6.78	100	376	7	33.5	34	44	52	145.4767726	19	22.72043837
4	1468985	2018/4/18	9:00:00	1	.	.	600	1	1.5	2	1	1	1	49	173	68	1	0	6.78	100	376	7	33.5	34	44	52	145.4767726	19	22.72043837
4	1468985	2018/4/18	21:00:00	1.5	.	.	600	1	1.5	2	1	1	1	49	173	68	1	0	6.78	100	376	7	33.5	34	44	52	145.4767726	19	22.72043837
4	1468985	2018/4/19	9:00:00	2	.	.	600	1	1.5	2	1	1	1	49	173	68	1	0	6.78	100	376	7	33.5	34	44	52	145.4767726	19	22.72043837
4	1468985	2018/4/19	21:00:00	2.5	.	.	600	1	1.5	2	1	1	1	49	173	68	1	0	6.78	100	376	7	33.5	34	44	52	145.4767726	19	22.72043837
4	1468985	2018/4/20	9:00:00	3	.	.	600	1	1.5	2	1	1	1	49	173	68	1	0	6.78	100	376	7	33.5	34	44	52	145.4767726	19	22.72043837
4	1468985	2018/4/20	21:00:00	3.5	.	.	600	1	1.5	2	1	1	1	49	173	68	1	0	6.78	100	376	7	33.5	34	44	52	145.4767726	19	22.72043837
4	1468985	2018/4/21	9:00:00	4	.	.	600	1	1.5	2	1	1	1	49	173	68	1	0	7.43	103	322	8	34.3	26	40	53	142.7319278	19	22.72043837
4	1468985	2018/4/21	21:00:00	4.5	.	.	600	1	1.5	2	1	1	1	49	173	68	1	0	7.43	103	322	8	34.3	26	40	53	142.7319278	19	22.72043837
4	1468985	2018/4/22	9:00:00	5	.	.	600	1	1.5	2	1	1	1	49	173	68	1	0	7.43	103	322	8	34.3	26	40	53	142.7319278	19	22.72043837
4	1468985	2018/4/22	21:00:00	5.5	.	.	600	1	1.5	2	1	1	1	49	173	68	1	0	7.43	103	322	8	34.3	26	40	53	142.7319278	19	22.72043837
4	1468985	2018/4/23	9:00:00	6	.	.	600	1	1.5	2	1	1	1	49	173	68	1	0	7.43	103	322	8	34.3	26	40	53	142.7319278	19	22.72043837
4	1468985	2018/4/23	21:00:00	6.5	.	.	600	1	1.5	2	1	1	1	49	173	68	1	0	7.43	103	322	8	34.3	26	40	53	142.7319278	19	22.72043837
4	1468985	2018/4/24	6:11:00	6.882638889	9.183333333	2.37	.	1	.	2	0	0	1	49	173	68	1	0	7.43	103	322	8	34.3	26	40	53	142.7319278	19	22.72043837
4	1468985	2018/4/24	9:00:00	7	.	.	600	1	1.5	2	1	1	1	49	173	68	1	0	7.43	103	322	8	34.3	26	40	53	142.7319278	19	22.72043837
4	1468985	2018/4/24	21:00:00	7.5	.	.	600	1	1.5	2	1	1	1	49	173	68	1	0	7.43	103	322	8	34.3	26	40	53	142.7319278	19	22.72043837
4	1468985	2018/4/25	9:00:00	8	.	.	600	1	1.5	2	1	1	1	49	173	68	1	0	7.43	103	322	8	34.3	26	40	53	142.7319278	19	22.72043837
4	1468985	2018/4/25	21:00:00	8.5	.	.	600	1	1.5	2	1	1	1	49	173	68	1	0	7.43	103	322	8	34.3	26	40	53	142.7319278	19	22.72043837
4	1468985	2018/4/26	9:00:00	9	.	.	600	1	1.5	2	1	1	1	49	173	68	1	0	7.43	103	322	8	34.3	26	40	53	142.7319278	19	22.72043837
4	1468985	2018/4/26	21:00:00	9.5	.	.	600	1	1.5	2	1	1	1	49	173	68	1	0	6.4	101	247	9	32.6	18	24	54	140.088744	19	22.72043837
4	1468985	2018/4/27	9:00:00	10	.	.	600	1	1.5	2	1	1	1	49	173	68	1	0	6.4	101	247	9	32.6	18	24	54	140.088744	19	22.72043837
4	1468985	2018/4/27	21:00:00	10.5	.	.	600	1	1.5	2	1	1	1	49	173	68	1	0	6.4	101	247	9	32.6	18	24	54	140.088744	19	22.72043837
4	1468985	2018/4/28	9:00:00	11	.	.	600	1	1.5	2	1	1	1	49	173	68	1	0	6.4	101	247	9	32.6	18	24	54	140.088744	19	22.72043837
4	1468985	2018/4/28	21:00:00	11.5	.	.	600	1	1.5	2	1	1	1	49	173	68	1	0	6.4	101	247	9	32.6	18	24	54	140.088744	19	22.72043837
4	1468985	2018/4/29	9:00:00	12	.	.	600	1	1.5	2	1	1	1	49	173	68	1	0	6.4	101	247	9	32.6	18	24	54	140.088744	19	22.72043837
4	1468985	2018/4/29	21:00:00	12.5	.	.	600	1	1.5	2	1	1	1	49	173	68	1	0	6.4	101	247	9	32.6	18	24	54	140.088744	19	22.72043837
4	1468985	2018/4/30	9:00:00	13	.	.	600	1	1.5	2	1	1	1	49	173	68	1	0	6.4	101	247	9	32.6	18	24	54	140.088744	19	22.72043837
4	1468985	2018/4/30	21:00:00	13.5	.	.	600	1	1.5	2	1	1	1	49	173	68	1	0	6.4	101	247	9	32.6	18	24	54	140.088744	19	22.72043837
4	1468985	2018/5/1	9:00:00	14	.	.	600	1	1.5	2	1	1	1	49	173	68	1	0	6.4	101	247	9	32.6	18	24	54	140.088744	19	22.72043837
4	1468985	2018/5/1	21:00:00	14.5	.	.	600	1	1.5	2	1	1	1	49	173	68	1	0	6.4	101	247	9	32.6	18	24	54	140.088744	19	22.72043837
4	1468985	2018/5/2	9:00:00	15	.	.	600	1	1.5	2	1	1	1	49	173	68	1	0	6.4	101	247	9	32.6	18	24	54	140.088744	19	22.72043837
4	1468985	2018/5/2	21:00:00	15.5	.	.	600	1	1.5	2	1	1	1	49	173	68	1	0	6.4	101	247	9	32.6	18	24	54	140.088744	19	22.72043837
4	1468985	2018/5/3	9:00:00	16	.	.	600	1	1.5	2	1	1	1	49	173	68	1	0	6.4	101	247	9	32.6	18	24	54	140.088744	19	22.72043837
4	1468985	2018/5/3	21:00:00	16.5	.	.	600	1	1.5	2	1	1	1	49	173	68	1	0	6.4	101	247	9	32.6	18	24	54	140.088744	19	22.72043837
4	1468985	2018/5/4	9:00:00	17	.	.	600	1	1.5	2	1	1	1	49	173	68	1	0	6.95	101	244	8	33.5	9	16	53	142.7319278	19	22.72043837
4	1468985	2018/5/4	21:00:00	17.5	.	.	600	1	1.5	2	1	1	1	49	173	68	1	0	7.95	102	245	8	33.5	9	16	53	142.7319278	19	22.72043837
4	1468985	2018/5/5	9:00:00	18	.	.	600	1	1.5	2	1	1	1	49	173	68	1	0	8.95	103	246	8	33.5	9	16	53	142.7319278	19	22.72043837
4	1468985	2018/5/5	21:00:00	18.5	.	.	600	1	1.5	2	1	1	1	49	173	68	1	0	9.95	104	247	8	33.5	9	16	53	142.7319278	19	22.72043837
4	1468985	2018/5/6	9:00:00	19	.	.	600	1	1.5	2	1	1	1	49	173	68	1	0	2.78	102	237	8	33.5	9	16	53	142.7319278	19	22.72043837
4	1468985	2018/5/6	21:00:00	19.5	.	.	600	1	1.5	2	1	1	1	49	173	68	1	0	3.78	103	238	8	33.5	9	16	53	142.7319278	19	22.72043837
4	1468985	2018/5/7	9:00:00	20	.	.	600	1	1.5	2	1	1	1	49	173	68	1	0	4.78	104	239	8	33.5	9	16	53	142.7319278	19	22.72043837
4	1468985	2018/5/7	21:00:00	20.5	.	.	600	1	1.5	2	1	1	1	49	173	68	1	0	5.78	105	240	8	33.5	9	16	53	142.7319278	19	22.72043837
4	1468985	2018/5/8	6:14:00	20.88472222	9.233333333	2.58	.	1	.	2	0	0	1	49	173	68	1	0	6.78	106	241	8	33.5	9	16	53	142.7319278	19	21.64176296
5	1216292	2018/4/23	9:00:00	0	.	.	600	1	1.5	2	1	1	0	99	163	57.5	0	0	5.7	97	232	7	30.6	14	13	75	32.66299919	20	21.64176296
5	1216292	2018/4/23	21:00:00	0.5	.	.	600	1	1.5	2	1	1	0	99	163	57.5	0	0	5.7	97	232	7	30.6	14	13	75	32.66299919	20	21.64176296
5	1216292	2018/4/24	9:00:00	1	.	.	600	1	1.5	2	1	1	0	99	163	57.5	0	0	4.22	91	239	7	30.6	5	13	90	27.21916599	20	21.64176296
5	1216292	2018/4/24	21:00:00	1.5	.	.	600	1	1.5	2	1	1	0	99	163	57.5	0	0	4.22	91	239	7	30.6	5	13	90	27.21916599	20	21.64176296
5	1216292	2018/4/25	9:00:00	2	.	.	600	1	1.5	2	1	1	0	99	163	57.5	0	0	4.22	91	239	7	30.6	5	13	90	27.21916599	20	21.64176296
5	1216292	2018/4/25	21:00:00	2.5	.	.	600	1	1.5	2	1	1	0	99	163	57.5	0	0	4.22	91	239	7	30.6	5	13	90	27.21916599	20	21.64176296
5	1216292	2018/4/26	9:00:00	3	.	.	600	1	1.5	2	1	1	0	99	163	57.5	0	0	4.22	91	239	7	30.6	5	13	90	27.21916599	20	21.64176296
5	1216292	2018/4/26	21:00:00	3.5	.	.	600	1	1.5	2	1	1	0	99	163	57.5	0	0	4.22	91	239	7	30.6	5	13	90	27.21916599	20	21.64176296
5	1216292	2018/4/27	7:37:00	3.942361111	10.61666667	6.96	.	1	.	2	0	0	0	99	163	57.5	0	0	4.47	99	218	5	29.8	8	15	97	25.25489628	20	21.64176296
5	1216292	2018/4/27	9:00:00	4	.	.	600	1	1.5	2	1	1	0	99	163	57.5	0	0	4.47	99	218	5	29.8	8	15	97	25.25489628	20	21.64176296
5	1216292	2018/4/28	8:43:00	4.988194444	23.71666667	3.67	.	1	.	2	0	0	0	99	163	57.5	0	0	5.73	98	210	5	29.8	8	15	97	25.25489628	20	22.49858277
6	1478310	2018/5/5	4:36:00	0	.	.	600	1	1.5	2	1	1	0	81	168	63.5	0	0	87.86	102	313	7	20.4	4	11	58	67.12176461	21	22.49858277
6	1478310	2018/5/5	21:00:00	0.683333333	.	.	600	1	1.5	2	1	1	0	81	168	63.5	0	0	76.38	104	345	7	20.4	4	11	58	67.12176461	21	22.49858277
6	1478310	2018/5/6	9:00:00	1.183333333	.	.	600	1	1.5	2	1	1	0	81	168	63.5	0	0	64.9	106	377	7	20.4	4	11	77	50.55925126	21	22.49858277
6	1478310	2018/5/6	21:00:00	1.683333333	.	.	600	1	1.5	2	1	1	0	81	168	63.5	0	0	61.755	96.5	324.5	7	20.4	4	11	77	50.55925126	21	22.49858277
6	1478310	2018/5/7	9:00:00	2.183333333	.	.	600	1	1.5	2	1	1	0	81	168	63.5	0	0	58.61	87	272	7	20.4	4	11	59	65.98410758	21	22.49858277
6	1478310	2018/5/7	21:00:00	2.683333333	.	.	600	1	1.5	2	1	1	0	81	168	63.5	0	0	46.94	89.5	259.5	7	20.4	4	11	59	65.98410758	21	22.49858277
6	1478310	2018/5/8	9:29:00	3.203472222	12.48333333	1.64	.	1	.	2	0	0	0	81	168	63.5	0	0	35.27	92	247	7	20.4	4	11	56	69.51897049	21	24.43518667
7	1476643	2018/4/20	21:00:00	0	.	.	600	1	1.5	2	1	1	0	50	158	61	0	1	26.06	130	129	13	25.2	43	26	97	58.81203841	22	24.43518667
7	1476643	2018/4/21	9:00:00	0.5	.	.	600	1	1.5	2	1	1	0	50	158	61	0	1	28.09	119	122	13	25.2	43	26	88	64.82690598	22	24.43518667
7	1476643	2018/4/21	21:00:00	1	.	.	600	1	1.5	2	1	1	0	50	158	61	0	1	27.025	119	139	13	25.2	43	26	84.5	67.5120441	22	24.43518667
7	1476643	2018/4/22	9:00:00	1.5	.	.	600	1	1.5	2	1	1	0	50	158	61	0	1	25.96	113	156	12	22.4	19	24	81	70.42923119	22	24.43518667
7	1476643	2018/4/22	21:00:00	2	.	.	600	1	1.5	2	1	1	0	50	158	61	0	1	25.12	113	173	12	22.4	19	24	76.5	74.57212714	22	24.43518667
7	1476643	2018/4/23	9:00:00	2.5	.	.	600	1	1.5	2	1	1	0	50	158	61	0	1	24.28	111	190	12	22.4	19	24	72	79.23288509	22	24.43518667
7	1476643	2018/4/23	21:00:00	3	.	.	600	1	1.5	2	1	1	0	50	158	61	0	1	23.4	111	200.5	12	22.4	19	24	73	78.1475031	22	24.43518667
7	1476643	2018/4/24	9:00:00	3.5	.	.	600	1	1.5	2	1	1	0	50	158	61	0	1	22.52	100	211	12	22.4	19	24	74	77.09145576	22	24.43518667
7	1476643	2018/4/24	21:00:00	4	.	.	600	1	1.5	2	1	1	0	50	158	61	0	1	22.335	100	237	12	22.4	19	24	72.5	78.6864514	22	24.43518667
7	1476643	2018/4/25	9:00:00	4.5	.	.	600	1	1.5	2	1	1	0	50	158	61	0	1	22.15	100	263	14	23.4	31	25	71	80.34884121	22	24.43518667
7	1476643	2018/4/25	21:00:00	5	.	.	600	1	1.5	2	1	1	0	50	158	61	0	1	19.35	100	256	14	23.4	31	25	75	76.06356968	22	24.43518667
7	1476643	2018/4/26	9:00:00	5.5	.	.	600	1	1.5	2	1	1	0	50	158	61	0	1	16.55	81	249	14	23.4	31	25	79	72.2122497	22	24.43518667
7	1476643	2018/4/26	21:00:00	6	.	.	600	1	1.5	2	1	1	0	50	158	61	0	1	17.055	81	272	14	23.4	31	25	71.5	79.78696121	22	24.43518667
7	1476643	2018/4/27	9:00:00	6.5	.	.	600	1	1.5	2	1	1	0	50	158	61	0	1	17.56	81	295	14	23.4	31	25	64	89.13699572	22	24.43518667
7	1476643	2018/4/27	21:00:00	7	.	.	600	1	1.5	2	1	1	0	50	158	61	0	1	16.09	81	317	14	23.4	31	25	63.5	89.83886183	22	24.43518667
7	1476643	2018/4/28	9:00:00	7.5	.	.	600	1	1.5	2	1	1	0	50	158	61	0	1	14.62	83	339	14	23.4	31	25	63	90.55186867	22	24.43518667
7	1476643	2018/4/28	21:00:00	8	.	.	600	1	1.5	2	1	1	0	50	158	61	0	1	15.83	83	397.5	14	23.4	31	25	61	93.5207824	22	24.43518667
7	1476643	2018/4/29	9:00:00	8.5	.	.	600	1	1.5	2	1	1	0	50	158	61	0	1	17.04	94	456	14	23.4	31	25	59	96.69097841	22	24.43518667
7	1476643	2018/4/29	21:00:00	9	.	.	600	1	1.5	2	1	1	0	50	158	61	0	1	15.85	94	472.5	14	23.4	31	25	57	100.0836443	22	24.43518667
7	1476643	2018/4/30	9:00:00	9.5	.	.	600	1	1.5	2	1	1	0	50	158	61	0	1	14.66	94	489	14	23.4	31	25	55	103.7230496	22	24.43518667
7	1476643	2018/4/30	21:00:00	10	.	.	600	1	1.5	2	1	1	0	50	158	61	0	1	13.27	94	482.5	14	23.4	31	25	56	101.8708523	22	24.43518667
7	1476643	2018/5/1	9:00:00	10.5	.	.	600	1	1.5	2	1	1	0	50	158	61	0	1	11.88	92	476	14	23.4	31	25	57	100.0836443	22	24.43518667
7	1476643	2018/5/1	21:00:00	11	.	.	600	1	1.5	2	1	1	0	50	158	61	0	1	13.37	92	457.5	14	23.4	31	25	58	98.35806424	22	24.43518667
7	1476643	2018/5/2	9:00:00	11.5	.	.	600	1	1.5	2	1	1	0	50	158	61	0	1	14.86	94	439	7	32.3	33	25	59	96.69097841	22	24.43518667
7	1476643	2018/5/2	21:00:00	12	.	.	600	1	1.5	2	1	1	0	50	158	61	0	1	15.05	94	399	7	32.3	33	25	57.5	99.21335176	22	24.43518667
7	1476643	2018/5/3	9:00:00	12.5	.	.	600	1	1.5	2	1	1	0	50	158	61	0	1	15.24	94	359	7	32.3	33	25	56	101.8708523	22	24.43518667
7	1476643	2018/5/3	21:00:00	13	.	.	600	1	1.5	2	1	1	0	50	158	61	0	1	15.98	94	376	7	32.3	33	25	55.5	102.7886077	22	24.43518667
7	1476643	2018/5/4	9:00:00	13.5	.	.	600	1	1.5	2	1	1	0	50	158	61	0	1	16.72	91	393	7	32.3	33	25	55	103.7230496	22	24.43518667
7	1476643	2018/5/4	21:00:00	14	.	.	600	1	1.5	2	1	1	0	50	158	61	0	1	14.48	91	405.5	7	32.3	33	25	53	107.6371269	22	24.43518667
7	1476643	2018/5/5	9:00:00	14.5	.	.	600	1	1.5	2	1	1	0	50	158	61	0	1	12.24	89	418	7	32.3	33	25	51	111.8581907	22	24.43518667
7	1476643	2018/5/5	21:00:00	15	.	.	600	1	1.5	2	1	1	0	50	158	61	0	1	12.606	89	418	7	32.3	33	25	50	114.0953545	22	24.43518667
7	1476643	2018/5/6	9:00:00	15.5	.	.	600	1	1.5	2	1	1	0	50	158	61	0	1	12.972	89	418	9	39.7	19	19	49	116.4238311	22	24.43518667
7	1476643	2018/5/6	21:00:00	16	.	.	600	1	1.5	2	1	1	0	50	158	61	0	1	13.338	89	428.5	9	39.7	19	19	49	116.4238311	22	24.43518667
7	1476643	2018/5/7	9:00:00	16.5	.	.	600	1	1.5	2	1	1	0	50	158	61	0	1	13.704	89	439	9	39.7	19	19	49	116.4238311	22	24.43518667
7	1476643	2018/5/7	21:00:00	17	.	.	600	1	1.5	2	1	1	0	50	158	61	0	1	14.07	89	449.5	9	39.7	19	19	49	116.4238311	22	24.43518667
7	1476643	2018/5/8	9:00:00	17.5	.	.	600	1	1.5	2	1	1	0	50	158	61	0	1	14.436	89	460	9	39.7	19	19	49	116.4238311	22	24.43518667
7	1476643	2018/5/8	20:11:47	17.9665162	.	.	600	1	1.5	2	1	1	0	50	158	61	0	1	14.802	89	470.5	9	39.7	19	19	49	116.4238311	22	24.43518667
7	1476643	2018/5/9	10:09:37	18.54834491	.	.	600	1	1.5	2	1	1	0	50	158	61	0	1	15.168	89	481	9	39.7	19	19	55	103.7230496	22	24.43518667
7	1476643	2018/5/9	20:09:00	18.96458	9.989722222	4.5	.	1	.	2	0	0	0	50	158	61	0	1	15.534	89	491.5	9	39.7	19	19	55	103.7230496	22	24.43518667
7	1476643	2018/5/9	21:00:00	19	.	.	600	1	1.5	2	1	1	0	50	158	61	0	1	10.17	89	413	9	39.7	19	19	55	103.7230496	22	24.43518667
7	1476643	2018/5/10	9:00:00	19.5	.	.	600	1	1.5	2	1	1	0	50	158	61	0	1	10.17	89	413	9	39.7	19	19	55	103.7230496	22	24.43518667
7	1476643	2018/5/10	21:00:00	20	.	.	600	1	1.5	2	1	1	0	50	158	61	0	1	10.17	89	413	9	39.7	19	19	55	103.7230496	22	24.43518667
7	1476643	2018/5/11	9:00:00	20.5	.	.	600	1	1.5	2	1	1	0	50	158	61	0	1	10.17	89	413	9	39.7	19	19	55	103.7230496	22	24.43518667
7	1476643	2018/5/11	21:00:00	21	.	.	600	1	1.5	2	1	1	0	50	158	61	0	1	10.17	89	413	9	39.7	19	19	55	103.7230496	22	24.43518667
7	1476643	2018/5/12	9:00:00	21.5	.	.	600	1	1.5	2	1	1	0	50	158	61	0	1	10.17	89	413	9	39.7	19	19	55	103.7230496	22	24.43518667
7	1476643	2018/5/12	21:00:00	22	.	.	600	1	1.5	2	1	1	0	50	158	61	0	1	10.17	89	413	9	39.7	19	19	55	103.7230496	22	24.43518667
7	1476643	2018/5/13	9:00:00	22.5	.	.	600	1	1.5	2	1	1	0	50	158	61	0	1	9.93	99	414	7	35.3	9	14	53	107.6371269	22	24.43518667
7	1476643	2018/5/13	21:00:00	23	.	.	600	1	1.5	2	1	1	0	50	158	61	0	1	9.93	99	414	7	35.3	9	14	53	107.6371269	22	24.43518667
7	1476643	2018/5/14	9:00:00	23.5	.	.	600	1	1.5	2	1	1	0	50	158	61	0	1	9.93	99	414	7	35.3	9	14	53	107.6371269	22	24.43518667
7	1476643	2018/5/14	21:00:00	24	.	.	600	1	1.5	2	1	1	0	50	158	61	0	1	9.93	99	414	7	35.3	9	14	53	107.6371269	22	24.43518667
7	1476643	2018/5/15	9:00:00	24.5	.	.	600	1	1.5	2	1	1	0	50	158	61	0	1	9.93	99	414	7	35.3	9	14	53	107.6371269	22	24.43518667
7	1476643	2018/5/15	21:00:00	25	.	.	600	1	1.5	2	1	1	0	50	158	61	0	1	9.93	99	414	7	35.3	9	14	53	107.6371269	22	24.43518667
7	1476643	2018/5/16	9:00:00	25.5	.	.	600	1	1.5	2	1	1	0	50	158	61	0	1	9.93	99	414	7	35.3	9	14	53	107.6371269	22	24.43518667
7	1476643	2018/5/16	21:00:00	26	.	.	600	1	1.5	2	1	1	0	50	158	61	0	1	9.93	99	414	7	35.3	9	14	53	107.6371269	22	24.43518667
7	1476643	2018/5/17	9:00:00	26.5	.	.	600	1	1.5	2	1	1	0	50	158	61	0	1	10.73	107	371	7	35.3	9	14	48	118.8493276	22	24.43518667
7	1476643	2018/5/17	21:00:00	27	.	.	600	1	1.5	2	1	1	0	50	158	61	0	1	10.73	107	371	7	35.3	9	14	48	118.8493276	22	24.43518667
7	1476643	2018/5/18	9:00:00	27.5	.	.	600	1	1.5	2	1	1	0	50	158	61	0	1	10.73	107	371	7	35.3	9	14	48	118.8493276	22	24.43518667
7	1476643	2018/5/18	21:00:00	28	.	.	600	1	1.5	2	1	1	0	50	158	61	0	1	10.73	107	371	7	35.3	9	14	48	118.8493276	22	24.43518667
7	1476643	2018/5/19	9:00:00	28.5	.	.	600	1	1.5	2	1	1	0	50	158	61	0	1	10.73	107	371	7	35.3	9	14	48	118.8493276	22	24.43518667
7	1476643	2018/5/19	21:00:00	29	.	.	600	1	1.5	2	1	1	0	50	158	61	0	1	10.73	107	371	7	35.3	9	14	48	118.8493276	22	24.43518667
7	1476643	2018/5/20	9:00:00	29.5	.	.	600	1	1.5	2	1	1	0	50	158	61	0	1	10.73	107	371	7	35.3	9	14	48	118.8493276	22	24.43518667
7	1476643	2018/5/20	21:00:00	30	.	.	600	1	1.5	2	1	1	0	50	158	61	0	1	10.73	107	371	7	35.3	9	14	48	118.8493276	22	24.43518667
7	1476643	2018/5/21	9:00:00	30.5	.	.	600	1	1.5	2	1	1	0	50	158	61	0	1	10.73	107	371	7	35.3	9	14	48	118.8493276	22	24.43518667
7	1476643	2018/5/21	21:00:00	31	.	.	600	1	1.5	2	1	1	0	50	158	61	0	1	10.73	107	371	7	35.3	9	14	48	118.8493276	22	24.43518667
7	1476643	2018/5/22	9:44:00	31.53055556	.	.	600	1	1.5	2	1	1	0	50	158	61	0	1	10.73	107	371	7	35.3	9	14	48	118.8493276	22	24.43518667
7	1476643	2018/5/22	21:00:00	32	.	.	600	1	1.5	2	1	1	0	50	158	61	0	1	10.73	107	371	7	35.3	9	14	48	118.8493276	22	24.43518667
7	1476643	2018/5/23	5:48:00	32.36666667	8.8	5.33	.	1	.	2	0	0	0	50	158	61	0	1	6.85	105	372	4	35.3	9	14	48	118.8493276	22	20.28479857
8	1437321	2018/5/9	21:00:00	0	.	.	600	1	1.5	2	1	1	0	60	157	50	0	0	10.07	66	378	9	27.9	15	41	50	83.12958435	23	20.28479857
8	1437321	2018/5/10	9:00:00	0.5	.	.	600	1	1.5	2	1	1	0	60	157	50	0	0	10.07	66	378	9	27.9	15	41	50	83.12958435	23	20.28479857
8	1437321	2018/5/10	21:00:00	1	.	.	600	1	1.5	2	1	1	0	60	157	50	0	0	10.07	66	378	9	27.9	15	41	50	83.12958435	23	20.28479857
8	1437321	2018/5/11	9:00:00	1.5	.	.	600	1	1.5	2	1	1	0	60	157	50	0	0	6.93	65	343	9	27.9	13	41	44	94.46543676	23	20.28479857
8	1437321	2018/5/11	21:00:00	2	.	.	600	1	1.5	2	1	1	0	60	157	50	0	0	6.93	65	343	9	27.9	13	41	44	94.46543676	23	20.28479857
8	1437321	2018/5/12	9:00:00	2.5	.	.	600	1	1.5	2	1	1	0	60	157	50	0	0	11.14	86	366	9	27.9	12	41	41	101.3775419	23	20.28479857
8	1437321	2018/5/12	21:00:00	3	.	.	600	1	1.5	2	1	1	0	60	157	50	0	0	11.14	86	366	9	27.9	12	41	41	101.3775419	23	20.28479857
8	1437321	2018/5/13	9:00:00	3.5	.	.	600	1	1.5	2	1	1	0	60	157	50	0	0	11.14	86	366	9	27.9	12	41	41	101.3775419	23	20.28479857
8	1437321	2018/5/13	21:00:00	4	.	.	600	1	1.5	2	1	1	0	60	157	50	0	0	11.14	86	366	9	27.9	12	41	41	101.3775419	23	20.28479857
8	1437321	2018/5/14	9:00:00	4.5	.	.	600	1	1.5	2	1	1	0	60	157	50	0	0	7.79	79	253	9	27.9	14	41	41	101.3775419	23	20.28479857
8	1437321	2018/5/14	21:00:00	5	.	.	600	1	1.5	2	1	1	0	60	157	50	0	0	7.79	79	253	9	27.9	14	41	41	101.3775419	23	20.28479857
8	1437321	2018/5/15	9:00:00	5.5	.	.	600	1	1.5	2	1	1	0	60	157	50	0	0	7.79	79	253	9	27.9	14	41	41	101.3775419	23	20.28479857
8	1437321	2018/5/15	21:00:00	6	.	.	600	1	1.5	2	1	1	0	60	157	50	0	0	7.79	79	253	9	27.9	14	41	41	101.3775419	23	20.28479857
8	1437321	2018/5/16	9:00:00	6.5	.	.	600	1	1.5	2	1	1	0	60	157	50	0	0	10.19	83	188	9	27.9	15	41	43	96.66230739	23	20.28479857
8	1437321	2018/5/16	21:00:00	7	.	.	600	1	1.5	2	1	1	0	60	157	50	0	0	10.19	83	188	9	27.9	15	41	43	96.66230739	23	20.28479857
8	1437321	2018/5/17	6:24:00	7.391666667	9.4	7.17	.	1	.	2	0	0	0	60	157	50	0	0	10.19	77.5	156.5	9	27.9	15	41	37	112.3372762	23	25.30693205
9	1399626	2018/5/15	21:00:00	0	.	.	600	1	1.5	2	1	1	0	71	171	74	0	0	6.95	119	182	8	34.6	34	28	50	106.1149144	24	25.30693205
9	1399626	2018/5/16	9:00:00	0.5	.	.	600	1	1.5	2	1	1	0	71	171	74	0	0	6.95	119	119	8	34.6	34.6	34	50	106.1149144	24	25.30693205
9	1399626	2018/5/16	19:30:00	0.9375	.	.	600	1	1.5	2	1	1	0	71	171	74	0	0	6.95	119	119	8	34.6	34.6	34	49	108.2805249	24	25.30693205
9	1399626	2018/5/17	5:53:00	1.370138889	10.38333333	4.72	.	1	.	2	0	0	0	71	171	74	0	0	6.39	119	185	8	35	21	16	49	108.2805249	24	25.30693205
9	1399626	2018/5/17	9:00:00	1.5	.	.	600	1	1.5	2	1	1	0	71	171	74	0	0	6.39	119	185	8	35	21	16	49	108.2805249	24	25.30693205
9	1399626	2018/5/17	21:00:00	2	.	.	600	1	1.5	2	1	1	0	71	171	74	0	0	6.39	119	185	8	35	21	16	49	108.2805249	24	25.30693205
9	1399626	2018/5/18	8:47:00	2.490972222	.	.	600	1	1.5	2	1	1	0	71	171	74	0	0	6.08	116	168	8	35	21	16	49	108.2805249	24	25.30693205
9	1399626	2018/5/18	16:25:00	2.809027778	.	.	600	1	1.5	2	1	1	0	71	171	74	0	0	6.08	116	168	8	35	21	16	49	108.2805249	24	25.30693205
9	1399626	2018/5/19	5:39:00	3.360416667	13.23333333	3.24	.	1	.	2	0	0	0	71	171	74	0	0	5.85	115	162	8	35	21	16	49	108.2805249	24	22.66270867
10	1277368	2018/5/14	21:00:00	0	.	.	600	1	1.5	2	1	1	1	61	177	71	0	0	31.11	121	287	7	22.8	46	50	64	107.1401284	25	22.66270867
10	1277368	2018/5/15	9:00:00	0.5	.	.	600	1	1.5	2	1	1	1	61	177	71	0	0	24.8	111	279	7	22.8	46	50	64	107.1401284	25	22.66270867
10	1277368	2018/5/15	21:00:00	1	.	.	600	1	1.5	2	1	1	1	61	177	71	0	0	24.8	111	279	7	22.8	46	50	64	107.1401284	25	22.66270867
10	1277368	2018/5/16	9:00:00	1.5	.	.	600	1	1.5	2	1	1	1	61	177	71	0	0	21.16	109	279	7	22.8	46	50	64	107.1401284	25	22.66270867
10	1277368	2018/5/16	21:00:00	2	.	.	600	1	1.5	2	1	1	1	61	177	71	0	0	21.16	109	279	7	22.8	46	50	64	107.1401284	25	22.66270867
10	1277368	2018/5/17	9:00:00	2.5	.	.	600	1	1.5	2	1	1	1	61	177	71	0	0	21.16	109	279	7	22.8	46	50	64	107.1401284	25	22.66270867
10	1277368	2018/5/17	21:00:00	3	.	.	600	1	1.5	2	1	1	1	61	177	71	0	0	21.16	109	279	7	22.8	46	50	64	107.1401284	25	22.66270867
10	1277368	2018/5/18	7:16:00	3.427777778	10.26666667	3.03	.	1	.	2	0	0	1	61	177	71	0	0	13.93	102	329	7	24.4	59	56	56	122.445861	25	22.66270867
10	1277368	2018/5/29	16:30:00	14.8125	.	.	600	1	1.5	2	1	1	1	61	177	71	0	0	8.84	102	364	4	28.7	22	22	64	107.1401284	25	22.66270867
10	1277368	2018/5/30	9:00:00	15.5	.	.	600	1	1.5	2	1	1	1	61	177	71	0	0	8.84	102	364	4	28.7	22	22	64	107.1401284	25	22.66270867
10	1277368	2018/5/30	21:00:00	16	.	.	600	1	1.5	2	1	1	1	61	177	71	0	0	8.84	102	364	4	28.7	22	22	64	107.1401284	25	22.66270867
10	1277368	2018/5/31	9:00:00	16.5	.	.	600	1	1.5	2	1	1	1	61	177	71	0	0	8.84	102	364	4	28.7	22	22	64	107.1401284	25	22.66270867
10	1277368	2018/5/31	21:00:00	17	.	.	600	1	1.5	2	1	1	1	61	177	71	0	0	8.84	102	364	4	28.7	22	22	64	107.1401284	25	22.66270867
10	1277368	2018/6/1	9:00:00	17.5	.	.	600	1	1.5	2	1	1	1	61	177	71	0	0	8.84	102	364	4	28.7	22	22	64	107.1401284	25	22.66270867
10	1277368	2018/6/1	21:00:00	18	.	.	600	1	1.5	2	1	1	1	61	177	71	0	0	8.84	102	364	4	28.7	22	22	64	107.1401284	25	22.66270867
10	1277368	2018/6/2	9:00:00	18.5	.	.	600	1	1.5	2	1	1	1	61	177	71	0	0	8.84	102	364	4	28.7	22	22	64	107.1401284	25	22.66270867
10	1277368	2018/6/2	21:00:00	19	.	.	600	1	1.5	2	1	1	1	61	177	71	0	0	8.84	102	364	4	28.7	22	22	64	107.1401284	25	22.66270867
10	1277368	2018/6/3	5:53:00	19.37013889	8.883333333	2.28	.	1	.	2	0	0	1	61	177	71	0	0	7.74	110	346	8	37.2	14	17	59	116.2198003	25	22.66270867
10	1277368	2018/6/3	9:00:00	19.5	.	.	600	1	1.5	2	1	1	1	61	177	71	0	0	7.74	110	346	8	37.2	14	17	59	116.2198003	25	22.66270867
10	1277368	2018/6/3	21:00:00	20	.	.	600	1	1.5	2	1	1	1	61	177	71	0	0	7.74	110	346	8	37.2	14	17	59	116.2198003	25	22.66270867
10	1277368	2018/6/4	9:00:00	20.5	.	.	600	1	1.5	2	1	1	1	61	177	71	0	0	7.74	110	346	8	37.2	14	17	59	116.2198003	25	22.66270867
10	1277368	2018/6/4	21:00:00	21	.	.	600	1	1.5	2	1	1	1	61	177	71	0	0	7.74	110	346	8	37.2	14	17	59	116.2198003	25	22.66270867
10	1277368	2018/6/5	9:00:00	21.5	.	.	600	1	1.5	2	1	1	1	61	177	71	0	0	7.74	110	346	8	37.2	14	17	59	116.2198003	25	22.66270867
10	1277368	2018/6/5	21:00:00	22	.	.	600	1	1.5	2	1	1	1	61	177	71	0	0	7.74	110	346	8	37.2	14	17	59	116.2198003	25	22.66270867
10	1277368	2018/6/6	9:00:00	22.5	.	.	600	1	1.5	2	1	1	1	61	177	71	0	0	7.74	110	346	8	37.2	14	17	59	116.2198003	25	22.66270867
10	1277368	2018/6/6	21:00:00	23	.	.	600	1	1.5	2	1	1	1	61	177	71	0	0	7.74	110	346	8	37.2	14	17	59	116.2198003	25	22.66270867
10	1277368	2018/6/7	6:08:00	23.38055556	9.133333333	3.84	.	1	.	2	0	0	1	61	177	71	0	0	7.35	111	272	4	35	15	18	76	90.22326599	25	22.66270867
10	1277368	2018/6/19	16:53:00	35.82847222	.	.	600	1	1.5	2	1	1	1	61	177	71	0	0	8.79	117	235	6	33	15	13	72	95.23566965	25	22.66270867
10	1277368	2018/6/20	9:00:00	36.5	.	.	600	1	1.5	2	1	1	1	61	177	71	0	0	8.79	117	235	6	33	15	13	72	95.23566965	25	22.66270867
10	1277368	2018/6/20	21:00:00	37	.	.	600	1	1.5	2	1	1	1	61	177	71	0	0	8.79	117	235	6	33	15	13	72	95.23566965	25	22.66270867
10	1277368	2018/6/21	9:00:00	37.5	.	.	600	1	1.5	2	1	1	1	61	177	71	0	0	8.79	117	235	6	33	15	13	72	95.23566965	25	22.66270867
10	1277368	2018/6/21	21:00:00	38	.	.	600	1	1.5	2	1	1	1	61	177	71	0	0	8.79	117	235	6	33	15	13	72	95.23566965	25	22.66270867
10	1277368	2018/6/22	9:00:00	38.5	.	.	600	1	1.5	2	1	1	1	61	177	71	0	0	8.79	117	235	6	33	15	13	72	95.23566965	25	22.66270867
10	1277368	2018/6/22	21:00:00	39	.	.	600	1	1.5	2	1	1	1	61	177	71	0	0	8.79	117	235	6	33	15	13	72	95.23566965	25	22.66270867
10	1277368	2018/6/23	9:00:00	39.5	.	.	600	1	1.5	2	1	1	1	61	177	71	0	0	8.79	117	235	6	33	15	13	72	95.23566965	25	22.66270867
10	1277368	2018/6/23	21:00:00	40	.	.	600	1	1.5	2	1	1	1	61	177	71	0	0	8.79	117	235	6	33	15	13	72	95.23566965	25	22.66270867
10	1277368	2018/6/24	9:00:00	40.5	.	.	600	1	1.5	2	1	1	1	61	177	71	0	0	8.79	117	235	6	33	15	13	72	95.23566965	25	22.66270867
10	1277368	2018/6/24	21:00:00	41	.	.	600	1	1.5	2	1	1	1	61	177	71	0	0	8.79	117	235	6	33	15	13	72	95.23566965	25	22.66270867
10	1277368	2018/6/25	6:38:00	41.40138889	9.633333333	3.51	.	1	.	2	0	0	1	61	177	71	0	0	7.6	122	225	8	34.3	16	18	63	108.8407653	25	25.80645161
11	1260075	2018/5/16	20:09:00	0	.	.	600	1	1.5	2	1	1	0	71	155	62	0	0	6.29	130	172	13	38.6	15	22	54	82.32138006	26	25.80645161
11	1260075	2018/5/17	9:00:00	0.535416667	.	.	600	1	1.5	2	1	1	0	71	155	62	0	0	5.67	130	177	13	38.6	15	22	54	82.32138006	26	25.80645161
11	1260075	2018/5/17	21:00:00	1.035416667	.	.	600	1	1.5	2	1	1	0	71	155	62	0	0	6.29	130	172	13	38.6	15	22	54	82.32138006	26	25.80645161
11	1260075	2018/5/18	9:00:00	1.535416667	.	.	600	1	1.5	2	1	1	0	71	155	62	0	0	6.29	130	172	13	38.6	15	22	54	82.32138006	26	25.80645161
11	1260075	2018/5/18	21:00:00	2.035416667	.	.	600	1	1.5	2	1	1	0	71	155	62	0	0	6.29	130	172	13	38.6	15	22	54	82.32138006	26	25.80645161
11	1260075	2018/5/19	9:00:00	2.535416667	.	.	600	1	1.5	2	1	1	0	71	155	62	0	0	6.29	130	172	13	38.6	15	22	54	82.32138006	26	25.80645161
11	1260075	2018/5/19	21:00:00	3.035416667	.	.	600	1	1.5	2	1	1	0	71	155	62	0	0	6.29	130	172	13	38.6	15	22	54	82.32138006	26	25.80645161
11	1260075	2018/5/20	6:28:00	3.429861111	9.466666667	4.62	.	1	.	2	0	0	0	71	155	62	0	0	4.8	127	154	12	38.6	17	23	56	79.38133077	26	25.80645161
11	1260075	2018/5/20	9:00:00	3.535416667	.	.	600	1	1.5	2	1	1	0	71	155	62	0	0	4.8	127	154	12	38.6	17	23	56	79.38133077	26	25.80645161
11	1260075	2018/5/20	21:00:00	4.035416667	.	.	600	1	1.5	2	1	1	0	71	155	62	0	0	4.8	127	154	12	38.6	17	23	56	79.38133077	26	25.80645161
11	1260075	2018/5/21	9:00:00	4.535416667	.	.	600	1	1.5	2	1	1	0	71	155	62	0	0	4.8	127	154	12	38.6	17	23	56	79.38133077	26	25.80645161
11	1260075	2018/5/21	21:00:00	5.035416667	.	.	600	1	1.5	2	1	1	0	71	155	62	0	0	4.8	127	154	12	38.6	17	23	56	79.38133077	26	25.80645161
11	1260075	2018/5/22	9:00:00	5.535416667	.	.	600	1	1.5	2	1	1	0	71	155	62	0	0	4.8	127	154	12	38.6	17	23	56	79.38133077	26	25.80645161
11	1260075	2018/5/22	21:00:00	6.035416667	.	.	600	1	1.5	2	1	1	0	71	155	62	0	0	4.8	127	154	12	38.6	17	23	56	79.38133077	26	25.80645161
11	1260075	2018/5/23	9:00:00	6.535416667	.	.	600	1	1.5	2	1	1	0	71	155	62	0	0	4.8	127	154	12	38.6	17	23	56	79.38133077	26	25.80645161
11	1260075	2018/5/23	21:00:00	7.035416667	.	.	600	1	1.5	2	1	1	0	71	155	62	0	0	4.8	127	154	12	38.6	17	23	56	79.38133077	26	25.80645161
11	1260075	2018/5/24	9:00:00	7.535416667	.	.	600	1	1.5	2	1	1	0	71	155	62	0	0	5.96	127	165	9	38.3	21	25	61	72.87466432	26	25.80645161
11	1260075	2018/5/24	21:00:00	8.035416667	.	.	600	1	1.5	2	1	1	0	71	155	62	0	0	5.96	127	165	9	38.3	21	25	61	72.87466432	26	25.80645161
11	1260075	2018/5/25	9:00:00	8.535416667	.	.	600	1	1.5	2	1	1	0	71	155	62	0	0	5.96	127	165	9	38.3	21	25	61	72.87466432	26	25.80645161
11	1260075	2018/5/25	21:00:00	9.035416667	.	.	600	1	1.5	2	1	1	0	71	155	62	0	0	5.96	127	165	9	38.3	21	25	61	72.87466432	26	25.80645161
11	1260075	2018/5/26	9:00:00	9.535416667	.	.	600	1	1.5	2	1	1	0	71	155	62	0	0	5.96	127	165	9	38.3	21	25	61	72.87466432	26	25.80645161
11	1260075	2018/5/26	21:00:00	10.03541667	.	.	600	1	1.5	2	1	1	0	71	155	62	0	0	5.96	127	165	9	38.3	21	25	61	72.87466432	26	25.80645161
11	1260075	2018/5/27	5:46:00	10.40069444	8.766666667	7.58	.	1	.	2	0	0	0	71	155	62	0	0	6.78	134	160	9	40.1	21	22	60	74.08924205	26	21.484375
12	1480396	2018/5/22	11:30:00	0	.	.	600	1	1.5	2	1	1	0	81	160	55	0	0	9.63	79	519	4	21.2	31	55	55	80.8246277	27	21.484375
12	1480396	2018/5/22	23:30:00	0.5	.	.	600	1	1.5	2	1	1	0	81	160	55	0	0	9.63	79	519	4	21.2	31	55	55	80.8246277	27	21.484375
12	1480396	2018/5/23	11:30:00	1	.	.	600	1	1.5	2	1	1	0	81	160	55	0	0	13.31	82	472	4	21.2	31	55	55	80.8246277	27	21.484375
12	1480396	2018/5/23	23:30:00	1.5	.	.	600	1	1.5	2	1	1	0	81	160	55	0	0	13.31	82	472	4	21.2	31	55	55	80.8246277	27	21.484375
12	1480396	2018/5/24	9:22:00	1.911111111	9.866666667	4.8	.	1	.	2	0	0	0	81	160	55	0	0	15.81	93	529	10	24	33	56	55	80.8246277	27	25.94716214
13	1483765	2018/5/21	21:00:00	0	.	.	600	1	1.5	2	1	1	1	62	166	71.5	0	0	15.38	100	658	4	29.7	41	27	69	98.80939726	28	25.94716214
13	1483765	2018/5/22	9:00:00	0.5	.	.	600	1	1.5	2	1	1	1	62	166	71.5	0	0	15.38	100	658	4	29.7	41	27	69	98.80939726	28	25.94716214
13	1483765	2018/5/22	21:00:00	1	.	.	600	1	1.5	2	1	1	1	62	166	71.5	0	0	15.38	100	658	4	29.7	41	27	69	98.80939726	28	25.94716214
13	1483765	2018/5/23	9:00:00	1.5	.	.	600	1	1.5	2	1	1	1	62	166	71.5	0	0	14.16	98	574	4	29.7	41	27	69	98.80939726	28	25.94716214
13	1483765	2018/5/23	21:00:00	2	.	.	600	1	1.5	2	1	1	1	62	166	71.5	0	0	14.16	98	574	4	29.7	41	27	69	98.80939726	28	25.94716214
13	1483765	2018/5/24	9:00:00	2.5	.	.	600	1	1.5	2	1	1	1	62	166	71.5	0	0	14.16	98	574	4	29.7	41	27	69	98.80939726	28	25.94716214
13	1483765	2018/5/24	21:00:00	3	.	.	600	1	1.5	2	1	1	1	62	166	71.5	0	0	14.16	98	574	4	29.7	41	27	69	98.80939726	28	25.94716214
13	1483765	2018/5/25	11:38:00	3.609722222	.	.	600	1	1.5	2	1	1	1	62	166	71.5	0	0	12.6	95	545	3.9	28.1	80	43	54	126.2564521	28	25.94716214
13	1483765	2018/5/25	20:30:00	3.979166667	.	.	600	1	1.5	2	1	1	1	62	166	71.5	0	0	12.6	95	545	3.9	28.1	80	43	54	126.2564521	28	25.94716214
13	1483765	2018/5/26	9:43:00	4.529861111	.	.	600	1	1.5	2	1	1	1	62	166	71.5	0	0	12.6	95	545	3.9	28.1	80	43	54	126.2564521	28	25.94716214
13	1483765	2018/5/26	19:55:00	4.954861111	.	.	600	1	1.5	2	1	1	1	62	166	71.5	0	0	12.6	95	545	3.9	28.1	80	43	54	126.2564521	28	25.94716214
13	1483765	2018/5/27	4:42:00	5.320833333	8.783333333	4.42	.	1	.	2	0	0	1	62	166	71.5	0	0	15.42	97	503	3.3	33.5	81	53	56	121.747293	28	20.19509221
14	1481700	2018/5/8	15:30:00	0	.	.	600	1	1.5	2	1	1	1	57	162	53	1	1	11.8	111	73	11	24.8	43	59	51	105.4460904	29	20.19509221
14	1481700	2018/5/9	9:00:00	0.729166667	.	.	600	1	1.5	2	1	1	1	57	162	53	1	1	11.8	111	73	11	24.8	43	59	51	105.4460904	29	20.19509221
14	1481700	2018/5/9	21:00:00	1.229166667	.	.	600	1	1.5	2	1	1	1	57	162	53	1	1	11.8	111	73	11	24.8	43	59	51	105.4460904	29	20.19509221
14	1481700	2018/5/10	9:00:00	1.729166667	.	.	600	1	1.5	2	1	1	1	57	162	53	1	1	11.8	111	73	11	24.8	43	59	51	105.4460904	29	20.19509221
14	1481700	2018/5/10	21:00:00	2.229166667	.	.	600	1	1.5	2	1	1	1	57	162	53	1	1	11.8	111	73	11	24.8	43	59	51	105.4460904	29	20.19509221
14	1481700	2018/5/11	9:00:00	2.729166667	.	.	600	1	1.5	2	1	1	1	57	162	53	1	1	11.8	111	73	11	24.8	43	59	51	105.4460904	29	20.19509221
14	1481700	2018/5/11	21:00:00	3.229166667	.	.	600	1	1.5	2	1	1	1	57	162	53	1	1	11.8	111	73	11	24.8	43	59	51	105.4460904	29	20.19509221
14	1481700	2018/5/12	9:00:00	3.729166667	.	.	600	1	1.5	2	1	1	1	57	162	53	1	1	11.8	111	73	11	24.8	43	59	51	105.4460904	29	20.19509221
14	1481700	2018/5/12	21:00:00	4.229166667	.	.	600	1	1.5	2	1	1	1	57	162	53	1	1	11.8	111	73	11	24.8	43	59	51	105.4460904	29	20.19509221
14	1481700	2018/5/13	9:00:00	4.729166667	.	.	600	1	1.5	2	1	1	1	57	162	53	1	1	11.8	111	73	11	24.8	43	59	51	105.4460904	29	20.19509221
14	1481700	2018/5/13	21:00:00	5.229166667	.	.	600	1	1.5	2	1	1	1	57	162	53	1	1	11.8	111	73	11	24.8	43	59	51	105.4460904	29	20.19509221
14	1481700	2018/5/14	9:00:00	5.729166667	.	.	600	1	1.5	2	1	1	1	57	162	53	1	1	11.8	111	73	11	24.8	43	59	51	105.4460904	29	20.19509221
14	1481700	2018/5/14	21:00:00	6.229166667	.	.	600	1	1.5	2	1	1	1	57	162	53	1	1	11.8	111	73	11	24.8	43	59	51	105.4460904	29	20.19509221
14	1481700	2018/5/15	9:00:00	6.729166667	.	.	600	1	1.5	2	1	1	1	57	162	53	1	1	8.72	127	175	11	28.5	65	78	49	109.7500125	29	20.19509221
14	1481700	2018/5/15	21:00:00	7.229166667	.	.	600	1	1.5	2	1	1	1	57	162	53	1	1	8.72	127	175	11	28.5	65	78	49	109.7500125	29	20.19509221
14	1481700	2018/5/16	9:00:00	7.729166667	.	.	600	1	1.5	2	1	1	1	57	162	53	1	1	8.72	127	175	11	28.5	65	78	49	109.7500125	29	20.19509221
14	1481700	2018/5/16	21:00:00	8.229166667	.	.	600	1	1.5	2	1	1	1	57	162	53	1	1	8.72	127	175	11	28.5	65	78	49	109.7500125	29	20.19509221
14	1481700	2018/5/17	9:00:00	8.729166667	.	.	600	1	1.5	2	1	1	1	57	162	53	1	1	8.72	127	175	11	28.5	65	78	49	109.7500125	29	20.19509221
14	1481700	2018/5/17	21:00:00	9.229166667	.	.	600	1	1.5	2	1	1	1	57	162	53	1	1	8.72	127	175	11	28.5	65	78	49	109.7500125	29	20.19509221
14	1481700	2018/5/18	9:00:00	9.729166667	.	.	600	1	1.5	2	1	1	1	57	162	53	1	1	8.72	127	175	11	28.5	65	78	49	109.7500125	29	20.19509221
14	1481700	2018/5/18	21:00:00	10.22916667	.	.	600	1	1.5	2	1	1	1	57	162	53	1	1	8.72	127	175	11	28.5	65	78	49	109.7500125	29	20.19509221
14	1481700	2018/5/19	9:00:00	10.72916667	.	.	600	1	1.5	2	1	1	1	57	162	53	1	1	8.72	127	175	11	28.5	65	78	49	109.7500125	29	20.19509221
14	1481700	2018/5/19	21:00:00	11.22916667	.	.	600	1	1.5	2	1	1	1	57	162	53	1	1	8.72	127	175	11	28.5	65	78	49	109.7500125	29	20.19509221
14	1481700	2018/5/20	9:00:00	11.72916667	.	.	600	1	1.5	2	1	1	1	57	162	53	1	1	8.72	127	175	11	28.5	65	78	49	109.7500125	29	20.19509221
14	1481700	2018/5/20	21:00:00	12.22916667	.	.	600	1	1.5	2	1	1	1	57	162	53	1	1	8.72	127	175	11	28.5	65	78	49	109.7500125	29	20.19509221
14	1481700	2018/5/21	9:00:00	12.72916667	.	.	600	1	1.5	2	1	1	1	57	162	53	1	1	8.72	127	175	11	28.5	65	78	49	109.7500125	29	20.19509221
14	1481700	2018/5/21	21:00:00	13.22916667	.	.	600	1	1.5	2	1	1	1	57	162	53	1	1	8.72	127	175	11	28.5	65	78	49	109.7500125	29	20.19509221
14	1481700	2018/5/22	9:00:00	13.72916667	.	.	600	1	1.5	2	1	1	1	57	162	53	1	1	4.38	105	119	7	27.1	72	89	50	107.5550122	29	20.19509221
14	1481700	2018/5/22	21:00:00	14.22916667	.	.	600	1	1.5	2	1	1	1	57	162	53	1	1	4.38	105	119	7	27.1	72	89	50	107.5550122	29	20.19509221
14	1481700	2018/5/23	9:00:00	14.72916667	.	.	600	1	1.5	2	1	1	1	57	162	53	1	1	4.38	105	119	7	27.1	72	89	50	107.5550122	29	20.19509221
14	1481700	2018/5/23	21:00:00	15.22916667	.	.	600	1	1.5	2	1	1	1	57	162	53	1	1	4.38	105	119	7	27.1	72	89	50	107.5550122	29	20.19509221
14	1481700	2018/5/24	9:00:00	15.72916667	.	.	600	1	1.5	2	1	1	1	57	162	53	1	1	4.38	105	119	7	27.1	72	89	50	107.5550122	29	20.19509221
14	1481700	2018/5/24	21:00:00	16.22916667	.	.	600	1	1.5	2	1	1	1	57	162	53	1	1	4.38	105	119	7	27.1	72	89	50	107.5550122	29	20.19509221
14	1481700	2018/5/25	9:00:00	16.72916667	.	.	600	1	1.5	2	1	1	1	57	162	53	1	1	4.38	105	119	7	27.1	72	89	50	107.5550122	29	20.19509221
14	1481700	2018/5/25	21:00:00	17.22916667	.	.	600	1	1.5	2	1	1	1	57	162	53	1	1	4.38	105	119	7	27.1	72	89	50	107.5550122	29	20.19509221
14	1481700	2018/5/26	9:00:00	17.72916667	.	.	600	1	1.5	2	1	1	1	57	162	53	1	1	4.38	105	119	7	27.1	72	89	50	107.5550122	29	20.19509221
14	1481700	2018/5/26	21:00:00	18.22916667	.	.	600	1	1.5	2	1	1	1	57	162	53	1	1	4.38	105	119	7	27.1	72	89	50	107.5550122	29	20.19509221
14	1481700	2018/5/27	9:00:00	18.72916667	.	.	600	1	1.5	2	1	1	1	57	162	53	1	1	4.38	105	119	7	27.1	72	89	50	107.5550122	29	20.19509221
14	1481700	2018/5/27	21:00:00	19.22916667	.	.	600	1	1.5	2	1	1	1	57	162	53	1	1	4.38	105	119	7	27.1	72	89	50	107.5550122	29	20.19509221
14	1481700	2018/5/28	9:00:00	19.72916667	.	.	600	1	1.5	2	1	1	1	57	162	53	1	1	4.38	105	119	7	27.1	72	89	50	107.5550122	29	20.19509221
14	1481700	2018/5/28	21:00:00	20.22916667	.	.	600	1	1.5	2	1	1	1	57	162	53	1	1	4.38	105	119	7	27.1	72	89	50	107.5550122	29	20.19509221
14	1481700	2018/5/29	6:49:00	20.63819444	9.816666667	4.64	.	1	.	2	0	0	1	57	162	53	1	1	2.77	92	80	7	26.9	97	106	55	97.77728384	29	20.19509221
14	1481700	2018/6/1	21:00:00	24.22916667	.	.	600	1	1.5	2	1	1	1	57	162	53	1	1	5.25	93	85	8	29.9	69	57	51	105.4460904	29	20.19509221
14	1481700	2018/6/2	9:00:00	24.72916667	.	.	600	1	1.5	2	1	1	1	57	162	53	1	1	5.25	93	85	8	29.9	69	57	51	105.4460904	29	20.19509221
14	1481700	2018/6/2	21:00:00	25.22916667	.	.	600	1	1.5	2	1	1	1	57	162	53	1	1	5.25	93	85	8	29.9	69	57	51	105.4460904	29	20.19509221
14	1481700	2018/6/3	9:00:00	25.72916667	.	.	600	1	1.5	2	1	1	1	57	162	53	1	1	5.25	93	85	8	29.9	69	57	51	105.4460904	29	20.19509221
14	1481700	2018/6/3	21:00:00	26.22916667	.	.	600	1	1.5	2	1	1	1	57	162	53	1	1	5.25	93	85	8	29.9	69	57	51	105.4460904	29	20.19509221
14	1481700	2018/6/4	9:00:00	26.72916667	.	.	600	1	1.5	2	1	1	1	57	162	53	1	1	4.37	102	100	8	29.9	69	57	51	105.4460904	29	20.19509221
14	1481700	2018/6/4	21:00:00	27.22916667	.	.	600	1	1.5	2	1	1	1	57	162	53	1	1	4.37	102	100	8	29.9	69	57	51	105.4460904	29	20.19509221
14	1481700	2018/6/5	9:00:00	27.72916667	.	.	600	1	1.5	2	1	1	1	57	162	53	1	1	4.37	102	100	8	29.9	69	57	51	105.4460904	29	20.19509221
14	1481700	2018/6/5	21:00:00	28.22916667	.	.	600	1	1.5	2	1	1	1	57	162	53	1	1	4.37	102	100	8	29.9	69	57	51	105.4460904	29	20.19509221
14	1481700	2018/6/6	9:00:00	28.72916667	.	.	600	1	1.5	2	1	1	1	57	162	53	1	1	4.37	102	100	8	29.9	69	57	51	105.4460904	29	20.19509221
14	1481700	2018/6/6	21:00:00	29.22916667	.	.	600	1	1.5	2	1	1	1	57	162	53	1	1	4.37	102	100	8	29.9	69	57	51	105.4460904	29	20.19509221
14	1481700	2018/6/7	9:00:00	29.72916667	.	.	600	1	1.5	2	1	1	1	57	162	53	1	1	4.37	102	100	8	29.9	69	57	51	105.4460904	29	20.19509221
14	1481700	2018/6/7	21:00:00	30.22916667	.	.	600	1	1.5	2	1	1	1	57	162	53	1	1	4.37	102	100	8	29.9	69	57	51	105.4460904	29	20.19509221
14	1481700	2018/6/8	9:00:00	30.72916667	.	.	600	1	1.5	2	1	1	1	57	162	53	1	1	4.37	102	100	8	29.9	69	57	51	105.4460904	29	20.19509221
14	1481700	2018/6/8	21:00:00	31.22916667	.	.	600	1	1.5	2	1	1	1	57	162	53	1	1	4.37	102	100	8	29.9	69	57	51	105.4460904	29	20.19509221
14	1481700	2018/6/9	9:00:00	31.72916667	.	.	600	1	1.5	2	1	1	1	57	162	53	1	1	4.37	102	100	8	29.9	69	57	51	105.4460904	29	20.19509221
14	1481700	2018/6/9	21:00:00	32.22916667	.	.	600	1	1.5	2	1	1	1	57	162	53	1	1	4.37	102	100	8	29.9	69	57	51	105.4460904	29	20.19509221
14	1481700	2018/6/10	9:00:00	32.72916667	.	.	600	1	1.5	2	1	1	1	57	162	53	1	1	4.37	102	100	8	29.9	69	57	51	105.4460904	29	20.19509221
14	1481700	2018/6/10	21:00:00	33.22916667	.	.	600	1	1.5	2	1	1	1	57	162	53	1	1	4.37	102	100	8	29.9	69	57	51	105.4460904	29	20.19509221
14	1481700	2018/6/11	9:00:00	33.72916667	.	.	600	1	1.5	2	1	1	1	57	162	53	1	1	4.37	102	100	8	29.9	69	57	51	105.4460904	29	20.19509221
14	1481700	2018/6/11	21:00:00	34.22916667	.	.	600	1	1.5	2	1	1	1	57	162	53	1	1	4.37	102	100	8	29.9	69	57	51	105.4460904	29	20.19509221
14	1481700	2018/6/12	6:43:00	34.63402778	9.716666667	7.64	.	1	.	2	0	0	1	57	162	53	1	1	2.49	96	72	10	32.5	31	36	64	84.0273533	29	20.19509221
14	1481700	2018/6/12	9:00:00	34.72916667	.	.	600	1	1.5	2	1	1	1	57	162	53	1	1	2.49	96	72	10	32.5	31	36	64	84.0273533	29	20.19509221
14	1481700	2018/6/12	21:00:00	35.22916667	.	.	600	1	1.5	2	1	1	1	57	162	53	1	1	2.49	96	72	10	32.5	31	36	64	84.0273533	29	20.19509221
14	1481700	2018/6/13	9:00:00	35.72916667	.	.	600	1	1.5	2	1	1	1	57	162	53	1	1	2.49	96	72	10	32.5	31	36	64	84.0273533	29	20.19509221
14	1481700	2018/6/13	21:00:00	36.22916667	.	.	600	1	1.5	2	1	1	1	57	162	53	1	1	2.49	96	72	10	32.5	31	36	64	84.0273533	29	20.19509221
14	1481700	2018/6/14	9:00:00	36.72916667	.	.	600	1	1.5	2	1	1	1	57	162	53	1	1	2.49	96	72	10	32.5	31	36	64	84.0273533	29	20.19509221
14	1481700	2018/6/14	21:00:00	37.22916667	.	.	600	1	1.5	2	1	1	1	57	162	53	1	1	2.49	96	72	10	32.5	31	36	64	84.0273533	29	20.19509221
14	1481700	2018/6/15	9:00:00	37.72916667	.	.	600	1	1.5	2	1	1	1	57	162	53	1	1	2.49	96	72	10	32.5	31	36	64	84.0273533	29	20.19509221
14	1481700	2018/6/15	21:00:00	38.22916667	.	.	600	1	1.5	2	1	1	1	57	162	53	1	1	2.49	96	72	10	32.5	31	36	64	84.0273533	29	20.19509221
14	1481700	2018/6/16	7:01:00	38.64652778	10.01666667	6.45	.	1	.	2	0	0	1	57	162	53	1	1	2.55	89	84	10	34.9	30	36	65	82.73462479	29	20.19509221
14	1481700	2018/6/16	9:00:00	38.72916667	.	.	600	1	1.5	2	1	1	1	57	162	53	1	1	2.55	89	84	10	34.9	30	36	65	82.73462479	29	20.19509221
14	1481700	2018/6/16	21:00:00	39.22916667	.	.	600	1	1.5	2	1	1	1	57	162	53	1	1	2.55	89	84	10	34.9	30	36	65	82.73462479	29	20.19509221
14	1481700	2018/6/17	9:00:00	39.72916667	.	.	600	1	1.5	2	1	1	1	57	162	53	1	1	2.55	89	84	10	34.9	30	36	65	82.73462479	29	20.19509221
14	1481700	2018/6/17	21:00:00	40.22916667	.	.	600	1	1.5	2	1	1	1	57	162	53	1	1	2.55	89	84	10	34.9	30	36	65	82.73462479	29	20.19509221
14	1481700	2018/6/18	9:00:00	40.72916667	.	.	600	1	1.5	2	1	1	1	57	162	53	1	1	2.55	89	84	10	34.9	30	36	65	82.73462479	29	20.19509221
14	1481700	2018/6/18	21:00:00	41.22916667	.	.	600	1	1.5	2	1	1	1	57	162	53	1	1	2.55	89	84	10	34.9	30	36	65	82.73462479	29	20.19509221
14	1481700	2018/6/19	9:00:00	41.72916667	.	.	600	1	1.5	2	1	1	1	57	162	53	1	1	2.55	89	84	10	34.9	30	36	65	82.73462479	29	20.19509221
14	1481700	2018/6/19	21:00:00	42.22916667	.	.	600	1	1.5	2	1	1	1	57	162	53	1	1	2.55	89	84	10	34.9	30	36	65	82.73462479	29	20.19509221
14	1481700	2018/6/20	9:00:00	42.72916667	.	.	600	1	1.5	2	1	1	1	57	162	53	1	1	2.55	89	84	10	34.9	30	36	65	82.73462479	29	20.19509221
14	1481700	2018/6/20	21:00:00	43.22916667	.	.	600	1	1.5	2	1	1	1	57	162	53	1	1	2.55	89	84	10	34.9	30	36	65	82.73462479	29	20.19509221
14	1481700	2018/6/21	9:00:00	43.72916667	.	.	600	1	1.5	2	1	1	1	57	162	53	1	1	2.55	89	84	10	34.9	30	36	65	82.73462479	29	20.19509221
14	1481700	2018/6/21	21:00:00	44.22916667	.	.	600	1	1.5	2	1	1	1	57	162	53	1	1	2.55	89	84	10	34.9	30	36	65	82.73462479	29	20.19509221
14	1481700	2018/6/22	7:19:00	44.65902778	10.31666667	7.05	.	1	.	2	0	0	1	57	162	53	1	1	2.76	76	52	8	33.7	25	28	70	76.82500873	29	18.16620425
15	1481026	2018/5/23	12:00:00	0	.	.	600	1	1.5	2	1	1	1	77	174	55	1	0	20.69	89	489	17	32.2	19	44	125	33.88753056	30	18.16620425
15	1481026	2018/5/23	21:00:00	0.375	.	.	600	1	1.5	2	1	1	1	77	174	55	1	0	20.69	89	489	17	32.2	19	44	125	33.88753056	30	18.16620425
15	1481026	2018/5/24	9:00:00	0.875	.	.	600	1	1.5	2	1	1	1	77	174	55	1	0	19.65	80	446	17	32.2	19	44	119	35.59614555	30	18.16620425
15	1481026	2018/5/24	21:00:00	1.375	.	.	600	1	1.5	2	1	1	1	77	174	55	1	0	19.65	80	446	17	32.2	19	44	119	35.59614555	30	18.16620425
15	1481026	2018/5/25	9:00:00	1.875	.	.	600	1	1.5	2	1	1	1	77	174	55	1	0	15.13	79	501	17	32.2	19	44	134	31.61150239	30	18.16620425
15	1481026	2018/5/25	21:00:00	2.375	.	.	600	1	1.5	2	1	1	1	77	174	55	1	0	15.13	79	501	17	32.2	19	44	134	31.61150239	30	18.16620425
15	1481026	2018/5/26	9:00:00	2.875	.	.	600	1	1.5	2	1	1	1	77	174	55	1	0	13.53	86	505	17	32.2	19	44	105	40.34229829	30	18.16620425
15	1481026	2018/5/26	21:00:00	3.375	.	.	600	1	1.5	2	1	1	1	77	174	55	1	0	13.53	86	505	17	32.2	19	44	105	40.34229829	30	18.16620425
15	1481026	2018/5/27	9:00:00	3.875	.	.	600	1	1.5	2	1	1	1	77	174	55	1	0	11.37	80	435	17	32.2	19	44	88	48.13569682	30	18.16620425
15	1481026	2018/5/27	21:00:00	4.375	.	.	600	1	1.5	2	1	1	1	77	174	55	1	0	11.37	80	435	17	32.2	19	44	88	48.13569682	30	18.16620425
15	1481026	2018/5/28	9:00:00	4.875	.	.	600	1	1.5	2	1	1	1	77	174	55	1	0	11.37	80	435	15	35.7	12	36	83	51.03543759	30	18.16620425
15	1481026	2018/5/28	21:00:00	5.375	.	.	600	1	1.5	2	1	1	1	77	174	55	1	0	11.37	80	435	15	35.7	12	36	83	51.03543759	30	18.16620425
15	1481026	2018/5/29	9:00:00	5.875	.	.	600	1	1.5	2	1	1	1	77	174	55	1	0	10.92	75	295	15	35.7	12	36	82	51.65782098	30	18.16620425
15	1481026	2018/5/29	21:00:00	6.375	.	.	600	1	1.5	2	1	1	1	77	174	55	1	0	10.92	75	295	15	35.7	12	36	82	51.65782098	30	18.16620425
15	1481026	2018/5/30	8:46:00	6.865277778	11.76666667	7.7	.	1	.	2	0	0	1	77	174	55	1	0	10.07	71	240	15	35.7	12	36	85	49.83460377	30	22.22222222
16	1476440	2018/5/14	21:00:00	0	.	.	600	1	1.5	2	1	1	0	82	150	50	1	1	6.09	110	172	10	28.3	10	16	42	71.7487484	32	22.22222222
16	1476440	2018/5/15	9:00:00	0.5	.	.	600	1	1.5	2	1	1	0	82	150	50	1	1	6.09	110	172	10	28.3	10	16	42	71.7487484	32	22.22222222
16	1476440	2018/5/15	21:00:00	1	.	.	600	1	1.5	2	1	1	0	82	150	50	1	1	6.09	110	172	10	28.3	10	16	42	71.7487484	32	22.22222222
16	1476440	2018/5/16	9:00:00	1.5	.	.	600	1	1.5	2	1	1	0	82	150	50	1	1	6.09	110	172	10	28.3	10	16	42	71.7487484	32	22.22222222
16	1476440	2018/5/16	21:00:00	2	.	.	600	1	1.5	2	1	1	0	82	150	50	1	1	6.09	110	172	10	28.3	10	16	42	71.7487484	32	22.22222222
16	1476440	2018/5/17	9:00:00	2.5	.	.	600	1	1.5	2	1	1	0	82	150	50	1	1	6.09	110	172	10	28.3	10	16	42	71.7487484	32	22.22222222
16	1476440	2018/5/17	21:00:00	3	.	.	600	1	1.5	2	1	1	0	82	150	50	1	1	6.09	110	172	10	28.3	10	16	42	71.7487484	32	22.22222222
16	1476440	2018/5/18	9:00:00	3.5	.	.	600	1	1.5	2	1	1	0	82	150	50	1	1	6.09	110	172	10	28.3	10	16	42	71.7487484	32	22.22222222
16	1476440	2018/5/18	21:00:00	4	.	.	600	1	1.5	2	1	1	0	82	150	50	1	1	6.09	110	172	10	28.3	10	16	42	71.7487484	32	22.22222222
16	1476440	2018/5/19	9:00:00	4.5	.	.	600	1	1.5	2	1	1	0	82	150	50	1	1	6.46	96	235	12	28.8	5	14	44	68.48744165	32	22.22222222
16	1476440	2018/5/19	21:00:00	5	.	.	600	1	1.5	2	1	1	0	82	150	50	1	1	6.46	96	232	12	28.8	5	14	44	68.48744165	32	22.22222222
16	1476440	2018/5/20	9:00:00	5.5	.	.	600	1	1.5	2	1	1	0	82	150	50	1	1	6.46	96	229	12	28.8	5	14	44	68.48744165	32	22.22222222
16	1476440	2018/5/20	21:00:00	6	.	.	600	1	1.5	2	1	1	0	82	150	50	1	1	6.46	96	226	12	28.8	5	14	44	68.48744165	32	22.22222222
16	1476440	2018/5/21	9:00:00	6.5	.	.	600	1	1.5	2	1	1	0	82	150	50	1	1	6.46	96	223	12	28.8	5	14	44	68.48744165	32	22.22222222
16	1476440	2018/5/21	21:00:00	7	.	.	600	1	1.5	2	1	1	0	82	150	50	1	1	6.46	96	220	12	28.8	5	14	44	68.48744165	32	22.22222222
16	1476440	2018/5/22	9:00:00	7.5	.	.	600	1	1.5	2	1	1	0	82	150	50	1	1	6.46	96	217	12	28.8	5	14	44	68.48744165	32	22.22222222
16	1476440	2018/5/22	21:00:00	8	.	.	600	1	1.5	2	1	1	0	82	150	50	1	1	6.46	96	214	12	28.8	5	14	44	68.48744165	32	22.22222222
16	1476440	2018/5/23	9:00:00	8.5	.	.	600	1	1.5	2	1	1	0	82	150	50	1	1	6.46	96	211	12	28.8	5	14	44	68.48744165	32	22.22222222
16	1476440	2018/5/23	21:00:00	9	.	.	600	1	1.5	2	1	1	0	82	150	50	1	1	6.46	96	208	12	28.8	5	14	44	68.48744165	32	22.22222222
16	1476440	2018/5/24	9:00:00	9.5	.	.	600	1	1.5	2	1	1	0	82	150	50	1	1	3.34	88	200	11	33.4	7	16	48	62.78015485	32	22.22222222
16	1476440	2018/5/24	21:00:00	10	.	.	600	1	1.5	2	1	1	0	82	150	50	1	1	3.34	88	191	11	33.4	7	16	48	62.78015485	32	22.22222222
16	1476440	2018/5/25	9:00:00	10.5	.	.	600	1	1.5	2	1	1	0	82	150	50	1	1	3.34	88	182	11	33.4	7	16	48	62.78015485	32	22.22222222
16	1476440	2018/5/25	21:00:00	11	.	.	600	1	1.5	2	1	1	0	82	150	50	1	1	3.34	88	173	11	33.4	7	16	48	62.78015485	32	22.22222222
16	1476440	2018/5/26	9:00:00	11.5	.	.	600	1	1.5	2	1	1	0	82	150	50	1	1	3.34	88	164	11	33.4	7	16	48	62.78015485	32	22.22222222
16	1476440	2018/5/26	21:00:00	12	.	.	600	1	1.5	2	1	1	0	82	150	50	1	1	3.34	88	155	11	33.4	7	16	48	62.78015485	32	22.22222222
16	1476440	2018/5/27	9:00:00	12.5	.	.	600	1	1.5	2	1	1	0	82	150	50	1	1	3.34	88	146	11	33.4	7	16	48	62.78015485	32	22.22222222
16	1476440	2018/5/27	21:00:00	13	.	.	600	1	1.5	2	1	1	0	82	150	50	1	1	3.34	88	137	11	33.4	7	16	48	62.78015485	32	22.22222222
16	1476440	2018/5/28	9:00:00	13.5	.	.	600	1	1.5	2	1	1	0	82	150	50	1	1	3.34	88	128	11	33.4	7	16	48	62.78015485	32	22.22222222
16	1476440	2018/5/28	21:00:00	14	.	.	600	1	1.5	2	1	1	0	82	150	50	1	1	3.34	88	119	11	33.4	7	16	48	62.78015485	32	22.22222222
16	1476440	2018/5/29	9:00:00	14.5	.	.	600	1	1.5	2	1	1	0	82	150	50	1	1	3.99	81	104	11	34.4	10	20	48	62.78015485	32	22.22222222
16	1476440	2018/5/29	21:00:00	15	.	.	600	1	1.5	2	1	1	0	82	150	50	1	1	3.99	81	104	11	34.4	10	20	48	62.78015485	32	22.22222222
16	1476440	2018/5/30	9:00:00	15.5	.	.	600	1	1.5	2	1	1	0	82	150	50	1	1	3.99	81	104	11	34.4	10	20	48	62.78015485	32	22.22222222
16	1476440	2018/5/30	21:00:00	16	.	.	600	1	1.5	2	1	1	0	82	150	50	1	1	3.99	81	104	11	34.4	10	20	48	62.78015485	32	22.22222222
16	1476440	2018/5/31	9:00:00	16.5	.	.	600	1	1.5	2	1	1	0	82	150	50	1	1	3.99	81	104	11	34.4	10	20	48	62.78015485	32	22.22222222
16	1476440	2018/5/31	21:00:00	17	.	.	600	1	1.5	2	1	1	0	82	150	50	1	1	3.99	81	104	11	34.4	10	20	48	62.78015485	32	22.22222222
16	1476440	2018/6/1	9:00:00	17.5	.	.	600	1	1.5	2	1	1	0	82	150	50	1	1	3.99	81	104	11	34.4	10	20	48	62.78015485	32	22.22222222
16	1476440	2018/6/1	21:00:00	18	.	.	600	1	1.5	2	1	1	0	82	150	50	1	1	3.99	81	104	11	34.4	10	20	48	62.78015485	32	22.22222222
16	1476440	2018/6/2	9:00:00	18.5	.	.	600	1	1.5	2	1	1	0	82	150	50	1	1	3.99	81	104	11	34.4	10	20	48	62.78015485	32	22.22222222
16	1476440	2018/6/2	21:00:00	19	.	.	600	1	1.5	2	1	1	0	82	150	50	1	1	3.99	81	104	11	34.4	10	20	48	62.78015485	32	22.22222222
16	1476440	2018/6/3	9:00:00	19.5	.	.	600	1	1.5	2	1	1	0	82	150	50	1	1	3.99	81	104	11	34.4	10	20	48	62.78015485	32	22.22222222
16	1476440	2018/6/3	21:00:00	20	.	.	600	1	1.5	2	1	1	0	82	150	50	1	1	3.99	81	104	11	34.4	10	20	48	62.78015485	32	22.22222222
16	1476440	2018/6/4	5:50:00	20.36805556	8.833333333	10.47	.	1	.	2	0	0	0	82	150	50	1	1	3.702	73.8	92	12.8	36.08	10	20	60	50.22412388	32	22.22222222
16	1476440	2018/6/4	9:00:00	20.5	.	.	600	1	1.5	2	1	1	0	82	150	50	1	1	3.702	73.8	92	12.8	36.08	10	20	60	50.22412388	32	22.22222222
16	1476440	2018/6/4	21:00:00	21	.	.	600	1	1.5	2	1	1	0	82	150	50	1	1	3.702	73.8	92	12.8	36.08	10	20	60	50.22412388	32	22.22222222
16	1476440	2018/6/5	10:20:00	21.55555556	.	.	400	1	1.5	2	1	1	0	82	150	50	1	1	3.702	73.8	92	12.8	36.08	10	20	60	50.22412388	32	22.22222222
16	1476440	2018/6/5	21:00:00	22	.	.	400	1	1.5	2	1	1	0	82	150	50	1	1	3.702	73.8	92	12.8	36.08	10	20	60	50.22412388	32	22.22222222
16	1476440	2018/6/6	9:00:00	22.5	.	.	400	1	1.5	2	1	1	0	82	150	50	1	1	3.702	73.8	92	12.8	36.08	10	20	60	50.22412388	32	22.22222222
16	1476440	2018/6/6	21:00:00	23	.	.	400	1	1.5	2	1	1	0	82	150	50	1	1	3.702	73.8	92	12.8	36.08	10	20	60	50.22412388	32	22.22222222
16	1476440	2018/6/7	9:00:00	23.5	.	.	400	1	1.5	2	1	1	0	82	150	50	1	1	3.702	73.8	92	12.8	36.08	10	20	60	50.22412388	32	22.22222222
16	1476440	2018/6/7	21:00:00	24	.	.	400	1	1.5	2	1	1	0	82	150	50	1	1	3.702	73.8	92	12.8	36.08	10	20	60	50.22412388	32	22.22222222
16	1476440	2018/6/8	9:00:00	24.5	.	.	400	1	1.5	2	1	1	0	82	150	50	1	1	3.702	73.8	92	12.8	36.08	10	20	60	50.22412388	32	22.22222222
16	1476440	2018/6/8	21:00:00	25	.	.	400	1	1.5	2	1	1	0	82	150	50	1	1	3.702	73.8	92	12.8	36.08	10	20	60	50.22412388	32	22.22222222
16	1476440	2018/6/9	7:18:00	25.42916667	10.3	8.73	.	1	.	2	0	0	0	82	150	50	1	1	3.27	63	74	14	37.2	11	19	64	47.08511614	32	23.72281065
17	1486814	2018/5/31	10:24:00	0	.	.	600	1	1.5	2	1	1	1	84	173	71	0	0	5.51	90	94	30	24.5	41	65	121	40.17054295	33	23.72281065
17	1486814	2018/5/31	21:00:00	0.441666667	.	.	600	1	1.5	2	1	1	1	84	173	71	0	0	5.51	90	94	30	24.5	41	65	121	40.17054295	33	23.72281065
17	1486814	2018/6/1	9:00:00	0.941666667	.	.	600	1	1.5	2	1	1	1	84	173	71	0	0	4.94	88	93	30	24.5	41	65	111	43.78951078	33	23.72281065
17	1486814	2018/6/1	21:00:00	1.441666667	.	.	600	1	1.5	2	1	1	1	84	173	71	0	0	4.94	88	93	30	24.5	41	65	111	43.78951078	33	23.72281065
17	1486814	2018/6/2	9:00:00	1.941666667	.	.	600	1	1.5	2	1	1	1	84	173	71	0	0	4.94	88	93	30	24.5	41	65	111	43.78951078	33	23.72281065
17	1486814	2018/6/2	21:00:00	2.441666667	.	.	600	1	1.5	2	1	1	1	84	173	71	0	0	4.94	88	93	30	24.5	41	65	111	43.78951078	33	23.72281065
17	1486814	2018/6/3	9:00:00	2.941666667	.	.	600	1	1.5	2	1	1	1	84	173	71	0	0	4.94	88	93	30	24.5	41	65	111	43.78951078	33	23.72281065
17	1486814	2018/6/3	21:00:00	3.441666667	.	.	600	1	1.5	2	1	1	1	84	173	71	0	0	4.94	88	93	30	24.5	41	65	111	43.78951078	33	23.72281065
17	1486814	2018/6/4	9:00:00	3.941666667	.	.	600	1	1.5	2	1	1	1	84	173	71	0	0	4.94	88	93	30	24.5	41	65	111	43.78951078	33	23.72281065
17	1486814	2018/6/4	21:00:00	4.441666667	.	.	600	1	1.5	2	1	1	1	84	173	71	0	0	4.94	88	93	30	24.5	41	65	111	43.78951078	33	23.72281065
17	1486814	2018/6/5	9:00:00	4.941666667	.	.	600	1	1.5	2	1	1	1	84	173	71	0	0	4.94	88	93	30	24.5	41	65	111	43.78951078	33	23.72281065
17	1486814	2018/6/5	21:00:00	5.441666667	.	.	600	1	1.5	2	1	1	1	84	173	71	0	0	4.94	88	93	30	24.5	41	65	111	43.78951078	33	23.72281065
17	1486814	2018/6/6	6:58:00	5.856944444	9.966666667	17.79	.	1	.	2	0	0	1	84	173	71	0	0	5.69	99	112	43	26.2	44	81	95	51.16458628	33	23.72281065
17	1486814	2018/6/6	9:00:00	5.941666667	.	.	600	1	1.5	2	1	1	1	84	173	71	0	0	5.69	99	112	43	26.2	44	81	95	51.16458628	33	23.72281065
17	1486814	2018/6/6	21:00:00	6.441666667	.	.	600	1	1.5	2	1	1	1	84	173	71	0	0	5.69	99	112	43	26.2	44	81	95	51.16458628	33	23.72281065
17	1486814	2018/6/7	15:15:00	7.202083333	.	.	400	1	1.5	2	1	1	1	84	173	71	0	0	5.69	99	112	43	26.2	44	81	95	51.16458628	33	23.72281065
17	1486814	2018/6/7	21:00:00	7.441666667	.	.	400	1	1.5	2	1	1	1	84	173	71	0	0	5.69	99	112	43	26.2	44	81	95	51.16458628	33	23.72281065
17	1486814	2018/6/8	9:00:00	7.941666667	.	.	400	1	1.5	2	1	1	1	84	173	71	0	0	5.69	99	112	43	26.2	44	81	95	51.16458628	33	23.72281065
17	1486814	2018/6/8	15:16:00	8.202777778	6.266666667	19.74	.	1	.	2	0	0	1	84	173	71	0	0	5.69	99	112	43	26.2	44	81	95	51.16458628	33	27.43484225
18	815944	2018/6/7	21:00:00	0	.	.	600	1	1.5	2	1	1	1	68	162	72	0	0	5.8	120	200	5	32.5	17	35	515	12.30564721	34	27.43484225
18	815944	2018/6/8	9:00:00	0.5	.	.	600	1	1.5	2	1	1	1	68	162	72	0	0	5.8	120	200	5	32.5	17	35	515	12.30564721	34	27.43484225
18	815944	2018/6/8	21:00:00	1	.	.	600	1	1.5	2	1	1	1	68	162	72	0	0	5.8	120	200	5	32.5	17	35	515	12.30564721	34	27.43484225
18	815944	2018/6/9	7:16:00	1.427777778	10.26666667	18.76	.	1	.	2	0	0	1	68	162	72	0	0	5.8	120	200	7	35.2	17	38	400	15.84352078	34	27.43484225
18	815944	2018/6/12	8:09:00	4.464583333	.	.	600	1	1.5	2	1	1	1	68	162	72	0	0	6.04	120	167	7	35.2	7	42	329	19.26263925	34	27.43484225
18	815944	2018/6/12	15:13:00	4.759027778	.	.	600	1	1.5	2	1	1	1	68	162	72	0	0	6.04	120	167	7	35.2	7	42	329	19.26263925	34	27.43484225
18	815944	2018/6/13	20:06:00	5.9625	.	.	600	1	1.5	2	1	1	1	68	162	72	0	0	6.04	120	167	7	35.2	7	42	329	19.26263925	34	27.43484225
18	815944	2018/6/14	7:27:00	6.435416667	11.35	16.96	.	1	.	2	0	0	1	68	162	72	0	0	6.04	120	167	7	35.2	7	42	329	19.26263925	34	27.43484225
18	815944	2018/6/14	9:00:00	6.5	.	.	600	1	1.5	2	1	1	1	68	162	72	0	0	6.04	120	167	7	35.2	7	42	329	19.26263925	34	27.43484225
18	815944	2018/6/15	9:00:00	7.5	.	.	600	1	1.5	2	1	1	1	68	162	72	0	0	6.04	120	167	7	35.2	7	42	329	19.26263925	34	27.43484225
18	815944	2018/6/16	9:00:00	8.5	.	.	600	1	1.5	2	1	1	1	68	162	72	0	0	6.04	120	167	7	35.2	7	42	329	19.26263925	34	27.43484225
18	815944	2018/6/17	9:00:00	9.5	.	.	600	1	1.5	2	1	1	1	68	162	72	0	0	6.04	120	167	7	35.2	7	42	329	19.26263925	34	27.43484225
18	815944	2018/6/18	9:00:00	10.5	.	.	600	1	1.5	2	1	1	1	68	162	72	0	0	6.04	120	167	7	35.2	7	42	329	19.26263925	34	27.43484225
18	815944	2018/6/19	5:58:00	11.37361111	20.96666667	6.6	.	1	.	2	0	0	1	68	162	72	0	0	5.47	84	138	5.38	35.06	5.15	40.6	448.5	14.13023035	34	27.43484225
18	815944	2018/6/20	9:00:00	12.5	.	.	600	1	1.5	2	1	1	1	68	162	72	0	0	5.47	84	138	5.38	35.06	5.15	40.6	448.5	14.13023035	34	27.43484225
18	815944	2018/6/21	8:30:00	13.47916667	.	.	600	1	1.5	2	1	1	1	68	162	72	0	0	5.47	84	138	5.38	35.06	5.15	40.6	448.5	14.13023035	34	27.43484225
18	815944	2018/6/21	21:00:00	14	.	.	600	1	1.5	2	1	1	1	68	162	72	0	0	5.47	84	138	5.38	35.06	5.15	40.6	448.5	14.13023035	34	27.43484225
18	815944	2018/6/22	9:00:00	14.5	.	.	600	1	1.5	2	1	1	1	68	162	72	0	0	5.47	84	138	5.38	35.06	5.15	40.6	448.5	14.13023035	34	27.43484225
18	815944	2018/6/22	21:00:00	15	.	.	600	1	1.5	2	1	1	1	68	162	72	0	0	5.47	84	138	5.38	35.06	5.15	40.6	448.5	14.13023035	34	27.43484225
18	815944	2018/6/23	7:23:00	15.43263889	10.38333333	15.42	.	1	.	2	0	0	1	68	162	72	0	0	5.47	84	138	5.38	35.06	5.15	40.6	448.5	14.13023035	34	23.4375
19	1488680	2018/6/8	9:00:00	0	.	.	600	1	1.5	2	1	1	0	49	160	60	0	0	8.65	96	48	16	17.2	27	75	124	45.75479139	35	23.4375
19	1488680	2018/6/8	21:00:00	0.5	.	.	600	1	1.5	2	1	1	0	49	160	60	0	0	8.65	96	48	16	17.2	27	75	124	45.75479139	35	23.4375
19	1488680	2018/6/9	9:00:00	1	.	.	600	1	1.5	2	1	1	0	49	160	60	0	0	8.38	94	25	17	20.6	30	65	90	63.0399348	35	23.4375
19	1488680	2018/6/9	21:00:00	1.5	.	.	600	1	1.5	2	1	1	0	49	160	60	0	0	8.38	94	25	17	20.6	30	65	90	63.0399348	35	23.4375
19	1488680	2018/6/10	9:00:00	2	.	.	600	1	1.5	2	1	1	0	49	160	60	0	0	7.74	97	43	17	20.6	30	65	85	66.74816626	35	23.4375
19	1488680	2018/6/10	21:00:00	2.5	.	.	600	1	1.5	2	1	1	0	49	160	60	0	0	7.74	97	43	17	20.6	30	65	85	66.74816626	35	23.4375
19	1488680	2018/6/11	9:13:00	3.009027778	12.21666667	2.46	.	1	.	2	0	0	0	49	160	60	0	0	6.71	87	43	13	25	38	40	142	39.95488825	35	23.4375
20	1491454	2018/6/12	20:55:00	0	.	.	600	1	1.5	2	1	1	1	64	160	60	1	1	11.7	122	46	12	12	17	53	111	50.22137051	36	23.4375
20	1491454	2018/6/13	9:00:00	0.503472222	.	.	600	1	1.5	2	1	1	1	64	160	60	1	1	9.75	70	48	12	12	17	53	110	50.67792843	36	23.4375
20	1491454	2018/6/13	21:00:00	1.003472222	.	.	600	1	1.5	2	1	1	1	64	160	60	1	1	9.75	70	48	12	12	17	53	110	50.67792843	36	23.4375
20	1491454	2018/6/14	9:45:00	1.534722222	12.75	3.44	.	1	.	2	0	0	1	64	160	60	1	1	9.68	66	58	21.5	20.35	24	98	89	62.63564188	36	23.4375
20	1491454	2018/6/14	10:00:00	1.545138889	.	.	600	1	1.5	2	1	1	1	64	160	60	1	1	9.68	66	58	21.5	20.35	24	98	89	62.63564188	36	23.4375
20	1491454	2018/6/14	21:00:00	2.003472222	.	.	600	1	1.5	2	1	1	1	64	160	60	1	1	9.68	66	58	21.5	20.35	24	98	89	62.63564188	36	23.4375
20	1491454	2018/6/15	9:00:00	2.503472222	.	.	600	1	1.5	2	1	1	1	64	160	60	1	1	9.93	70	64	31	28.7	31	143	74	75.33205577	36	23.4375
20	1491454	2018/6/15	21:00:00	3.003472222	.	.	600	1	1.5	2	1	1	1	64	160	60	1	1	9.93	70	64	31	28.7	31	133	74	75.33205577	36	23.4375
20	1491454	2018/6/16	9:00:00	3.503472222	.	.	600	1	1.5	2	1	1	1	64	160	60	1	1	9.28	74	83	31	28.7	31	123	67	83.20256906	36	23.4375
20	1491454	2018/6/16	21:00:00	4.003472222	.	.	600	1	1.5	2	1	1	1	64	160	60	1	1	9.28	74	83	31	28.7	31	113	67	83.20256906	36	23.4375
20	1491454	2018/6/17	9:00:00	4.503472222	.	.	600	1	1.5	2	1	1	1	64	160	60	1	1	9.45	72	102	31	28.7	31	103	66	84.46321405	36	23.4375
20	1491454	2018/6/17	21:00:00	5.003472222	.	.	600	1	1.5	2	1	1	1	64	160	60	1	1	9.45	72	102	31	28.7	31	93	66	84.46321405	36	23.4375
20	1491454	2018/6/18	9:00:00	5.503472222	.	.	600	1	1.5	2	1	1	1	64	160	60	1	1	6.48	87	151	31	28.7	31	83	66	84.46321405	36	23.4375
20	1491454	2018/6/18	21:00:00	6.003472222	.	.	600	1	1.5	2	1	1	1	64	160	60	1	1	6.48	87	151	31	28.7	31	73	66	84.46321405	36	23.4375
20	1491454	2018/6/19	9:24:00	6.520138889	12.4	1.7	.	1	.	2	0	0	1	64	160	60	1	1	6.78	90	180	33	29.7	38	56	66	84.46321405	36	23.4375
20	1491454	2018/6/19	9:30:00	6.524305556	.	.	600	1	1.5	2	1	1	1	64	160	60	1	1	6.78	90	180	33	29.7	38	56	66	84.46321405	36	23.4375
20	1491454	2018/6/19	22:00:00	7.045138889	.	.	600	1	1.5	2	1	1	1	64	160	60	1	1	6.78	90	180	33	29.7	38	56	66	84.46321405	36	23.4375
20	1491454	2018/6/20	9:00:00	7.503472222	.	.	600	1	1.5	2	1	1	1	64	160	60	1	1	9.73	84	214	33	29.7	38	56	60	92.90953545	36	23.4375
20	1491454	2018/6/20	21:00:00	8.003472222	.	.	600	1	1.5	2	1	1	1	64	160	60	1	1	9.73	84	214	33	29.7	38	56	60	92.90953545	36	23.4375
20	1491454	2018/6/21	9:00:00	8.503472222	.	.	600	1	1.5	2	1	1	1	64	160	60	1	1	10.95	82	318	33	29.7	38	56	58	96.11331254	36	23.4375
20	1491454	2018/6/21	21:00:00	9.003472222	.	.	600	1	1.5	2	1	1	1	64	160	60	1	1	10.95	82	318	33	29.7	38	56	58	96.11331254	36	23.4375
20	1491454	2018/6/22	9:00:00	9.503472222	.	.	600	1	1.5	2	1	1	1	64	160	60	1	1	9.69	76	370	33	29.7	38	56	56	99.54593084	36	23.4375
20	1491454	2018/6/22	21:00:00	10.00347222	.	.	600	1	1.5	2	1	1	1	64	160	60	1	1	9.69	76	370	33	29.7	38	56	56	99.54593084	36	23.4375
20	1491454	2018/6/23	9:00:00	10.50347222	.	.	600	1	1.5	2	1	1	1	64	160	60	1	1	12.47	79	525	33	29.7	38	56	56	99.54593084	36	23.4375
20	1491454	2018/6/23	21:00:00	11.00347222	.	.	600	1	1.5	2	1	1	1	64	160	60	1	1	12.47	79	525	33	29.7	38	56	56	99.54593084	36	23.4375
20	1491454	2018/6/24	9:00:00	11.50347222	.	.	600	1	1.5	2	1	1	1	64	160	60	1	1	8.75	77	588	27	35.1	25	37	57	97.799511	36	23.4375
20	1491454	2018/6/24	21:00:00	12.00347222	.	.	600	1	1.5	2	1	1	1	64	160	60	1	1	8.75	77	588	27	35.1	25	37	57	97.799511	36	23.4375
20	1491454	2018/6/25	9:59:00	12.54444444	.	.	600	1	1.5	2	1	1	1	64	160	60	1	1	7.84	77	625	27	35.1	25	37	58	96.11331254	36	23.4375
20	1491454	2018/6/25	21:00:00	13.00347222	.	.	600	1	1.5	2	1	1	1	64	160	60	1	1	7.84	77	625	27	35.1	25	37	58	96.11331254	36	23.4375
20	1491454	2018/6/26	9:20:00	13.51736111	12.33333333	0.73	.	1	.	2	0	0	1	64	160	60	1	1	8.39	81	709	23	39.2	29	37	60	92.90953545	36	24.08822312
21	1484844	2018/6/12	16:20:00	0	.	.	600	1	1.5	2	1	1	0	77	163	64	1	0	8.6	80	83	270	31	43	83	107	39.15636497	37	24.08822312
21	1484844	2018/6/13	17:00:00	1.027777778	.	.	600	1	1.5	2	1	1	0	77	163	64	1	0	8.6	80	83	270	31	43	83	107	39.15636497	37	24.08822312
21	1484844	2018/6/14	17:00:00	2.027777778	.	.	600	1	1.5	2	1	1	0	77	163	64	1	0	8.6	80	83	270	31	43	83	107	39.15636497	37	24.08822312
21	1484844	2018/6/15	10:39:00	2.763194444	17.65	3.64	.	1	.	2	0	0	0	77	163	64	1	0	9	77	72	259	31	43	83	112	37.40831296	37	24.14151925
22	1489145	2018/6/5	20:00:00	0	.	.	600	1	1.5	2	1	1	0	50	155	58	1	0	5.9	116	338	6	42.3	17	15	82	66.14884609	38	24.14151925
22	1489145	2018/6/6	9:00:00	0.541666667	.	.	600	1	1.5	2	1	1	0	50	155	58	1	0	5.9	116	338	6	42.3	17	15	82	66.14884609	38	24.14151925
22	1489145	2018/6/6	21:00:00	1.041666667	.	.	600	1	1.5	2	1	1	0	50	155	58	1	0	5.9	116	338	6	42.3	17	15	82	66.14884609	38	24.14151925
22	1489145	2018/6/7	9:00:00	1.541666667	.	.	600	1	1.5	2	1	1	0	50	155	58	1	0	5.9	116	338	6	42.3	17	15	82	66.14884609	38	24.14151925
22	1489145	2018/6/7	21:00:00	2.041666667	.	.	600	1	1.5	2	1	1	0	50	155	58	1	0	5.9	116	338	6	42.3	17	15	82	66.14884609	38	24.14151925
22	1489145	2018/6/8	9:00:00	2.541666667	.	.	600	1	1.5	2	1	1	0	50	155	58	1	0	5.9	116	338	6	42.3	17	15	82	66.14884609	38	24.14151925
22	1489145	2018/6/8	21:00:00	3.041666667	.	.	600	1	1.5	2	1	1	0	50	155	58	1	0	5.9	116	338	6	42.3	17	15	82	66.14884609	38	24.14151925
22	1489145	2018/6/9	9:00:00	3.541666667	.	.	600	1	1.5	2	1	1	0	50	155	58	1	0	5.9	116	338	6	42.3	17	15	82	66.14884609	38	24.14151925
22	1489145	2018/6/9	21:00:00	4.041666667	.	.	600	1	1.5	2	1	1	0	50	155	58	1	0	5.9	116	338	6	42.3	17	15	82	66.14884609	38	24.14151925
22	1489145	2018/6/10	9:00:00	4.541666667	.	.	600	1	1.5	2	1	1	0	50	155	58	1	0	5.9	116	338	6	42.3	17	15	82	66.14884609	38	24.14151925
22	1489145	2018/6/10	21:00:00	5.041666667	.	.	600	1	1.5	2	1	1	0	50	155	58	1	0	5.9	116	338	6	42.3	17	15	82	66.14884609	38	24.14151925
22	1489145	2018/6/11	9:00:00	5.541666667	.	.	600	1	1.5	2	1	1	0	50	155	58	1	0	5.9	116	338	6	42.3	17	15	82	66.14884609	38	24.14151925
22	1489145	2018/6/11	21:00:00	6.041666667	.	.	600	1	1.5	2	1	1	0	50	155	58	1	0	5.9	116	338	6	42.3	17	15	82	66.14884609	38	24.14151925
22	1489145	2018/6/12	9:00:00	6.541666667	.	.	600	1	1.5	2	1	1	0	50	155	58	1	0	5.9	116	338	2.5	37.7	11	16	64	84.75320905	38	24.14151925
22	1489145	2018/6/12	21:00:00	7.041666667	.	.	600	1	1.5	2	1	1	0	50	155	58	1	0	5.9	116	338	2.5	37.7	11	16	64	84.75320905	38	24.14151925
22	1489145	2018/6/13	9:00:00	7.541666667	.	.	600	1	1.5	2	1	1	0	50	155	58	1	0	5.9	116	338	2.5	37.7	11	16	64	84.75320905	38	24.14151925
22	1489145	2018/6/13	21:00:00	8.041666667	.	.	600	1	1.5	2	1	1	0	50	155	58	1	0	5.9	116	338	2.5	37.7	11	16	64	84.75320905	38	24.14151925
22	1489145	2018/6/14	9:00:00	8.541666667	.	.	600	1	1.5	2	1	1	0	50	155	58	1	0	5.9	116	338	2.5	37.7	11	16	64	84.75320905	38	24.14151925
22	1489145	2018/6/14	21:00:00	9.041666667	.	.	600	1	1.5	2	1	1	0	50	155	58	1	0	5.9	116	338	2.5	37.7	11	16	64	84.75320905	38	24.14151925
22	1489145	2018/6/15	9:00:00	9.541666667	.	.	600	1	1.5	2	1	1	0	50	155	58	1	0	5.9	116	338	2.5	37.7	11	16	64	84.75320905	38	24.14151925
22	1489145	2018/6/15	21:00:00	10.04166667	.	.	600	1	1.5	2	1	1	0	50	155	58	1	0	5.9	116	338	2.5	37.7	11	16	64	84.75320905	38	24.14151925
22	1489145	2018/6/16	9:00:00	10.54166667	.	.	600	1	1.5	2	1	1	0	50	155	58	1	0	5.9	116	338	2.5	37.7	11	16	64	84.75320905	38	24.14151925
22	1489145	2018/6/16	21:00:00	11.04166667	.	.	600	1	1.5	2	1	1	0	50	155	58	1	0	5.9	116	338	2.5	37.7	11	16	64	84.75320905	38	24.14151925
22	1489145	2018/6/17	7:02:00	11.45972222	10.03333333	2.78	.	1	.	2	0	0	0	50	155	58	1	0	4.56	114	244	7	36	8	12	57	95.16149788	38	17.36111111
23	821781	2018/6/8	19:30:00	0	.	.	600	1	1.5	2	1	1	1	49	168	49	1	0	13.87	94	173	2.5	28.8	8	29	353	15.44221032	39	17.36111111
23	821781	2018/6/9	9:26:00	0.580555556	.	.	600	1	1.5	2	1	1	1	49	168	49	1	0	13.87	94	173	2.5	28.8	8	29	353	15.44221032	39	17.36111111
23	821781	2018/6/9	19:49:00	1.013194444	.	.	600	1	1.5	2	1	1	1	49	168	49	1	0	13.87	94	173	2.5	28.8	8	29	353	15.44221032	39	17.36111111
23	821781	2018/6/10	9:11:00	1.570138889	.	.	600	1	1.5	2	1	1	1	49	168	49	1	0	13.87	94	173	2.5	28.8	8	29	353	15.44221032	39	17.36111111
23	821781	2018/6/10	19:50:00	2.013888889	.	.	600	1	1.5	2	1	1	1	49	168	49	1	0	13.87	94	173	2.5	28.8	8	29	353	15.44221032	39	17.36111111
23	821781	2018/6/11	10:19:00	2.617361111	.	.	600	1	1.5	2	1	1	1	49	168	49	1	0	13.87	94	173	2.5	28.8	8	29	353	15.44221032	39	17.36111111
23	821781	2018/6/11	19:34:00	3.002777778	.	.	600	1	1.5	2	1	1	1	49	168	49	1	0	13.87	94	173	2.5	28.8	8	29	353	15.44221032	39	17.36111111
23	821781	2018/6/12	9:32:00	3.584722222	.	.	600	1	1.5	2	1	1	1	49	168	49	1	0	13.87	94	173	2.5	28.8	8	29	353	15.44221032	39	17.36111111
23	821781	2018/6/12	19:40:00	4.006944444	.	.	600	1	1.5	2	1	1	1	49	168	49	1	0	13.87	94	173	2.5	28.8	8	29	353	15.44221032	39	17.36111111
23	821781	2018/6/13	9:25:00	4.579861111	.	.	600	1	1.5	2	1	1	1	49	168	49	1	0	12.56	86	158	6	29.2	7	29	335	16.27194103	39	17.36111111
23	821781	2018/6/13	20:11:00	5.028472222	.	.	600	1	1.5	2	1	1	1	49	168	49	1	0	12.56	86	158	6	29.2	7	29	335	16.27194103	39	17.36111111
23	821781	2018/6/14	9:42:00	5.591666667	.	.	600	1	1.5	2	1	1	1	49	168	49	1	0	12.56	86	158	6	29.2	7	29	335	16.27194103	39	17.36111111
23	821781	2018/6/14	20:00:00	6.020833333	.	.	600	1	1.5	2	1	1	1	49	168	49	1	0	12.56	86	158	6	29.2	7	29	335	16.27194103	39	17.36111111
23	821781	2018/6/15	8:10:00	6.527777778	.	.	600	1	1.5	2	1	1	1	49	168	49	1	0	12.56	86	158	6	29.2	7	29	335	16.27194103	39	17.36111111
23	821781	2018/6/15	9:26:00	6.580555556	.	.	600	1	1.5	2	1	1	1	49	168	49	1	0	12.56	86	158	6	29.2	7	29	335	16.27194103	39	17.36111111
23	821781	2018/6/15	21:00:00	7.0625	.	.	600	1	1.5	2	1	1	1	49	168	49	1	0	12.56	86	158	6	29.2	7	29	335	16.27194103	39	17.36111111
23	821781	2018/6/16	9:00:00	7.5625	.	.	600	1	1.5	2	1	1	1	49	168	49	1	0	11.76	84	123	6	30.8	9	25	299	18.2311045	39	17.36111111
23	821781	2018/6/16	21:00:00	8.0625	.	.	600	1	1.5	2	1	1	1	49	168	49	1	0	11.76	84	118	6	30.8	9	25	294	18.54115729	39	17.36111111
23	821781	2018/6/17	9:00:00	8.5625	.	.	600	1	1.5	2	1	1	1	49	168	49	1	0	11.76	84	113	6	30.8	9	25	289	18.86193856	39	17.36111111
23	821781	2018/6/17	21:00:00	9.0625	.	.	600	1	1.5	2	1	1	1	49	168	49	1	0	11.76	84	108	6	30.8	9	25	284	19.19401495	39	17.36111111
23	821781	2018/6/18	9:00:00	9.5625	.	.	600	1	1.5	2	1	1	1	49	168	49	1	0	11.76	84	103	6	30.8	9	25	279	19.53799371	39	17.36111111
23	821781	2018/6/18	21:00:00	10.0625	.	.	600	1	1.5	2	1	1	1	49	168	49	1	0	11.76	84	98	6	30.8	9	25	274	19.89452644	39	17.36111111
23	821781	2018/6/19	9:00:00	10.5625	.	.	600	1	1.5	2	1	1	1	49	168	49	1	0	11.76	84	93	6	30.8	9	25	269	20.26431318	39	17.36111111
23	821781	2018/6/19	21:00:00	11.0625	.	.	600	1	1.5	2	1	1	1	49	168	49	1	0	11.76	84	88	6	30.8	9	25	264	20.64810699	39	17.36111111
23	821781	2018/6/20	7:09:00	11.48541667	10.15	5	.	1	.	2	0	0	1	49	168	49	1	0	9.49	82	85	9	35.6	8	20	263	20.7266169	39	26.5625
24	1491106	2018/6/30	16:07:00	0	.	.	600	1	1.5	2	1	1	1	70	160	68	1	1	8.58	111	180	82	22	2449	5742	238	24.44987775	40	26.5625
24	1491106	2018/7/1	9:00:00	0.703472222	.	.	600	1	1.5	2	1	1	1	70	160	68	1	1	17.78	81	94	82	22	2449	5742	298	19.52708357	40	26.5625
24	1491106	2018/7/1	21:00:00	1.203472222	.	.	600	1	1.5	2	1	1	1	70	160	68	1	1	13.6	74	71.5	82	22	2090.5	4221.5	298	19.52708357	40	26.5625
24	1491106	2018/7/2	9:00:00	1.703472222	.	.	600	1	1.5	2	1	1	1	70	160	68	1	1	9.42	67	49	79	22.5	1732	2701	223	26.09448836	40	26.5625
24	1491106	2018/7/2	21:00:00	2.203472222	.	.	600	1	1.5	2	1	1	1	70	160	68	1	1	7.325	67	49	79	22.5	1442.5	1987.5	223	26.09448836	40	26.5625
24	1491106	2018/7/3	8:40:00	2.689583333	11.66666667	4.26	.	1	.	2	0	0	1	70	160	68	1	1	5.23	78	34	97	22.6	1153	1274	197	29.53843099	40	27.71768524
25	1399588	2018/7/13	21:00:00	0	.	.	600	1	1.5	2	1	1	1	55	172	82	0	0	8.02	145	288	10	36.8	14	15	97	87.84311749	41	27.71768524
25	1399588	2018/7/14	9:00:00	0.5	.	.	600	1	1.5	2	1	1	1	55	172	82	0	0	8.02	145	288	10	36.8	18	18	97	87.84311749	41	27.71768524
25	1399588	2018/7/14	21:00:00	1	.	.	600	1	1.5	2	1	1	1	55	172	82	0	0	8.02	145	288	10	36.8	22	21	97	87.84311749	41	27.71768524
25	1399588	2018/7/15	9:00:00	1.5	.	.	600	1	1.5	2	1	1	1	55	172	82	0	0	8.02	145	288	10	36.8	26	24	97	87.84311749	41	27.71768524
25	1399588	2018/7/15	21:00:00	2	.	.	600	1	1.5	2	1	1	1	55	172	82	0	0	8.02	145	288	10	36.8	30	27	97	87.84311749	41	27.71768524
25	1399588	2018/7/16	9:00:00	2.5	.	.	600	1	1.5	2	1	1	1	55	172	82	0	0	8.02	145	288	10	36.8	34	30	97	87.84311749	41	27.71768524
25	1399588	2018/7/16	21:00:00	3	.	.	600	1	1.5	2	1	1	1	55	172	82	0	0	8.02	145	288	10	36.8	38	33	97	87.84311749	41	27.71768524
25	1399588	2018/7/17	9:00:00	3.5	.	.	600	1	1.5	2	1	1	1	55	172	82	0	0	8.02	145	288	10	36.8	42	36	97	87.84311749	41	27.71768524
25	1399588	2018/7/17	21:00:00	4	.	.	600	1	1.5	2	1	1	1	55	172	82	0	0	8.02	145	288	10	36.8	45	39	97	87.84311749	41	27.71768524
25	1399588	2018/7/18	6:31:00	4.396527778	9.516666667	3.73	.	1	.	2	0	0	1	55	172	82	0	0	6.25	129	328	5	32.5	45	39	73	116.7230465	41	22.65625
26	1501207	2018/7/16	21:00:00	0	.	.	600	1	1.5	2	1	1	1	66	160	58	1	0	6.25	99	323	7	31.3	27	18	90	58.29937517	42	22.65625
26	1501207	2018/7/17	9:00:00	0.5	.	.	600	1	1.5	2	1	1	1	66	160	58	1	0	6.24	95	321	7	31.3	27	18	90	58.29937517	42	22.65625
26	1501207	2018/7/17	21:00:00	1	.	.	600	1	1.5	2	1	1	1	66	160	58	1	0	6.24	95	321	7	31.3	27	18	90	58.29937517	42	22.65625
26	1501207	2018/7/18	9:00:00	1.5	.	.	600	1	1.5	2	1	1	1	66	160	58	1	0	6.24	95	321	7	31.3	27	18	90	58.29937517	42	22.65625
26	1501207	2018/7/18	21:00:00	2	.	.	600	1	1.5	2	1	1	1	66	160	58	1	0	6.24	95	321	7	31.3	27	18	90	58.29937517	42	22.65625
26	1501207	2018/7/19	9:00:00	2.5	.	.	600	1	1.5	2	1	1	1	66	160	58	1	0	6.7	88	304	7	31.3	27	18	90	58.29937517	42	22.65625
26	1501207	2018/7/19	21:00:00	3	.	.	600	1	1.5	2	1	1	1	66	160	58	1	0	6.7	88	304	7	31.3	27	18	90	58.29937517	42	22.65625
26	1501207	2018/7/20	9:00:00	3.5	.	.	600	1	1.5	2	1	1	1	66	160	58	1	0	6.7	88	304	7	31.3	27	18	70	74.9563395	42	22.65625
26	1501207	2018/7/20	21:00:00	4	.	.	600	1	1.5	2	1	1	1	66	160	58	1	0	6.7	88	304	7	31.3	27	18	70	74.9563395	42	22.65625
26	1501207	2018/7/21	9:00:00	4.5	.	.	600	1	1.5	2	1	1	1	66	160	58	1	0	6.7	88	304	7	31.3	27	18	70	74.9563395	42	22.65625
26	1501207	2018/7/22	9:00:00	5.5	.	.	600	1	1.5	2	1	1	1	66	160	58	1	0	6.7	88	304	7	31.3	27	18	70	74.9563395	42	22.65625
26	1501207	2018/7/23	17:30:00	6.854166667	.	.	600	1	1.5	2	1	1	1	66	160	58	1	0	6.7	88	304	7	31.3	27	18	70	74.9563395	42	22.65625
26	1501207	2018/7/24	9:36:00	7.525	.	.	600	1	1.5	2	1	1	1	66	160	58	1	0	6.7	88	304	7	31.3	27	18	70	74.9563395	42	22.65625
26	1501207	2018/7/24	15:25:00	7.767361111	.	.	600	1	1.5	2	1	1	1	66	160	58	1	0	6.7	88	304	7	31.3	27	18	70	74.9563395	42	22.65625
26	1501207	2018/7/25	9:37:00	8.525694444	.	.	600	1	1.5	2	1	1	1	66	160	58	1	0	6.7	88	304	7	31.3	27	18	70	74.9563395	42	22.65625
26	1501207	2018/7/25	20:21:00	8.972916667	.	.	600	1	1.5	2	1	1	1	66	160	58	1	0	6.7	88	304	7	31.3	27	18	70	74.9563395	42	22.65625
26	1501207	2018/7/26	7:29:00	9.436805556	11.13333333	3.42	.	1	.	2	0	0	1	66	160	58	1	0	5.34	80	149	7	32.5	20	11	60	87.44906275	42	22.65625
26	1501207	2018/7/26	9:00:00	9.5	.	.	600	1	1.5	2	1	1	1	66	160	58	1	0	5.34	80	149	7	32.5	20	11	60	87.44906275	42	22.65625
26	1501207	2018/7/27	9:00:00	10.5	.	.	600	1	1.5	2	1	1	1	66	160	58	1	0	5.34	80	149	7	32.5	20	11	60	87.44906275	42	22.65625
26	1501207	2018/7/28	9:00:00	11.5	.	.	600	1	1.5	2	1	1	1	66	160	58	1	0	5.34	80	149	7	32.5	20	11	60	87.44906275	42	22.65625
26	1501207	2018/7/29	9:00:00	12.5	.	.	600	1	1.5	2	1	1	1	66	160	58	1	0	5.34	80	149	7	32.5	20	11	60	87.44906275	42	22.65625
26	1501207	2018/7/30	19:20:00	13.93055556	.	.	600	1	1.5	2	1	1	1	66	160	58	1	0	3.94	74	122	7	32.5	20	11	60	87.44906275	42	22.65625
26	1501207	2018/7/31	7:39:00	14.44375	12.31666667	2.13	.	1	.	2	0	0	1	66	160	58	1	0	5.53	74	137	7	32.5	20	11	60	87.44906275	42	28.40054796
27	1502045	2018/7/20	14:39:00	0	.	.	600	1	1.5	2	1	1	1	49	173	85	1	1	20.72	123	265	139	20.1	52	97	687	13.7641779	43	28.40054796
27	1502045	2018/7/21	9:00:00	0.764583333	.	.	600	1	1.5	2	1	1	1	49	173	85	1	1	15.77	99	265	132	20.1	52	97	687	13.7641779	43	28.40054796
27	1502045	2018/7/21	21:00:00	1.264583333	.	.	600	1	1.5	2	1	1	1	49	173	85	1	1	15.77	99	265	132	20.1	42	80	687	13.7641779	43	28.40054796
27	1502045	2018/7/22	9:00:00	1.764583333	.	.	600	1	1.5	2	1	1	1	49	173	85	1	1	17	98	277	132	20.1	32	63	687	13.7641779	43	28.40054796
27	1502045	2018/7/22	21:00:00	2.264583333	.	.	600	1	1.5	2	1	1	1	49	173	85	1	1	14.855	98	213.5	132	20.1	22	46	687	13.7641779	43	28.40054796
27	1502045	2018/7/23	9:05:00	2.768055556	12.08333333	1.35	.	1	.	2	0	0	1	49	173	85	1	1	12.71	77	150	82	22.3	10	26	687	13.7641779	43	35.91836735
28	1498488	2018/7/16	21:00:00	0	.	.	600	1	1.5	2	1	1	1	40	175	110	0	0	19.24	78	171	9	26.3	105	41	548	24.53911088	44	35.91836735
28	1498488	2018/7/17	9:00:00	0.5	.	.	600	1	1.5	2	1	1	1	40	175	110	0	0	21.68	82	201	9	26.3	105	41	447	30.0837422	44	35.91836735
28	1498488	2018/7/17	21:00:00	1	.	.	600	1	1.5	2	1	1	1	40	175	110	0	0	21.68	82	201	9	26.3	105	41	447	30.0837422	44	35.91836735
28	1498488	2018/7/18	9:00:00	1.5	.	.	600	1	1.5	2	1	1	1	40	175	110	0	0	18.96	79	232	9	26.3	105	41	318	42.28752441	44	35.91836735
28	1498488	2018/7/18	21:00:00	2	.	.	600	1	1.5	2	1	1	1	40	175	110	0	0	18.96	79	232	9	26.3	100	41	318	42.28752441	44	35.91836735
28	1498488	2018/7/19	9:00:00	2.5	.	.	600	1	1.5	2	1	1	1	40	175	110	0	0	16.49	74	266	9	26.3	95	41	246	54.66436082	44	35.91836735
28	1498488	2018/7/19	21:00:00	3	.	.	600	1	1.5	2	1	1	1	40	175	110	0	0	16.49	74	266	9	26.3	90	41	246	54.66436082	44	35.91836735
28	1498488	2018/7/20	9:00:00	3.5	.	.	600	1	1.5	2	1	1	1	40	175	110	0	0	18.14	77	289	9	26.3	85	41	236	56.9806473	44	35.91836735
28	1498488	2018/7/20	21:00:00	4	.	.	600	1	1.5	2	1	1	1	40	175	110	0	0	18.14	77	289	9	26.3	80	41	236	56.9806473	44	35.91836735
28	1498488	2018/7/21	9:00:00	4.5	.	.	600	1	1.5	2	1	1	1	40	175	110	0	0	17.69	75	317	9	26.3	75	41	427	31.49281677	44	35.91836735
28	1498488	2018/7/21	21:00:00	5	.	.	600	1	1.5	2	1	1	1	40	175	110	0	0	17.69	75	317	9	26.3	70	41	427	31.49281677	44	35.91836735
28	1498488	2018/7/22	9:00:00	5.5	.	.	600	1	1.5	2	1	1	1	40	175	110	0	0	17.13	68	334	9	26.3	65	41	562	23.9278163	44	35.91836735
28	1498488	2018/7/22	21:00:00	6	.	.	600	1	1.5	2	1	1	1	40	175	110	0	0	17.13	68	334	9	26.3	60	41	562	23.9278163	44	35.91836735
28	1498488	2018/7/23	9:00:00	6.5	.	.	600	1	1.5	2	1	1	1	40	175	110	0	0	13.55	80	322	9	31	58	49	441	30.49304481	44	35.91836735
28	1498488	2018/7/23	13:26:00	6.684722222	4.433333333	5.09	.	1	.	2	0	0	1	40	175	110	0	0	13.55	80	322	9	31	58	49	441	30.49304481	44	35.91836735
28	1498488	2018/7/23	21:00:00	7	.	.	600	1	1.5	2	1	1	1	40	175	110	0	0	13.55	80	322	9	31	58	49	441	30.49304481	44	35.91836735
28	1498488	2018/7/24	9:00:00	7.5	.	.	600	1	1.5	2	1	1	1	40	175	110	0	0	16.94	82	319	10	26.9	52	55	530	25.37251465	44	35.91836735
28	1498488	2018/7/24	21:00:00	8	.	.	600	1	1.5	2	1	1	1	40	175	110	0	0	16.94	82	319	10	26.9	48	52	530	25.37251465	44	35.91836735
28	1498488	2018/7/25	9:00:00	8.5	.	.	600	1	1.5	2	1	1	1	40	175	110	0	0	13.75	67	297	10	26.9	44	49	345	38.97806598	44	35.91836735
28	1498488	2018/7/25	21:00:00	9	.	.	600	1	1.5	2	1	1	1	40	175	110	0	0	13.75	67	297	10	26.9	40	46	345	38.97806598	44	35.91836735
28	1498488	2018/7/26	9:00:00	9.5	.	.	600	1	1.5	2	1	1	1	40	175	110	0	0	12.59	68	241	10	26.9	36	43	419	32.09411161	44	35.91836735
28	1498488	2018/7/26	21:00:00	10	.	.	600	1	1.5	2	1	1	1	40	175	110	0	0	12.59	68	241	10	26.9	32	40	419	32.09411161	44	35.91836735
28	1498488	2018/7/27	9:00:00	10.5	.	.	600	1	1.5	2	1	1	1	40	175	110	0	0	12.53	66	201	10	26.9	28	37	465	28.91921024	44	35.91836735
28	1498488	2018/7/27	21:00:00	11	.	.	600	1	1.5	2	1	1	1	40	175	110	0	0	12.53	66	201	10	26.9	24	34	465	28.91921024	44	35.91836735
28	1498488	2018/7/28	9:00:00	11.5	.	.	600	1	1.5	2	1	1	1	40	175	110	0	0	10.79	64	182	10	26.9	20	31	464	28.98153613	44	35.91836735
28	1498488	2018/7/28	21:00:00	12	.	.	600	1	1.5	2	1	1	1	40	175	110	0	0	10.79	64	182	10	26.9	16	28	464	28.98153613	44	35.91836735
28	1498488	2018/7/29	9:00:00	12.5	.	.	600	1	1.5	2	1	1	1	40	175	110	0	0	12.4	75	199	9	35.2	14	27	319	42.15496164	44	35.91836735
28	1498488	2018/7/29	21:00:00	13	.	.	600	1	1.5	2	1	1	1	40	175	110	0	0	12.4	75	199	9	35.2	14	27	319	42.15496164	44	35.91836735
28	1498488	2018/7/30	7:34:00	13.44027778	10.56666667	1.5	.	1	.	2	0	0	1	40	175	110	0	0	9.74	75	166	9	35.2	14	27	291	46.21110915	44	26.12861083
29	1398806	2018/7/26	20:32:00	0	.	.	600	1	1.5	2	1	1	0	73	166	72	0	0	5.77	117	278	6	31	38	27	80	62.65892421	45	26.12861083
29	1398806	2018/7/27	9:00:00	0.519444444	.	.	600	1	1.5	2	1	1	0	73	166	72	0	0	5.77	117	278	6	31	38	27	80	62.65892421	45	26.12861083
29	1398806	2018/7/27	21:00:00	1.019444444	.	.	600	1	1.5	2	1	1	0	73	166	72	0	0	5.77	117	278	6	31	38	27	80	62.65892421	45	26.12861083
29	1398806	2018/7/28	9:00:00	1.519444444	.	.	600	1	1.5	2	1	1	0	73	166	72	0	0	5.77	117	278	6	31	38	27	80	62.65892421	45	26.12861083
29	1398806	2018/7/28	21:00:00	2.019444444	.	.	600	1	1.5	2	1	1	0	73	166	72	0	0	5.77	117	278	6	31	38	27	80	62.65892421	45	26.12861083
29	1398806	2018/7/29	9:00:00	2.519444444	.	.	600	1	1.5	2	1	1	0	73	166	72	0	0	5.77	117	278	6	31	38	27	80	62.65892421	45	26.12861083
29	1398806	2018/7/29	21:00:00	3.019444444	.	.	600	1	1.5	2	1	1	0	73	166	72	0	0	5.77	117	278	6	31	38	27	80	62.65892421	45	26.12861083
29	1398806	2018/7/30	9:00:00	3.519444444	.	.	600	1	1.5	2	1	1	0	73	166	72	0	0	5.77	117	278	6	31	38	27	80	62.65892421	45	26.12861083
29	1398806	2018/7/30	21:00:00	4.019444444	.	.	600	1	1.5	2	1	1	0	73	166	72	0	0	5.77	117	278	6	31	38	27	80	62.65892421	45	26.12861083
29	1398806	2018/7/31	9:00:00	4.519444444	.	.	600	1	1.5	2	1	1	0	73	166	72	0	0	5.77	117	278	6	31	38	27	80	62.65892421	45	26.12861083
29	1398806	2018/7/31	21:00:00	5.019444444	.	.	600	1	1.5	2	1	1	0	73	166	72	0	0	5.77	117	278	6	31	38	27	80	62.65892421	45	26.12861083
29	1398806	2018/8/1	9:00:00	5.519444444	.	.	600	1	1.5	2	1	1	0	73	166	72	0	0	5.77	117	278	6	31	38	27	80	62.65892421	45	26.12861083
29	1398806	2018/8/1	21:00:00	6.019444444	.	.	600	1	1.5	2	1	1	0	73	166	72	0	0	5.77	117	278	6	31	38	27	80	62.65892421	45	26.12861083
29	1398806	2018/8/2	7:11:00	6.44375	10.18333333	3.69	.	1	.	2	0	0	0	73	166	72	0	0	5.77	117	278	6	31	38	27	82	61.13065776	45	22.49134948
30	1504037	2018/7/30	20:57:00	0	.	.	600	1	1.5	2	1	1	1	64	170	65	0	0	9.31	111	353	5	30.2	40	33	45	134.2	46	22.49134948
30	1504037	2018/7/31	9:05:00	0.505555556	.	.	600	1	1.5	2	1	1	1	64	170	65	0	0	9.31	111	353	5	30.2	40	33	45	134.2	46	22.49134948
30	1504037	2018/7/31	19:08:00	0.924305556	.	.	600	1	1.5	2	1	1	1	64	170	65	0	0	9.31	111	353	5	30.2	40	33	45	134.2	46	22.49134948
30	1504037	2018/8/1	17:35:00	1.859722222	.	.	600	1	1.5	2	1	1	1	64	170	65	0	0	9.31	111	353	5	30.2	40	33	45	134.2	46	22.49134948
30	1504037	2018/8/2	10:04:00	2.546527778	.	.	600	1	1.5	2	1	1	1	64	170	65	0	0	9.31	111	353	5	30.2	40	33	45	134.2	46	22.49134948
30	1504037	2018/8/2	15:25:00	2.769444444	.	.	600	1	1.5	2	1	1	1	64	170	65	0	0	9.31	111	353	5	30.2	40	33	45	134.2	46	22.49134948
30	1504037	2018/8/3	9:00:00	3.502083333	.	.	600	1	1.5	2	1	1	1	64	170	65	0	0	8.56	105	352	5	30.2	40	33	45	134.2	46	22.49134948
30	1504037	2018/8/3	21:00:00	4.002083333	.	.	600	1	1.5	2	1	1	1	64	170	65	0	0	8.56	105	352	5	30.2	40	33	45	134.2	46	22.49134948
30	1504037	2018/8/4	7:27:00	4.4375	10.45	2.39	.	1	.	2	0	0	1	64	170	65	0	0	8.56	105	352	5	30.2	40	33	45	134.2	46	21.60493827
31	1505969	2018/8/1	16:50:00	0	.	.	600	1	1.5	2	1	1	1	64	180	70	0	1	24.38	123	355	.	21.1	.	.	.	.	47	21.60493827
31	1505969	2018/8/2	9:00:00	0.673611111	.	.	600	1	1.5	2	1	1	1	64	180	70	0	1	24.45	106	331	.	21.1	.	.	.	.	47	21.60493827
31	1505969	2018/8/2	21:00:00	1.173611111	.	.	600	1	1.5	2	1	1	1	64	180	70	0	1	24.45	106	331	.	21.1	.	.	.	.	47	21.60493827
31	1505969	2018/8/3	9:00:00	1.673611111	.	.	600	1	1.5	2	1	1	1	64	180	70	0	1	24.45	106	331	.	21.1	.	.	.	.	47	21.60493827
31	1505969	2018/8/3	21:00:00	2.173611111	.	.	600	1	1.5	2	1	1	1	64	180	70	0	1	24.45	106	331	.	21.1	.	.	.	.	47	21.60493827
31	1505969	2018/8/4	9:00:00	2.673611111	.	.	600	1	1.5	2	1	1	1	64	180	70	0	1	24.45	106	331	.	21.1	.	.	.	.	47	21.60493827
31	1505969	2018/8/4	21:00:00	3.173611111	.	.	600	1	1.5	2	1	1	1	64	180	70	0	1	24.45	106	331	.	21.1	.	.	.	.	47	21.60493827
31	1505969	2018/8/5	9:00:00	3.673611111	.	.	600	1	1.5	2	1	1	1	64	180	70	0	1	24.45	106	331	.	21.1	.	.	.	.	47	21.60493827
31	1505969	2018/8/5	21:00:00	4.173611111	.	.	600	1	1.5	2	1	1	1	64	180	70	0	1	24.45	106	331	.	21.1	.	.	.	.	47	21.60493827
31	1505969	2018/8/6	9:00:00	4.673611111	.	.	600	1	1.5	2	1	1	1	64	180	70	0	1	24.45	106	331	.	21.1	.	.	.	.	47	21.60493827
31	1505969	2018/8/6	21:00:00	5.173611111	.	.	600	1	1.5	2	1	1	1	64	180	70	0	1	24.45	106	331	.	21.1	.	.	.	.	47	21.60493827
31	1505969	2018/8/7	6:30:00	5.569444444	9.5	3.49	.	1	.	2	0	0	1	64	180	70	0	1	14.86	91	273	.	22.6	.	.	.	.	47	21.60493827
31	1505969	2018/8/7	9:00:00	5.673611111	.	.	600	1	1.5	2	1	1	1	64	180	70	0	1	14.86	91	273	.	22.6	.	.	.	.	47	21.60493827
31	1505969	2018/8/7	21:00:00	6.173611111	.	.	600	1	1.5	2	1	1	1	64	180	70	0	1	14.86	91	273	.	22.6	.	.	.	.	47	21.60493827
31	1505969	2018/8/8	9:00:00	6.673611111	.	.	600	1	1.5	2	1	1	1	64	180	70	0	1	14.86	91	273	.	22.6	.	.	.	.	47	21.60493827
31	1505969	2018/8/8	21:00:00	7.173611111	.	.	600	1	1.5	2	1	1	1	64	180	70	0	1	14.86	91	273	.	22.6	.	.	.	.	47	21.60493827
31	1505969	2018/8/9	9:00:00	7.673611111	.	.	600	1	1.5	2	1	1	1	64	180	70	0	1	16.35	90	260	.	22.6	.	.	.	.	47	21.60493827
31	1505969	2018/8/9	19:11:00	8.097916667	.	.	600	1	1.5	2	1	1	1	64	180	70	0	1	16.35	90	260	.	22.6	.	.	.	.	47	21.60493827
31	1505969	2018/8/10	9:00:00	8.673611111	.	.	600	1	1.5	2	1	1	1	64	180	70	0	1	16.35	90	260	.	22.6	.	.	.	.	47	21.60493827
31	1505969	2018/8/10	21:00:00	9.173611111	.	.	600	1	1.5	2	1	1	1	64	180	70	0	1	16.35	90	260	.	22.6	.	.	.	.	47	21.60493827
31	1505969	2018/8/11	9:00:00	9.673611111	.	.	600	1	1.5	2	1	1	1	64	180	70	0	1	16.35	90	260	.	22.6	.	.	.	.	47	21.60493827
31	1505969	2018/8/11	21:00:00	10.17361111	.	.	600	1	1.5	2	1	1	1	64	180	70	0	1	16.35	90	260	.	22.6	.	.	.	.	47	21.60493827
31	1505969	2018/8/12	9:00:00	10.67361111	.	.	600	1	1.5	2	1	1	1	64	180	70	0	1	16.35	90	260	.	22.6	.	.	.	.	47	21.60493827
31	1505969	2018/8/12	21:00:00	11.17361111	.	.	600	1	1.5	2	1	1	1	64	180	70	0	1	16.35	90	260	.	22.6	.	.	.	.	47	21.60493827
31	1505969	2018/8/13	9:00:00	11.67361111	.	.	600	1	1.5	2	1	1	1	64	180	70	0	1	16.35	90	260	.	22.6	.	.	.	.	47	21.60493827
31	1505969	2018/8/13	21:00:00	12.17361111	.	.	600	1	1.5	2	1	1	1	64	180	70	0	1	16.35	90	260	.	22.6	.	.	.	.	47	21.60493827
31	1505969	2018/8/14	7:32:00	12.6125	10.53333333	3.49	.	1	.	2	0	0	1	64	180	70	0	1	8.85	98	248	.	22.6	.	.	.	.	47	26.47058824
32	1508261	2018/8/9	15:46:00	0	.	.	600	1	1.5	2	1	1	1	36	170	76.5	0	0	8.56	144	132	10	38.7	33	23	91	106.88	49	26.47058824
32	1508261	2018/8/10	9:00:00	0.718055556	.	.	600	1	1.5	2	1	1	1	36	170	76.5	0	0	8.56	144	132	7	34.1	31	30	84	115.79	49	26.47058824
32	1508261	2018/8/10	21:00:00	1.218055556	.	.	600	1	1.5	2	1	1	1	36	170	76.5	0	0	8.56	144	132	7	34.1	31	30	84	115.79	49	26.47058824
32	1508261	2018/8/11	9:00:00	1.718055556	.	.	600	1	1.5	2	1	1	1	36	170	76.5	0	0	8.56	144	132	7	34.1	31	30	84	115.79	49	26.47058824
32	1508261	2018/8/11	21:00:00	2.218055556	.	.	600	1	1.5	2	1	1	1	36	170	76.5	0	0	8.56	144	132	7	34.1	31	30	84	115.79	49	26.47058824
32	1508261	2018/8/12	9:00:00	2.718055556	.	.	600	1	1.5	2	1	1	1	36	170	76.5	0	0	8.56	144	132	7	34.1	31	30	84	115.79	49	26.47058824
32	1508261	2018/8/12	21:00:00	3.218055556	.	.	600	1	1.5	2	1	1	1	36	170	76.5	0	0	8.56	144	132	7	34.1	31	30	84	115.79	49	26.47058824
32	1508261	2018/8/13	9:00:00	3.718055556	.	.	600	1	1.5	2	1	1	1	36	170	76.5	0	0	8.56	144	132	7	34.1	31	30	84	115.79	49	26.47058824
32	1508261	2018/8/13	21:00:00	4.218055556	.	.	600	1	1.5	2	1	1	1	36	170	76.5	0	0	8.56	144	132	7	34.1	31	30	84	115.79	49	26.47058824
32	1508261	2018/8/14	8:30:00	4.697222222	.	.	600	1	1.5	2	1	1	1	36	170	76.5	0	0	8.56	144	132	7	34.1	31	30	84	115.79	49	26.47058824
32	1508261	2018/8/14	21:00:00	5.218055556	.	.	600	1	1.5	2	1	1	1	36	170	76.5	0	0	8.56	144	132	7	34.1	31	30	84	115.79	49	26.47058824
32	1508261	2018/8/15	8:37:00	5.702083333	.	.	600	1	1.5	2	1	1	1	36	170	76.5	0	0	8.56	144	132	7	34.1	31	30	84	115.79	49	26.47058824
32	1508261	2018/8/15	21:00:00	6.218055556	.	.	600	1	1.5	2	1	1	1	36	170	76.5	0	0	8.56	144	132	7	34.1	31	30	84	115.79	49	26.47058824
32	1508261	2018/8/16	9:07:00	6.722916667	.	.	600	1	1.5	2	1	1	1	36	170	76.5	0	0	8.56	144	132	7	34.1	31	30	84	115.79	49	26.47058824
32	1508261	2018/8/16	20:06:00	7.180555556	.	.	600	1	1.5	2	1	1	1	36	170	76.5	0	0	8.56	144	132	7	34.1	31	30	84	115.79	49	26.47058824
32	1508261	2018/8/17	7:14:00	7.644444444	11.13333333	3.52	.	1	.	2	0	0	1	36	170	76.5	0	0	6.96	156	292	2.5	38.2	61	31	92	105.72	49	23.183391
33	1503182	2018/8/7	20:10:00	0	.	.	600	1	1.5	2	1	1	1	66	170	67	0	0	6.57	139	295	10	36.9	42	30	59	102.73	50	23.183391
33	1503182	2018/8/8	9:00:00	0.534722222	.	.	600	1	1.5	2	1	1	1	66	170	67	0	0	6.57	139	295	10	36.9	42	30	59	102.73	50	23.183391
33	1503182	2018/8/8	21:00:00	1.034722222	.	.	600	1	1.5	2	1	1	1	66	170	67	0	0	6.57	139	295	10	36.9	42	30	59	102.73	50	23.183391
33	1503182	2018/8/9	9:00:00	1.534722222	.	.	600	1	1.5	2	1	1	1	66	170	67	0	0	6.57	139	295	10	36.9	42	30	59	102.73	50	23.183391
33	1503182	2018/8/9	21:00:00	2.034722222	.	.	600	1	1.5	2	1	1	1	66	170	67	0	0	6.57	139	295	10	36.9	42	30	59	102.73	50	23.183391
33	1503182	2018/8/10	9:00:00	2.534722222	.	.	600	1	1.5	2	1	1	1	66	170	67	0	0	6.57	139	295	10	36.9	42	30	59	102.73	50	23.183391
33	1503182	2018/8/10	21:00:00	3.034722222	.	.	600	1	1.5	2	1	1	1	66	170	67	0	0	6.57	139	295	10	36.9	42	30	59	102.73	50	23.183391
33	1503182	2018/8/11	9:00:00	3.534722222	.	.	600	1	1.5	2	1	1	1	66	170	67	0	0	6.57	139	295	10	36.9	42	30	59	102.73	50	23.183391
33	1503182	2018/8/11	21:00:00	4.034722222	.	.	600	1	1.5	2	1	1	1	66	170	67	0	0	6.57	139	295	10	36.9	42	30	59	102.73	50	23.183391
33	1503182	2018/8/12	9:00:00	4.534722222	.	.	600	1	1.5	2	1	1	1	66	170	67	0	0	6.57	139	295	10	36.9	42	30	59	102.73	50	23.183391
33	1503182	2018/8/12	21:00:00	5.034722222	.	.	600	1	1.5	2	1	1	1	66	170	67	0	0	6.57	139	295	10	36.9	42	30	59	102.73	50	23.183391
33	1503182	2018/8/13	9:00:00	5.534722222	.	.	600	1	1.5	2	1	1	1	66	170	67	0	0	6.57	139	295	10	36.9	42	30	59	102.73	50	23.183391
33	1503182	2018/8/13	21:00:00	6.034722222	.	.	600	1	1.5	2	1	1	1	66	170	67	0	0	6.57	139	295	10	36.9	42	30	59	102.73	50	23.183391
33	1503182	2018/8/14	9:00:00	6.534722222	.	.	600	1	1.5	2	1	1	1	66	170	67	0	0	6.62	134	294	10	35.6	41	29	63	96.21	50	23.183391
33	1503182	2018/8/14	21:00:00	7.034722222	.	.	600	1	1.5	2	1	1	1	66	170	67	0	0	6.62	134	294	10	35.6	41	29	63	96.21	50	23.183391
33	1503182	2018/8/15	9:00:00	7.534722222	.	.	600	1	1.5	2	1	1	1	66	170	67	0	0	6.62	134	294	10	35.6	41	29	63	96.21	50	23.183391
33	1503182	2018/8/15	21:00:00	8.034722222	.	.	600	1	1.5	2	1	1	1	66	170	67	0	0	6.62	134	294	10	35.6	41	29	63	96.21	50	23.183391
33	1503182	2018/8/16	9:00:00	8.534722222	.	.	600	1	1.5	2	1	1	1	66	170	67	0	0	6.62	134	294	10	35.6	41	29	63	96.21	50	23.183391
33	1503182	2018/8/16	21:00:00	9.034722222	.	.	600	1	1.5	2	1	1	1	66	170	67	0	0	6.62	134	294	10	35.6	41	29	63	96.21	50	23.183391
33	1503182	2018/8/17	9:00:00	9.534722222	.	.	600	1	1.5	2	1	1	1	66	170	67	0	0	6.62	134	294	10	35.6	41	29	63	96.21	50	23.183391
33	1503182	2018/8/17	21:00:00	10.03472222	.	.	600	1	1.5	2	1	1	1	66	170	67	0	0	6.62	134	294	10	35.6	41	29	63	96.21	50	23.183391
33	1503182	2018/8/18	9:00:00	10.53472222	.	.	600	1	1.5	2	1	1	1	66	170	67	0	0	6.62	134	294	10	35.6	41	29	63	96.21	50	23.183391
33	1503182	2018/8/18	21:00:00	11.03472222	.	.	600	1	1.5	2	1	1	1	66	170	67	0	0	6.62	134	294	10	35.6	41	29	63	96.21	50	23.183391
33	1503182	2018/8/19	9:00:00	11.53472222	.	.	600	1	1.5	2	1	1	1	66	170	67	0	0	5.61	137	256	12	37.2	32	25	58	104.5	50	23.183391
33	1503182	2018/8/19	21:00:00	12.03472222	.	.	600	1	1.5	2	1	1	1	66	170	67	0	0	5.61	137	256	12	37.2	32	25	58	104.5	50	23.183391
33	1503182	2018/8/20	9:00:00	12.53472222	.	.	600	1	1.5	2	1	1	1	66	170	67	0	0	5.61	137	256	12	37.2	32	25	58	104.5	50	23.183391
33	1503182	2018/8/20	21:00:00	13.03472222	.	.	600	1	1.5	2	1	1	1	66	170	67	0	0	5.61	137	256	12	37.2	32	25	58	104.5	50	23.183391
33	1503182	2018/8/21	9:00:00	13.53472222	.	.	600	1	1.5	2	1	1	1	66	170	67	0	0	5.61	137	256	12	37.2	32	25	58	104.5	50	23.183391
33	1503182	2018/8/21	21:00:00	14.03472222	.	.	600	1	1.5	2	1	1	1	66	170	67	0	0	5.61	137	256	12	37.2	32	25	58	104.5	50	23.183391
33	1503182	2018/8/22	9:00:00	14.53472222	.	.	600	1	1.5	2	1	1	1	66	170	67	0	0	5.61	137	256	12	37.2	32	25	58	104.5	50	23.183391
33	1503182	2018/8/22	21:00:00	15.03472222	.	.	600	1	1.5	2	1	1	1	66	170	67	0	0	5.61	137	256	12	37.2	32	25	58	104.5	50	23.183391
33	1503182	2018/8/23	9:00:00	15.53472222	.	.	600	1	1.5	2	1	1	1	66	170	67	0	0	5.61	137	256	12	37.2	32	25	58	104.5	50	23.183391
33	1503182	2018/8/23	21:00:00	16.03472222	.	.	600	1	1.5	2	1	1	1	66	170	67	0	0	5.61	137	256	12	37.2	32	25	58	104.5	50	23.183391
33	1503182	2018/8/24	9:00:00	16.53472222	.	.	600	1	1.5	2	1	1	1	66	170	67	0	0	5.61	137	256	12	37.2	32	25	58	104.5	50	23.183391
33	1503182	2018/8/24	21:00:00	17.03472222	.	.	600	1	1.5	2	1	1	1	66	170	67	0	0	5.61	137	256	12	37.2	32	25	58	104.5	50	23.183391
33	1503182	2018/8/25	9:00:00	17.53472222	.	.	600	1	1.5	2	1	1	1	66	170	67	0	0	5.66	138	206	12	39	26	22	58	104.5	50	23.183391
33	1503182	2018/8/25	21:00:00	18.03472222	.	.	600	1	1.5	2	1	1	1	66	170	67	0	0	5.66	138	206	12	39	26	22	58	104.5	50	23.183391
33	1503182	2018/8/26	9:00:00	18.53472222	.	.	600	1	1.5	2	1	1	1	66	170	67	0	0	5.66	138	206	12	39	26	22	58	104.5	50	23.183391
33	1503182	2018/8/26	21:00:00	19.03472222	.	.	600	1	1.5	2	1	1	1	66	170	67	0	0	5.66	138	206	12	39	26	22	58	104.5	50	23.183391
33	1503182	2018/8/27	9:41:00	19.56319444	12.68333333	1.86	.	1	.	2	0	0	1	66	170	67	0	0	5.66	138	206	12	39	26	22	58	104.5	50	28.125
34	831326	2018/8/6	11:48:00	0	.	.	600	1	1.5	2	1	1	1	63	160	72	1	1	4.84	100	270	2.5	33.9	38	31	149	45.49	51	28.125
34	831326	2018/8/6	21:00:00	0.383333333	.	.	600	1	1.5	2	1	1	1	63	160	72	1	1	4.84	100	270	2.5	33.9	38	31	149	45.49	51	28.125
34	831326	2018/8/7	9:00:00	0.883333333	.	.	600	1	1.5	2	1	1	1	63	160	72	1	1	4.84	100	270	2.5	33.9	38	31	149	45.49	51	28.125
34	831326	2018/8/7	21:00:00	1.383333333	.	.	600	1	1.5	2	1	1	1	63	160	72	1	1	4.84	100	270	2.5	33.9	38	31	149	45.49	51	28.125
34	831326	2018/8/8	9:00:00	1.883333333	.	.	600	1	1.5	2	1	1	1	63	160	72	1	1	4.84	100	270	2.5	33.9	38	31	149	45.49	51	28.125
34	831326	2018/8/8	21:00:00	2.383333333	.	.	600	1	1.5	2	1	1	1	63	160	72	1	1	4.84	100	270	2.5	33.9	38	31	149	45.49	51	28.125
34	831326	2018/8/9	9:00:00	2.883333333	.	.	600	1	1.5	2	1	1	1	63	160	72	1	1	4.84	100	270	2.5	33.9	38	31	149	45.49	51	28.125
34	831326	2018/8/9	21:00:00	3.383333333	.	.	600	1	1.5	2	1	1	1	63	160	72	1	1	4.84	100	270	2.5	33.9	38	31	149	45.49	51	28.125
34	831326	2018/8/10	9:00:00	3.883333333	.	.	600	1	1.5	2	1	1	1	63	160	72	1	1	4.84	100	270	2.5	33.9	38	31	149	45.49	51	28.125
34	831326	2018/8/10	21:00:00	4.383333333	.	.	600	1	1.5	2	1	1	1	63	160	72	1	1	4.84	100	270	2.5	33.9	38	31	149	45.49	51	28.125
34	831326	2018/8/11	9:00:00	4.883333333	.	.	600	1	1.5	2	1	1	1	63	160	72	1	1	4.84	100	270	2.5	33.9	38	31	149	45.49	51	28.125
34	831326	2018/8/11	21:00:00	5.383333333	.	.	600	1	1.5	2	1	1	1	63	160	72	1	1	4.84	100	270	2.5	33.9	38	31	149	45.49	51	28.125
34	831326	2018/8/12	9:00:00	5.883333333	.	.	600	1	1.5	2	1	1	1	63	160	72	1	1	4.84	100	270	2.5	33.9	38	31	149	45.49	51	28.125
34	831326	2018/8/12	21:00:00	6.383333333	.	.	600	1	1.5	2	1	1	1	63	160	72	1	1	4.84	100	270	2.5	33.9	38	31	149	45.49	51	28.125
34	831326	2018/8/13	9:00:00	6.883333333	.	.	600	1	1.5	2	1	1	1	63	160	72	1	1	4.84	100	270	2.5	33.9	38	31	149	45.49	51	28.125
34	831326	2018/8/13	21:00:00	7.383333333	.	.	600	1	1.5	2	1	1	1	63	160	72	1	1	4.84	100	270	2.5	33.9	38	31	149	45.49	51	28.125
34	831326	2018/8/14	9:00:00	7.883333333	.	.	600	1	1.5	2	1	1	1	63	160	72	1	1	4.84	100	270	2.5	33.9	38	31	149	45.49	51	28.125
34	831326	2018/8/14	21:00:00	8.383333333	.	.	600	1	1.5	2	1	1	1	63	160	72	1	1	4.84	100	270	2.5	33.9	38	31	149	45.49	51	28.125
34	831326	2018/8/15	9:00:00	8.883333333	.	.	600	1	1.5	2	1	1	1	63	160	72	1	1	4.84	100	270	2.5	33.9	38	31	149	45.49	51	28.125
34	831326	2018/8/15	21:00:00	9.383333333	.	.	600	1	1.5	2	1	1	1	63	160	72	1	1	4.84	100	270	2.5	33.9	38	31	149	45.49	51	28.125
34	831326	2018/8/16	9:00:00	9.883333333	.	.	600	1	1.5	2	1	1	1	63	160	72	1	1	4.84	100	270	2.5	33.9	38	31	149	45.49	51	28.125
34	831326	2018/8/16	21:00:00	10.38333333	.	.	600	1	1.5	2	1	1	1	63	160	72	1	1	4.84	100	270	2.5	33.9	38	31	149	45.49	51	28.125
34	831326	2018/8/17	9:00:00	10.88333333	.	.	600	1	1.5	2	1	1	1	63	160	72	1	1	4.84	100	270	2.5	33.9	38	31	149	45.49	51	28.125
34	831326	2018/8/17	21:00:00	11.38333333	.	.	600	1	1.5	2	1	1	1	63	160	72	1	1	4.84	100	270	2.5	33.9	38	31	149	45.49	51	28.125
34	831326	2018/8/18	9:00:00	11.88333333	.	.	600	1	1.5	2	1	1	1	63	160	72	1	1	4.84	100	270	2.5	33.9	38	31	149	45.49	51	28.125
34	831326	2018/8/18	21:00:00	12.38333333	.	.	600	1	1.5	2	1	1	1	63	160	72	1	1	4.84	100	270	2.5	33.9	38	31	149	45.49	51	28.125
34	831326	2018/8/19	9:00:00	12.88333333	.	.	600	1	1.5	2	1	1	1	63	160	72	1	1	5.17	94	171	2.5	37.2	40	21	169	40.1	51	28.125
34	831326	2018/8/19	21:00:00	13.38333333	.	.	600	1	1.5	2	1	1	1	63	160	72	1	1	5.17	94	171	2.5	37.2	40	21	169	40.1	51	28.125
34	831326	2018/8/20	9:00:00	13.88333333	.	.	600	1	1.5	2	1	1	1	63	160	72	1	1	5.17	94	171	2.5	37.2	40	21	169	40.1	51	28.125
34	831326	2018/8/20	21:00:00	14.38333333	.	.	600	1	1.5	2	1	1	1	63	160	72	1	1	5.17	94	171	2.5	37.2	40	21	169	40.1	51	28.125
34	831326	2018/8/21	9:00:00	14.88333333	.	.	600	1	1.5	2	1	1	1	63	160	72	1	1	5.17	94	171	2.5	37.2	40	21	169	40.1	51	28.125
34	831326	2018/8/21	21:00:00	15.38333333	.	.	600	1	1.5	2	1	1	1	63	160	72	1	1	5.17	94	171	2.5	37.2	40	21	169	40.1	51	28.125
34	831326	2018/8/22	9:00:00	15.88333333	.	.	600	1	1.5	2	1	1	1	63	160	72	1	1	5.17	94	171	2.5	37.2	40	21	169	40.1	51	28.125
34	831326	2018/8/22	21:00:00	16.38333333	.	.	600	1	1.5	2	1	1	1	63	160	72	1	1	5.17	94	171	2.5	37.2	40	21	169	40.1	51	28.125
34	831326	2018/8/23	9:00:00	16.88333333	.	.	600	1	1.5	2	1	1	1	63	160	72	1	1	5.17	94	171	2.5	37.2	40	21	169	40.1	51	28.125
34	831326	2018/8/23	21:00:00	17.38333333	.	.	600	1	1.5	2	1	1	1	63	160	72	1	1	5.17	94	171	2.5	37.2	40	21	169	40.1	51	28.125
34	831326	2018/8/24	9:00:00	17.88333333	.	.	600	1	1.5	2	1	1	1	63	160	72	1	1	5.17	94	171	2.5	37.2	40	21	169	40.1	51	28.125
34	831326	2018/8/24	21:00:00	18.38333333	.	.	600	1	1.5	2	1	1	1	63	160	72	1	1	5.17	94	171	2.5	37.2	40	21	169	40.1	51	28.125
34	831326	2018/8/25	9:00:00	18.88333333	.	.	600	1	1.5	2	1	1	1	63	160	72	1	1	5.2	83	132	2.5	34.8	44	24	146	46.42	51	28.125
34	831326	2018/8/25	21:00:00	19.38333333	.	.	600	1	1.5	2	1	1	1	63	160	72	1	1	5.2	83	132	2.5	34.8	44	24	146	46.42	51	28.125
34	831326	2018/8/26	9:00:00	19.88333333	.	.	600	1	1.5	2	1	1	1	63	160	72	1	1	5.2	83	132	2.5	34.8	44	24	146	46.42	51	28.125
34	831326	2018/8/26	21:00:00	20.38333333	.	.	600	1	1.5	2	1	1	1	63	160	72	1	1	5.2	83	132	2.5	34.8	44	24	146	46.42	51	28.125
34	831326	2018/8/27	9:41:00	20.91180556	12.68333333	5.31	.	1	.	2	0	0	1	63	160	72	1	1	5.2	83	132	2.5	34.8	44	24	146	46.42	51	21.1552942
35	1135181	2018/8/13	21:00:00	0	.	.	600	1	1.5	2	1	1	1	57	167	59	1	1	13.24	83	107	21	32.6	23	28	133	45.01	52	21.1552942
35	1135181	2018/8/14	9:00:00	0.5	.	.	600	1	1.5	2	1	1	1	57	167	59	1	1	13.24	83	107	21	32.6	23	28	133	45.01	52	21.1552942
35	1135181	2018/8/14	21:00:00	1	.	.	600	1	1.5	2	1	1	1	57	167	59	1	1	13.24	83	107	21	32.6	23	28	133	45.01	52	21.1552942
35	1135181	2018/8/15	9:00:00	1.5	.	.	600	1	1.5	2	1	1	1	57	167	59	1	1	13.24	83	107	21	32.6	23	28	133	45.01	52	21.1552942
35	1135181	2018/8/15	21:00:00	2	.	.	600	1	1.5	2	1	1	1	57	167	59	1	1	13.24	83	107	21	32.6	23	28	133	45.01	52	21.1552942
35	1135181	2018/8/16	9:00:00	2.5	.	.	600	1	1.5	2	1	1	1	57	167	59	1	1	13.24	83	107	21	32.6	23	28	133	45.01	52	21.1552942
35	1135181	2018/8/16	21:00:00	3	.	.	600	1	1.5	2	1	1	1	57	167	59	1	1	13.24	83	107	21	32.6	23	28	133	45.01	52	21.1552942
35	1135181	2018/8/17	9:00:00	3.5	.	.	600	1	1.5	2	1	1	1	57	167	59	1	1	13.24	83	107	21	32.6	23	28	133	45.01	52	21.1552942
35	1135181	2018/8/17	21:00:00	4	.	.	600	1	1.5	2	1	1	1	57	167	59	1	1	13.24	83	107	21	32.6	23	28	133	45.01	52	21.1552942
35	1135181	2018/8/18	9:00:00	4.5	.	.	600	1	1.5	2	1	1	1	57	167	59	1	1	13.24	83	107	21	32.6	23	28	133	45.01	52	21.1552942
35	1135181	2018/8/18	21:00:00	5	.	.	600	1	1.5	2	1	1	1	57	167	59	1	1	13.24	83	107	21	32.6	23	28	133	45.01	52	21.1552942
35	1135181	2018/8/19	9:00:00	5.5	.	.	600	1	1.5	2	1	1	1	57	167	59	1	1	13.24	83	107	21	32.6	23	28	133	45.01	52	21.1552942
35	1135181	2018/8/19	21:00:00	6	.	.	600	1	1.5	2	1	1	1	57	167	59	1	1	13.24	83	107	21	32.6	23	28	133	45.01	52	21.1552942
35	1135181	2018/8/20	9:00:00	6.5	.	.	600	1	1.5	2	1	1	1	57	167	59	1	1	13.24	83	107	21	32.6	23	28	133	45.01	52	21.1552942
35	1135181	2018/8/20	21:00:00	7	.	.	600	1	1.5	2	1	1	1	57	167	59	1	1	13.24	83	107	21	32.6	23	28	133	45.01	52	21.1552942
35	1135181	2018/8/21	9:00:00	7.5	.	.	600	1	1.5	2	1	1	1	57	167	59	1	1	13.24	83	107	21	32.6	23	28	133	45.01	52	21.1552942
35	1135181	2018/8/21	21:00:00	8	.	.	600	1	1.5	2	1	1	1	57	167	59	1	1	13.24	83	107	21	32.6	23	28	133	45.01	52	21.1552942
35	1135181	2018/8/22	9:00:00	8.5	.	.	600	1	1.5	2	1	1	1	57	167	59	1	1	13.24	83	107	21	32.6	23	28	133	45.01	52	21.1552942
35	1135181	2018/8/22	21:00:00	9	.	.	600	1	1.5	2	1	1	1	57	167	59	1	1	13.24	83	107	21	32.6	23	28	133	45.01	52	21.1552942
35	1135181	2018/8/23	9:00:00	9.5	.	.	600	1	1.5	2	1	1	1	57	167	59	1	1	13.24	83	107	21	32.6	23	28	133	45.01	52	21.1552942
35	1135181	2018/8/23	21:00:00	10	.	.	600	1	1.5	2	1	1	1	57	167	59	1	1	13.24	83	107	21	32.6	23	28	133	45.01	52	21.1552942
35	1135181	2018/8/24	9:00:00	10.5	.	.	600	1	1.5	2	1	1	1	57	167	59	1	1	14.19	78	85	21	32.6	23	28	143	41.86	52	21.1552942
35	1135181	2018/8/24	21:00:00	11	.	.	600	1	1.5	2	1	1	1	57	167	59	1	1	14.19	78	85	21	32.6	23	28	143	41.86	52	21.1552942
35	1135181	2018/8/25	9:00:00	11.5	.	.	600	1	1.5	2	1	1	1	57	167	59	1	1	16.2	64	76	21	32.6	23	28	170	35.2150151	52	21.1552942
35	1135181	2018/8/25	21:00:00	12	.	.	600	1	1.5	2	1	1	1	57	167	59	1	1	16.2	64	76	21	32.6	23	28	170	35.2150151	52	21.1552942
35	1135181	2018/8/26	10:53:00	12.57847222	.	.	600	1	1.5	2	1	1	1	57	167	59	1	1	23.42	68	70	21	32.6	23	28	147	40.7248474	52	21.1552942
35	1135181	2018/8/26	21:00:00	13	.	.	600	1	1.5	2	1	1	1	57	167	59	1	1	23.42	68	70	21	32.6	23	28	147	40.7248474	52	21.1552942
35	1135181	2018/8/27	8:52:00	13.49444444	11.86666667	21.61	.	1	.	2	0	0	1	57	167	59	1	1	14.38	61	64	18	28	17	21	156	38.37533697	52	29.64268547
36	1508618	2018/8/15	21:00:00	0	.	.	600	1	1.5	2	1	1	1	65	158	74	1	1	5.53	110	216	14	34.7	45	47	80	84.81	53	29.64268547
36	1508618	2018/8/16	8:33:00	0.48125	.	.	600	1	1.5	2	1	1	1	65	158	74	1	1	5.53	110	216	14	34.7	45	47	80	84.81	53	29.64268547
36	1508618	2018/8/16	19:25:00	0.934027778	.	.	600	1	1.5	2	1	1	1	65	158	74	1	1	5.53	110	216	14	34.7	45	47	80	84.81	53	29.64268547
36	1508618	2018/8/17	8:55:00	1.496527778	.	.	600	1	1.5	2	1	1	1	65	158	74	1	1	5.53	110	216	14	34.7	45	47	80	84.81	53	29.64268547
36	1508618	2018/8/17	21:00:00	2	.	.	600	1	1.5	2	1	1	1	65	158	74	1	1	5.53	110	216	14	34.7	45	47	80	84.81	53	29.64268547
36	1508618	2018/8/18	10:15:00	2.552083333	.	.	600	1	1.5	2	1	1	1	65	158	74	1	1	5.53	110	216	14	34.7	45	47	80	84.81	53	29.64268547
36	1508618	2018/8/18	20:52:00	2.994444444	.	.	600	1	1.5	2	1	1	1	65	158	74	1	1	5.53	110	216	14	34.7	45	47	80	84.81	53	29.64268547
36	1508618	2018/8/19	8:26:00	3.476388889	.	.	600	1	1.5	2	1	1	1	65	158	74	1	1	5.53	110	216	14	34.7	45	47	80	84.81	53	29.64268547
36	1508618	2018/8/19	20:29:00	3.978472222	.	.	600	1	1.5	2	1	1	1	65	158	74	1	1	5.53	110	216	14	34.7	45	47	80	84.81	53	29.64268547
36	1508618	2018/8/20	8:25:00	4.475694444	.	.	600	1	1.5	2	1	1	1	65	158	74	1	1	6.21	119	238	14	34.7	45	47	80	84.81	53	29.64268547
36	1508618	2018/8/20	21:00:00	5	.	.	600	1	1.5	2	1	1	1	65	158	74	1	1	6.21	119	238	14	34.7	45	47	80	84.81	53	29.64268547
36	1508618	2018/8/21	7:47:00	5.449305556	10.78333333	5.42	.	1	.	2	0	0	1	65	158	74	1	1	6.21	119	238	14	34.7	45	47	80	84.81	53	29.64268547
36	1508618	2018/8/21	9:00:00	5.5	.	.	600	1	1.5	2	1	1	1	65	158	74	1	1	6.21	119	238	14	34.7	45	47	80	84.81	53	29.64268547
36	1508618	2018/8/21	21:00:00	6	.	.	600	1	1.5	2	1	1	1	65	158	74	1	1	6.21	119	238	14	34.7	45	47	80	84.81	53	29.64268547
36	1508618	2018/8/22	9:00:00	6.5	.	.	600	1	1.5	2	1	1	1	65	158	74	1	1	6.21	119	238	14	34.7	45	47	80	84.81	53	29.64268547
36	1508618	2018/8/22	21:00:00	7	.	.	600	1	1.5	2	1	1	1	65	158	74	1	1	6.21	119	238	14	34.7	45	47	80	84.81	53	29.64268547
36	1508618	2018/8/23	9:00:00	7.5	.	.	600	1	1.5	2	1	1	1	65	158	74	1	1	5.71	104	190	14	34.7	45	47	80	84.81	53	29.64268547
36	1508618	2018/8/23	21:00:00	8	.	.	600	1	1.5	2	1	1	1	65	158	74	1	1	5.71	104	190	14	34.7	45	47	80	84.81	53	29.64268547
36	1508618	2018/8/24	9:00:00	8.5	.	.	600	1	1.5	2	1	1	1	65	158	74	1	1	5.71	104	190	14	34.7	45	47	80	84.81	53	29.64268547
36	1508618	2018/8/24	21:00:00	9	.	.	600	1	1.5	2	1	1	1	65	158	74	1	1	5.71	104	190	14	34.7	45	47	80	84.81	53	29.64268547
36	1508618	2018/8/25	9:00:00	9.5	.	.	600	1	1.5	2	1	1	1	65	158	74	1	1	5.71	104	190	14	34.7	45	47	80	84.81	53	29.64268547
36	1508618	2018/8/25	21:00:00	10	.	.	600	1	1.5	2	1	1	1	65	158	74	1	1	5.71	104	190	14	34.7	45	47	80	84.81	53	29.64268547
36	1508618	2018/8/26	9:00:00	10.5	.	.	600	1	1.5	2	1	1	1	65	158	74	1	1	5.71	104	190	14	34.7	45	47	80	84.81	53	29.64268547
36	1508618	2018/8/26	21:00:00	11	.	.	600	1	1.5	2	1	1	1	65	158	74	1	1	5.71	104	190	14	34.7	45	47	80	84.81	53	29.64268547
36	1508618	2018/8/27	9:00:00	11.5	.	.	600	1	1.5	2	1	1	1	65	158	74	1	1	5.71	104	190	14	34.7	45	47	80	84.81	53	29.64268547
36	1508618	2018/8/27	21:00:00	12	.	.	600	1	1.5	2	1	1	1	65	158	74	1	1	5.71	104	190	14	34.7	45	47	80	84.81	53	29.64268547
36	1508618	2018/8/28	7:35:00	12.44097222	10.58333333	5.45	.	1	.	2	0	0	1	65	158	74	1	1	5.36	102	169	8	28.9	23	21	71	95.56	53	29.64268547
36	1508618	2018/8/28	9:00:00	12.5	.	.	600	1	1.5	2	1	1	1	65	158	74	1	1	5.36	102	169	8	28.9	23	21	71	95.56	53	29.64268547
36	1508618	2018/8/28	21:00:00	13	.	.	600	1	1.5	2	1	1	1	65	158	74	1	1	5.36	102	169	8	28.9	23	21	71	95.56	53	29.64268547
36	1508618	2018/8/29	9:00:00	13.5	.	.	600	1	1.5	2	1	1	1	65	158	74	1	1	5.36	102	169	8	28.9	23	21	71	95.56	53	29.64268547
36	1508618	2018/8/30	21:00:00	15	.	.	600	1	1.5	2	1	1	1	65	158	74	1	1	5.36	102	169	8	28.9	23	21	71	95.56	53	29.64268547
36	1508618	2018/8/31	9:00:00	15.5	.	.	600	1	1.5	2	1	1	1	65	158	74	1	1	5.36	102	169	8	28.9	23	21	71	95.56	53	29.64268547
36	1508618	2018/8/31	21:00:00	16	.	.	600	1	1.5	2	1	1	1	65	158	74	1	1	5.36	102	169	8	28.9	23	21	71	95.56	53	29.64268547
36	1508618	2018/9/1	9:00:00	16.5	.	.	600	1	1.5	2	1	1	1	65	158	74	1	1	5.36	102	169	8	28.9	23	21	71	95.56	53	29.64268547
36	1508618	2018/9/1	21:00:00	17	.	.	600	1	1.5	2	1	1	1	65	158	74	1	1	5.36	102	169	8	28.9	23	21	71	95.56	53	29.64268547
36	1508618	2018/9/2	9:00:00	17.5	.	.	600	1	1.5	2	1	1	1	65	158	74	1	1	5.36	102	169	8	28.9	23	21	71	95.56	53	29.64268547
36	1508618	2018/9/2	21:00:00	18	.	.	600	1	1.5	2	1	1	1	65	158	74	1	1	5.36	102	169	8	28.9	23	21	71	95.56	53	29.64268547
36	1508618	2018/9/3	9:00:00	18.5	.	.	600	1	1.5	2	1	1	1	65	158	74	1	1	5.36	102	169	8	28.9	23	21	71	95.56	53	29.64268547
36	1508618	2018/9/3	21:00:00	19	.	.	600	1	1.5	2	1	1	1	65	158	74	1	1	5.36	102	169	8	28.9	23	21	71	95.56	53	29.64268547
36	1508618	2018/9/4	7:37:00	19.44236111	10.61666667	6.44	.	1	.	2	0	0	1	65	158	74	1	1	4.03	87	132	8	29.1	12	16	66	102.8	53	21.51385851
37	1511264	2018/8/24	21:21:00	0	.	.	600	1	1.5	2	1	1	1	50	167	60	0	0	16.63	77	64	11	33.2	256	127	258	25.58708137	54	21.51385851
37	1511264	2018/8/25	9:00:00	0.485416667	.	.	600	1	1.5	2	1	1	1	50	167	60	0	0	18.2	80	108	11	33.2	241	127	209	31.58596647	54	21.51385851
37	1511264	2018/8/25	21:00:00	0.985416667	.	.	600	1	1.5	2	1	1	1	50	167	60	0	0	18.2	80	108	11	33.2	241	127	209	31.58596647	54	21.51385851
37	1511264	2018/8/26	9:32:00	1.507638889	.	.	600	1	1.5	2	1	1	1	50	167	60	0	0	25.03	86	160	11	33.2	177	127	242	27.27878923	54	21.51385851
37	1511264	2018/8/26	20:20:00	1.957638889	.	.	600	1	1.5	2	1	1	1	50	167	60	0	0	19.5	86	160	11	33.2	177	127	242	27.27878923	54	21.51385851
37	1511264	2018/8/27	9:59:00	2.526388889	.	.	600	1	1.5	2	1	1	1	50	167	60	0	0	21.7	82	223	11	33.2	131	127	210	31.43555711	54	21.51385851
37	1511264	2018/8/27	20:46:00	2.975694444	.	.	600	1	1.5	2	1	1	1	50	167	60	0	0	21.27	82	223	11	33.2	131	127	210	31.43555711	54	21.51385851
37	1511264	2018/8/28	9:03:00	3.4875	.	.	600	1	1.5	2	1	1	1	50	167	60	0	0	21.75	88	248	11	33.2	114	127	204	32.36013232	54	21.51385851
37	1511264	2018/8/28	20:06:00	3.947916667	.	.	600	1	1.5	2	1	1	1	50	167	60	0	0	21.75	88	248	11	33.2	114	127	204	32.36013232	54	21.51385851
37	1511264	2018/8/29	7:01:00	4.402777778	10.91666667	4.14	.	1	.	2	0	0	1	50	167	60	0	0	23.27	77	272	7.5	34.2	80	127	318	20.75933017	54	21.51385851
37	1511264	2018/8/29	9:00:00	4.485416667	.	.	600	1	1.5	2	1	1	1	50	167	60	0	0	23.27	77	272	7.5	34.2	80	127	318	20.75933017	54	21.51385851
37	1511264	2018/8/29	21:16:00	4.996527778	.	.	600	1	1.5	2	1	1	1	50	167	60	0	0	24.56	77	272	7.5	34.2	80	127	318	20.75933017	54	21.51385851
37	1511264	2018/8/30	9:00:00	5.485416667	.	.	600	1	1.5	2	1	1	1	50	167	60	0	0	23.22	70	299	7.5	34.2	75	127	603	10.94770646	54	21.51385851
37	1511264	2018/8/30	21:00:00	5.985416667	.	.	600	1	1.5	2	1	1	1	50	167	60	0	0	23.22	70	299	7.5	34.2	75	127	603	10.94770646	54	21.51385851
37	1511264	2018/8/31	8:58:00	6.484027778	.	.	600	1	1.5	2	1	1	1	50	167	60	0	0	20.31	80	287	7.5	34.2	74	127	239	27.62120081	54	21.51385851
37	1511264	2018/8/31	21:17:00	6.997222222	.	.	600	1	1.5	2	1	1	1	50	167	60	0	0	20.31	80	287	7.5	34.2	74	127	239	27.62120081	54	21.51385851
37	1511264	2018/9/1	9:40:00	7.513194444	.	.	600	1	1.5	2	1	1	1	50	167	60	0	0	14.31	78	300	7.5	34.2	70	127	217	30.42150688	54	21.51385851
37	1511264	2018/9/1	20:36:00	7.96875	.	.	600	1	1.5	2	1	1	1	50	167	60	0	0	14.31	78	300	7.5	34.2	70	127	217	30.42150688	54	21.51385851
37	1511264	2018/9/2	8:29:00	8.463888889	.	.	600	1	1.5	2	1	1	1	50	167	60	0	0	17.91	82	311	7.5	34.2	56	127	269	24.54076949	54	21.51385851
37	1511264	2018/9/2	21:43:00	9.015277778	.	.	600	1	1.5	2	1	1	1	50	167	60	0	0	17.91	82	311	7.5	34.2	56	127	269	24.54076949	54	21.51385851
37	1511264	2018/9/3	11:25:00	9.586111111	.	.	600	1	1.5	2	1	1	1	50	167	60	0	0	28.65	74	261	4	35.2	42	42	354	18.64821184	54	21.51385851
37	1511264	2018/9/3	20:44:00	9.974305556	.	.	600	1	1.5	2	1	1	1	50	167	60	0	0	28.65	74	261	4	35.2	42	42	354	18.64821184	54	21.51385851
37	1511264	2018/9/4	9:07:00	10.49027778	12.38333333	3.63	.	1	.	2	0	0	1	50	167	60	0	0	15.92	67	194	4	35.2	48	42	445	14.83475729	54	20.76124567
38	1505397	2018/8/31	21:00:00	0	.	.	600	1	1.5	2	1	1	1	78	170	60	0	0	5.02	83	236	8	30.2	13	18	72	63.16218419	55	20.76124567
38	1505397	2018/9/1	9:00:00	0.5	.	.	600	1	1.5	2	1	1	1	78	170	60	0	0	5.02	83	236	8	30.2	13	18	72	63.16218419	55	20.76124567
38	1505397	2018/9/1	21:00:00	1	.	.	600	1	1.5	2	1	1	1	78	170	60	0	0	5.02	83	236	8	30.2	13	18	72	63.16218419	55	20.76124567
38	1505397	2018/9/2	9:00:00	1.5	.	.	600	1	1.5	2	1	1	1	78	170	60	0	0	5.02	83	236	8	30.2	13	18	72	63.16218419	55	20.76124567
38	1505397	2018/9/2	21:00:00	2	.	.	600	1	1.5	2	1	1	1	78	170	60	0	0	5.02	83	236	8	30.2	13	18	72	63.16218419	55	20.76124567
38	1505397	2018/9/3	9:00:00	2.5	.	.	600	1	1.5	2	1	1	1	78	170	60	0	0	5.02	83	236	8	30.2	13	18	72	63.16218419	55	20.76124567
38	1505397	2018/9/3	21:00:00	3	.	.	600	1	1.5	2	1	1	1	78	170	60	0	0	5.02	83	236	8	30.2	13	18	72	63.16218419	55	20.76124567
38	1505397	2018/9/4	9:00:00	3.5	.	.	600	1	1.5	2	1	1	1	78	170	60	0	0	5.02	83	236	8	30.2	13	18	72	63.16218419	55	20.76124567
38	1505397	2018/9/4	21:00:00	4	.	.	600	1	1.5	2	1	1	1	78	170	60	0	0	5.02	83	236	8	30.2	13	18	72	63.16218419	55	20.76124567
38	1505397	2018/9/5	9:00:00	4.5	.	.	600	1	1.5	2	1	1	1	78	170	60	0	0	5.02	83	236	8	30.2	13	18	72	63.16218419	55	20.76124567
38	1505397	2018/9/5	21:00:00	5	.	.	600	1	1.5	2	1	1	1	78	170	60	0	0	5.02	83	236	8	30.2	13	18	72	63.16218419	55	20.76124567
38	1505397	2018/9/6	9:00:00	5.5	.	.	600	1	1.5	2	1	1	1	78	170	60	0	0	5.02	83	236	8	30.2	13	18	72	63.16218419	55	20.76124567
38	1505397	2018/9/6	21:00:00	6	.	.	600	1	1.5	2	1	1	1	78	170	60	0	0	5.02	83	236	8	30.2	13	18	72	63.16218419	55	20.76124567
38	1505397	2018/9/7	21:00:00	7	.	.	600	1	1.5	2	1	1	1	78	170	60	0	0	5.02	83	236	8	30.2	13	18	72	63.16218419	55	20.76124567
38	1505397	2018/9/8	21:00:00	8	.	.	600	1	1.5	2	1	1	1	78	170	60	0	0	5.02	83	236	8	30.2	13	18	72	63.16218419	55	20.76124567
38	1505397	2018/9/9	21:00:00	9	.	.	600	1	1.5	2	1	1	1	78	170	60	0	0	5.02	83	236	8	30.2	13	18	72	63.16218419	55	20.76124567
38	1505397	2018/9/10	5:48:00	9.366666667	8.8	1.11	.	1	.	2	0	0	1	78	170	60	0	0	4.89	83	179	12	32	10	22	79	57.56553496	55	18.33910035
39	1397393	2018/9/8	21:00:00	0	.	.	600	1	1.5	2	1	1	1	61	170	53	0	1	20.41	119	433	.	.	19	21	65	78.74741396	56	18.33910035
39	1397393	2018/9/9	9:00:00	0.5	.	.	600	1	1.5	2	1	1	1	61	170	53	0	1	13.97	106	306	.	.	47	21	48	106.6371231	56	18.33910035
39	1397393	2018/9/9	21:00:00	1	.	.	600	1	1.5	2	1	1	1	61	170	53	0	1	13.97	106	306	.	.	47	21	48	106.6371231	56	18.33910035
39	1397393	2018/9/10	9:00:00	1.5	.	.	600	1	1.5	2	1	1	1	61	170	53	0	1	13.97	106	306	.	.	47	21	48	106.6371231	56	18.33910035
39	1397393	2018/9/10	21:00:00	2	.	.	600	1	1.5	2	1	1	1	61	170	53	0	1	13.97	106	306	.	.	47	21	48	106.6371231	56	18.33910035
39	1397393	2018/9/11	9:32:00	2.522222222	12.53333333	3.59	.	1	.	2	0	0	1	61	170	53	0	1	11.78	87	253	.	.	47	21	48	106.6371231	56	24.79338843
40	1110460	2018/9/12	21:00:00	0	.	.	600	1	1.5	2	1	1	1	66	165	67.5	0	0	6.93	96	305	6	28.6	27	33	130	46.97197668	57	24.79338843
40	1110460	2018/9/13	9:00:00	0.5	.	.	600	1	1.5	2	1	1	1	66	165	67.5	0	0	6.93	96	305	6	28.6	27	33	130	46.97197668	57	24.79338843
40	1110460	2018/9/13	21:00:00	1	.	.	600	1	1.5	2	1	1	1	66	165	67.5	0	0	6.93	96	305	6	28.6	27	33	130	46.97197668	57	24.79338843
40	1110460	2018/9/14	9:00:00	1.5	.	.	600	1	1.5	2	1	1	1	66	165	67.5	0	0	6.93	96	305	6	28.6	27	33	130	46.97197668	57	24.79338843
40	1110460	2018/9/14	21:00:00	2	.	.	600	1	1.5	2	1	1	1	66	165	67.5	0	0	6.93	96	305	6	28.6	27	33	130	46.97197668	57	24.79338843
40	1110460	2018/9/15	9:00:00	2.5	.	.	600	1	1.5	2	1	1	1	66	165	67.5	0	0	6.93	96	305	6	28.6	27	33	130	46.97197668	57	24.79338843
40	1110460	2018/9/15	21:00:00	3	.	.	600	1	1.5	2	1	1	1	66	165	67.5	0	0	6.93	96	305	6	28.6	27	33	130	46.97197668	57	24.79338843
40	1110460	2018/9/16	9:00:00	3.5	.	.	600	1	1.5	2	1	1	1	66	165	67.5	0	0	6.93	96	305	6	28.6	27	33	130	46.97197668	57	24.79338843
40	1110460	2018/9/16	21:00:00	4	.	.	600	1	1.5	2	1	1	1	66	165	67.5	0	0	6.93	96	305	6	28.6	27	33	130	46.97197668	57	24.79338843
40	1110460	2018/9/17	9:00:00	4.5	.	.	600	1	1.5	2	1	1	1	66	165	67.5	0	0	6.93	96	305	6	28.6	27	33	130	46.97197668	57	24.79338843
40	1110460	2018/9/17	21:00:00	5	.	.	600	1	1.5	2	1	1	1	66	165	67.5	0	0	6.93	96	305	6	28.6	27	33	130	46.97197668	57	24.79338843
40	1110460	2018/9/18	9:00:00	5.5	.	.	600	1	1.5	2	1	1	1	66	165	67.5	0	0	6.93	96	305	6	28.6	27	33	130	46.97197668	57	24.79338843
40	1110460	2018/9/18	21:00:00	6	.	.	600	1	1.5	2	1	1	1	66	165	67.5	0	0	6.93	96	305	6	28.6	27	33	130	46.97197668	57	24.79338843
40	1110460	2018/9/19	6:55:00	6.413194444	9.916666667	10.51	.	1	.	2	0	0	1	66	165	67.5	0	0	6.93	96	305	6	28.6	27	33	130	46.97197668	57	24.79338843
40	1110460	2018/9/19	9:00:00	6.5	.	.	600	1	1.5	2	1	1	1	66	165	67.5	0	0	6.93	96	305	6	28.6	27	33	130	46.97197668	57	24.79338843
40	1110460	2018/9/19	21:00:00	7	.	.	600	1	1.5	2	1	1	1	66	165	67.5	0	0	6.93	96	305	6	28.6	27	33	130	46.97197668	57	24.79338843
40	1110460	2018/9/20	10:03:00	7.54375	.	.	600	1	1.5	2	1	1	1	66	165	67.5	0	0	6.93	96	305	6	28.6	27	33	130	46.97197668	57	24.79338843
40	1110460	2018/9/21	9:00:00	8.5	.	.	600	1	1.5	2	1	1	1	66	165	67.5	0	0	6.93	96	305	6	28.6	27	33	130	46.97197668	57	24.79338843
40	1110460	2018/9/22	9:00:00	9.5	.	.	600	1	1.5	2	1	1	1	66	165	67.5	0	0	6.93	96	305	6	28.6	27	33	130	46.97197668	57	24.79338843
40	1110460	2018/9/23	9:00:00	10.5	.	.	600	1	1.5	2	1	1	1	66	165	67.5	0	0	6.93	96	305	6	28.6	27	33	130	46.97197668	57	24.79338843
40	1110460	2018/9/24	9:00:00	11.5	.	.	600	1	1.5	2	1	1	1	66	165	67.5	0	0	6.93	96	305	6	28.6	27	33	130	46.97197668	57	24.79338843
40	1110460	2018/9/25	9:00:00	12.5	.	.	600	1	1.5	2	1	1	1	66	165	67.5	0	0	6.93	96	305	6	28.6	27	33	130	46.97197668	57	24.79338843
40	1110460	2018/9/26	7:30:00	13.4375	22.5	3.72	.	1	.	2	0	0	1	66	165	67.5	0	0	5.22	89	142	6	31.9	22	23	123	49.6451786	57	24.79338843
40	1110460	2018/11/3	20:29:00	51.97847222	.	.	600	1	1.5	2	1	1	1	66	165	67.5	0	0	9.62	92	244	7	30.7	30	27	67	91.13965624	57	24.79338843
40	1110460	2018/11/4	9:00:00	52.5	.	.	600	1	1.5	2	1	1	1	66	165	67.5	0	0	9.62	92	244	7	30.7	30	27	67	91.13965624	57	24.79338843
40	1110460	2018/11/4	21:00:00	53	.	.	600	1	1.5	2	1	1	1	66	165	67.5	0	0	9.62	92	244	7	30.7	30	27	67	91.13965624	57	24.79338843
40	1110460	2018/11/5	9:00:00	53.5	.	.	600	1	1.5	2	1	1	1	66	165	67.5	0	0	9.62	92	244	7	30.7	30	27	67	91.13965624	57	24.79338843
40	1110460	2018/11/5	21:00:00	54	.	.	600	1	1.5	2	1	1	1	66	165	67.5	0	0	9.62	92	244	7	30.7	30	27	67	91.13965624	57	24.79338843
40	1110460	2018/11/6	9:00:00	54.5	.	.	600	1	1.5	2	1	1	1	66	165	67.5	0	0	9.62	92	244	7	30.7	30	27	67	91.13965624	57	24.79338843
40	1110460	2018/11/6	21:00:00	55	.	.	600	1	1.5	2	1	1	1	66	165	67.5	0	0	9.62	92	244	7	30.7	30	27	67	91.13965624	57	24.79338843
40	1110460	2018/11/7	8:49:00	55.49236111	.	.	600	1	1.5	2	1	1	1	66	165	67.5	0	0	9.62	92	244	7	30.7	30	27	67	91.13965624	57	24.79338843
40	1110460	2018/11/7	20:34:00	55.98194444	.	.	600	1	1.5	2	1	1	1	66	165	67.5	0	0	9.62	92	244	7	30.7	30	27	67	91.13965624	57	24.79338843
40	1110460	2018/11/8	9:00:00	56.5	.	.	600	1	1.5	2	1	1	1	66	165	67.5	0	0	9.62	92	244	7	30.7	30	27	67	91.13965624	57	24.79338843
40	1110460	2018/11/8	20:39:00	56.98541667	.	.	600	1	1.5	2	1	1	1	66	165	67.5	0	0	9.62	92	244	7	30.7	30	27	67	91.13965624	57	24.79338843
40	1110460	2018/11/9	7:31:00	57.43819444	10.86666667	7.35	.	1	.	2	0	0	1	66	165	67.5	0	0	9.52	110	338	7	30.7	19	27	67	91.13965624	57	24.97398543
41	1262835	2018/9/11	21:00:00	0	.	.	600	1	1.5	2	1	1	1	42	155	60	1	1	18.8	112	128	13	27.5	47	57	71	101.24	58	24.97398543
41	1262835	2018/9/12	9:00:00	0.5	.	.	600	1	1.5	2	1	1	1	42	155	60	1	1	18.23	104	107	13	27.5	30	40	86	83.58	58	24.97398543
41	1262835	2018/9/12	21:00:00	1	.	.	600	1	1.5	2	1	1	1	42	155	60	1	1	18.23	104	107	13	27.5	30	40	86	83.58	58	24.97398543
41	1262835	2018/9/13	9:00:00	1.5	.	.	600	1	1.5	2	1	1	1	42	155	60	1	1	15.44	106	114	13	27.5	27	40	90	79.87	58	24.97398543
41	1262835	2018/9/13	21:00:00	2	.	.	600	1	1.5	2	1	1	1	42	155	60	1	1	15.44	106	114	13	27.5	27	40	90	79.87	58	24.97398543
41	1262835	2018/9/14	9:00:00	2.5	.	.	600	1	1.5	2	1	1	1	42	155	60	1	1	11.92	105	106	13	27.5	33	40	95	75.67	58	24.97398543
41	1262835	2018/9/14	21:00:00	3	.	.	600	1	1.5	2	1	1	1	42	155	60	1	1	11.92	105	106	13	27.5	33	40	95	75.67	58	24.97398543
41	1262835	2018/9/15	7:48:00	3.45	10.8	7.03	.	1	.	2	0	0	1	42	155	60	1	1	25.93	106	127	13	27.5	56	40	97	74.11	58	24.97398543
41	1262835	2018/9/15	9:00:00	3.5	.	.	600	1	1.5	2	1	1	1	42	155	60	1	1	25.93	106	127	13	27.5	56	40	97	74.11	58	24.97398543
41	1262835	2018/9/15	21:00:00	4	.	.	600	1	1.5	2	1	1	1	42	155	60	1	1	25.93	106	127	13	27.5	56	40	97	74.11	58	24.97398543
41	1262835	2018/9/16	9:00:00	4.5	.	.	600	1	1.5	2	1	1	1	42	155	60	1	1	25.92	107	186	13	27.5	60	40	101	71.17	58	24.97398543
41	1262835	2018/9/16	21:00:00	5	.	.	600	1	1.5	2	1	1	1	42	155	60	1	1	25.92	107	186	13	27.5	60	40	101	71.17	58	24.97398543
41	1262835	2018/9/17	9:00:00	5.5	.	.	600	1	1.5	2	1	1	1	42	155	60	1	1	27.13	98	206	13	27.5	50	40	104	69.12	58	24.97398543
41	1262835	2018/9/17	21:00:00	6	.	.	600	1	1.5	2	1	1	1	42	155	60	1	1	27.13	98	206	13	27.5	50	40	104	69.12	58	24.97398543
41	1262835	2018/9/18	9:00:00	6.5	.	.	600	1	1.5	2	1	1	1	42	155	60	1	1	23.07	93	193	13	27.5	50	40	135	53.25	58	24.97398543
41	1262835	2018/9/18	21:00:00	7	.	.	600	1	1.5	2	1	1	1	42	155	60	1	1	23.07	93	193	13	27.5	50	40	135	53.25	58	24.97398543
41	1262835	2018/9/19	9:00:00	7.5	.	.	600	1	1.5	2	1	1	1	42	155	60	1	1	26.18	90	174	13	27.5	50	40	149	48.24	58	24.97398543
41	1262835	2018/9/19	21:00:00	8	.	.	600	1	1.5	2	1	1	1	42	155	60	1	1	26.18	90	174	13	27.5	50	40	149	48.24	58	24.97398543
41	1262835	2018/9/20	9:00:00	8.5	.	.	600	1	1.5	2	1	1	1	42	155	60	1	1	24.43	88	132	16	18.7	96	192	134	53.64	58	24.97398543
41	1262835	2018/9/20	21:00:00	9	.	.	600	1	1.5	2	1	1	1	42	155	60	1	1	24.43	88	132	16	18.7	96	192	134	53.64	58	24.97398543
41	1262835	2018/9/21	8:54:00	9.495833333	11.9	6.56	.	1	.	2	0	0	1	42	155	60	1	1	18.09	77	87	16	18.7	130	192	137	52.47	58	24.48979592
42	1166894	2018/8/16	21:00:00	0	.	.	600	1	1.5	2	1	1	1	60	175	75	1	1	4.58	132	111	9	39.9	39	27	73	100.48	59	24.48979592
42	1166894	2018/8/17	9:00:00	0.5	.	.	600	1	1.5	2	1	1	1	60	175	75	1	1	4.58	132	111	9	39.9	39	27	73	100.48	59	24.48979592
42	1166894	2018/8/17	21:00:00	1	.	.	600	1	1.5	2	1	1	1	60	175	75	1	1	4.58	132	111	9	39.9	39	27	73	100.48	59	24.48979592
42	1166894	2018/8/18	9:00:00	1.5	.	.	600	1	1.5	2	1	1	1	60	175	75	1	1	4.58	132	111	9	39.9	39	27	73	100.48	59	24.48979592
42	1166894	2018/8/18	21:00:00	2	.	.	600	1	1.5	2	1	1	1	60	175	75	1	1	4.58	132	111	9	39.9	39	27	73	100.48	59	24.48979592
42	1166894	2018/8/19	9:00:00	2.5	.	.	600	1	1.5	2	1	1	1	60	175	75	1	1	4.58	132	111	9	39.9	39	27	73	100.48	59	24.48979592
42	1166894	2018/8/19	21:00:00	3	.	.	600	1	1.5	2	1	1	1	60	175	75	1	1	4.58	132	111	9	39.9	39	27	73	100.48	59	24.48979592
42	1166894	2018/8/20	9:00:00	3.5	.	.	600	1	1.5	2	1	1	1	60	175	75	1	1	4.58	132	111	9	39.9	39	27	73	100.48	59	24.48979592
42	1166894	2018/8/20	21:00:00	4	.	.	600	1	1.5	2	1	1	1	60	175	75	1	1	4.58	132	111	9	39.9	39	27	73	100.48	59	24.48979592
42	1166894	2018/8/21	9:00:00	4.5	.	.	600	1	1.5	2	1	1	1	60	175	75	1	1	4.58	132	111	9	39.9	39	27	73	100.48	59	24.48979592
42	1166894	2018/8/21	21:00:00	5	.	.	600	1	1.5	2	1	1	1	60	175	75	1	1	4.58	132	111	9	39.9	39	27	73	100.48	59	24.48979592
42	1166894	2018/8/22	9:00:00	5.5	.	.	600	1	1.5	2	1	1	1	60	175	75	1	1	4.58	132	111	9	39.9	39	27	73	100.48	59	24.48979592
42	1166894	2018/8/22	21:00:00	6	.	.	600	1	1.5	2	1	1	1	60	175	75	1	1	4.58	132	111	9	39.9	39	27	73	100.48	59	24.48979592
42	1166894	2018/8/23	9:00:00	6.5	.	.	600	1	1.5	2	1	1	1	60	175	75	1	1	4.58	132	111	9	39.9	39	27	73	100.48	59	24.48979592
42	1166894	2018/8/23	21:00:00	7	.	.	600	1	1.5	2	1	1	1	60	175	75	1	1	4.58	132	111	9	39.9	39	27	73	100.48	59	24.48979592
42	1166894	2018/8/24	9:00:00	7.5	.	.	600	1	1.5	2	1	1	1	60	175	75	1	1	4.58	132	111	9	39.9	39	27	73	100.48	59	24.48979592
42	1166894	2018/8/24	21:00:00	8	.	.	600	1	1.5	2	1	1	1	60	175	75	1	1	4.58	132	111	9	39.9	39	27	73	100.48	59	24.48979592
42	1166894	2018/8/25	9:00:00	8.5	.	.	600	1	1.5	2	1	1	1	60	175	75	1	1	4.58	132	111	9	39.9	39	27	73	100.48	59	24.48979592
42	1166894	2018/8/25	21:00:00	9	.	.	600	1	1.5	2	1	1	1	60	175	75	1	1	4.58	132	111	9	39.9	39	27	73	100.48	59	24.48979592
42	1166894	2018/8/26	9:00:00	9.5	.	.	600	1	1.5	2	1	1	1	60	175	75	1	1	4.58	132	111	9	39.9	39	27	73	100.48	59	24.48979592
42	1166894	2018/8/26	21:00:00	10	.	.	600	1	1.5	2	1	1	1	60	175	75	1	1	4.58	132	111	9	39.9	39	27	73	100.48	59	24.48979592
42	1166894	2018/8/27	9:00:00	10.5	.	.	600	1	1.5	2	1	1	1	60	175	75	1	1	4.58	132	111	9	39.9	39	27	73	100.48	59	24.48979592
42	1166894	2018/8/27	21:00:00	11	.	.	600	1	1.5	2	1	1	1	60	175	75	1	1	4.58	132	111	9	39.9	39	27	73	100.48	59	24.48979592
42	1166894	2018/8/28	9:00:00	11.5	.	.	600	1	1.5	2	1	1	1	60	175	75	1	1	4.58	132	111	9	39.9	39	27	73	100.48	59	24.48979592
42	1166894	2018/8/28	21:00:00	12	.	.	600	1	1.5	2	1	1	1	60	175	75	1	1	4.58	132	111	9	39.9	39	27	73	100.48	59	24.48979592
42	1166894	2018/8/29	9:00:00	12.5	.	.	600	1	1.5	2	1	1	1	60	175	75	1	1	4.58	132	111	9	39.9	39	27	73	100.48	59	24.48979592
42	1166894	2018/8/29	21:00:00	13	.	.	600	1	1.5	2	1	1	1	60	175	75	1	1	4.58	132	111	9	39.9	39	27	73	100.48	59	24.48979592
42	1166894	2018/8/30	9:00:00	13.5	.	.	600	1	1.5	2	1	1	1	60	175	75	1	1	4.58	132	111	9	39.9	39	27	73	100.48	59	24.48979592
42	1166894	2018/8/30	21:00:00	14	.	.	600	1	1.5	2	1	1	1	60	175	75	1	1	4.58	132	111	9	39.9	39	27	73	100.48	59	24.48979592
42	1166894	2018/8/31	9:00:00	14.5	.	.	600	1	1.5	2	1	1	1	60	175	75	1	1	4.58	132	111	9	39.9	39	27	73	100.48	59	24.48979592
42	1166894	2018/8/31	21:00:00	15	.	.	600	1	1.5	2	1	1	1	60	175	75	1	1	4.58	132	111	9	39.9	39	27	73	100.48	59	24.48979592
42	1166894	2018/9/1	9:00:00	15.5	.	.	600	1	1.5	2	1	1	1	60	175	75	1	1	4.58	132	111	9	39.9	39	27	73	100.48	59	24.48979592
42	1166894	2018/9/1	21:00:00	16	.	.	600	1	1.5	2	1	1	1	60	175	75	1	1	4.58	132	111	9	39.9	39	27	73	100.48	59	24.48979592
42	1166894	2018/9/2	9:00:00	16.5	.	.	600	1	1.5	2	1	1	1	60	175	75	1	1	4.58	132	111	9	39.9	39	27	73	100.48	59	24.48979592
42	1166894	2018/9/2	21:00:00	17	.	.	600	1	1.5	2	1	1	1	60	175	75	1	1	4.58	132	111	9	39.9	39	27	73	100.48	59	24.48979592
42	1166894	2018/9/3	9:00:00	17.5	.	.	600	1	1.5	2	1	1	1	60	175	75	1	1	4.58	132	111	9	39.9	39	27	73	100.48	59	24.48979592
42	1166894	2018/9/3	21:00:00	18	.	.	600	1	1.5	2	1	1	1	60	175	75	1	1	4.58	132	111	9	39.9	39	27	73	100.48	59	24.48979592
42	1166894	2018/9/4	9:00:00	18.5	.	.	600	1	1.5	2	1	1	1	60	175	75	1	1	4.58	132	111	9	39.9	39	27	73	100.48	59	24.48979592
42	1166894	2018/9/4	21:00:00	19	.	.	600	1	1.5	2	1	1	1	60	175	75	1	1	4.58	132	111	9	39.9	39	27	73	100.48	59	24.48979592
42	1166894	2018/9/5	9:00:00	19.5	.	.	600	1	1.5	2	1	1	1	60	175	75	1	1	4.58	132	111	9	39.9	39	27	73	100.48	59	24.48979592
42	1166894	2018/9/5	21:00:00	20	.	.	600	1	1.5	2	1	1	1	60	175	75	1	1	4.58	132	111	9	39.9	39	27	73	100.48	59	24.48979592
42	1166894	2018/9/6	9:00:00	20.5	.	.	600	1	1.5	2	1	1	1	60	175	75	1	1	3.52	129	94	10	36	27	26	69	106.3	59	24.48979592
42	1166894	2018/9/6	21:00:00	21	.	.	600	1	1.5	2	1	1	1	60	175	75	1	1	3.52	129	94	10	36	27	26	69	106.3	59	24.48979592
42	1166894	2018/9/7	9:00:00	21.5	.	.	600	1	1.5	2	1	1	1	60	175	75	1	1	3.52	129	94	10	36	27	26	69	106.3	59	24.48979592
42	1166894	2018/9/7	21:00:00	22	.	.	600	1	1.5	2	1	1	1	60	175	75	1	1	3.52	129	94	10	36	27	26	69	106.3	59	24.48979592
42	1166894	2018/9/8	9:00:00	22.5	.	.	600	1	1.5	2	1	1	1	60	175	75	1	1	3.52	129	94	10	36	27	26	69	106.3	59	24.48979592
42	1166894	2018/9/8	21:00:00	23	.	.	600	1	1.5	2	1	1	1	60	175	75	1	1	3.52	129	94	10	36	27	26	69	106.3	59	24.48979592
42	1166894	2018/9/9	9:00:00	23.5	.	.	600	1	1.5	2	1	1	1	60	175	75	1	1	3.52	129	94	10	36	27	26	69	106.3	59	24.48979592
42	1166894	2018/9/9	21:00:00	24	.	.	600	1	1.5	2	1	1	1	60	175	75	1	1	3.52	129	94	10	36	27	26	69	106.3	59	24.48979592
42	1166894	2018/9/10	9:00:00	24.5	.	.	600	1	1.5	2	1	1	1	60	175	75	1	1	3.52	129	94	10	36	27	26	69	106.3	59	24.48979592
42	1166894	2018/9/10	21:00:00	25	.	.	600	1	1.5	2	1	1	1	60	175	75	1	1	3.52	129	94	10	36	27	26	69	106.3	59	24.48979592
42	1166894	2018/9/11	9:00:00	25.5	.	.	600	1	1.5	2	1	1	1	60	175	75	1	1	3.52	129	94	10	36	27	26	69	106.3	59	24.48979592
42	1166894	2018/9/11	21:00:00	26	.	.	600	1	1.5	2	1	1	1	60	175	75	1	1	3.52	129	94	10	36	27	26	69	106.3	59	24.48979592
42	1166894	2018/9/12	9:00:00	26.5	.	.	600	1	1.5	2	1	1	1	60	175	75	1	1	5.19	120	106	7	36.9	34	27	72	101.87	59	24.48979592
42	1166894	2018/9/12	21:00:00	27	.	.	600	1	1.5	2	1	1	1	60	175	75	1	1	5.19	120	106	7	36.9	34	27	72	101.87	59	24.48979592
42	1166894	2018/9/13	9:00:00	27.5	.	.	600	1	1.5	2	1	1	1	60	175	75	1	1	5.19	120	106	7	36.9	34	27	72	101.87	59	24.48979592
42	1166894	2018/9/13	21:00:00	28	.	.	600	1	1.5	2	1	1	1	60	175	75	1	1	5.19	120	106	7	36.9	34	27	72	101.87	59	24.48979592
42	1166894	2018/9/14	9:00:00	28.5	.	.	600	1	1.5	2	1	1	1	60	175	75	1	1	4.51	126	131	10	41.4	38	33	81	90.56	59	24.48979592
42	1166894	2018/9/14	21:00:00	29	.	.	600	1	1.5	2	1	1	1	60	175	75	1	1	4.51	126	131	10	41.4	38	33	81	90.56	59	24.48979592
42	1166894	2018/9/15	9:00:00	29.5	.	.	600	1	1.5	2	1	1	1	60	175	75	1	1	4.51	126	131	10	41.4	38	33	81	90.56	59	24.48979592
42	1166894	2018/9/15	21:00:00	30	.	.	600	1	1.5	2	1	1	1	60	175	75	1	1	4.51	126	131	10	41.4	38	33	81	90.56	59	24.48979592
42	1166894	2018/9/16	9:00:00	30.5	.	.	600	1	1.5	2	1	1	1	60	175	75	1	1	4.51	126	131	10	41.4	38	33	81	90.56	59	24.48979592
42	1166894	2018/9/16	21:00:00	31	.	.	600	1	1.5	2	1	1	1	60	175	75	1	1	4.51	126	131	10	41.4	38	33	81	90.56	59	24.48979592
42	1166894	2018/9/17	6:29:00	31.39513889	9.483333333	4.64	.	1	.	2	0	0	1	60	175	75	1	1	4.51	126	131	10	41.4	38	33	81	90.56	59	24.48979592
42	1166894	2018/9/17	9:00:00	31.5	.	.	600	1	1.5	2	1	1	1	60	175	75	1	1	4.51	126	131	10	41.4	38	33	81	90.56	59	24.48979592
42	1166894	2018/9/17	21:00:00	32	.	.	600	1	1.5	2	1	1	1	60	175	75	1	1	4.51	126	131	10	41.4	38	33	81	90.56	59	24.48979592
42	1166894	2018/9/18	9:00:00	32.5	.	.	600	1	1.5	2	1	1	1	60	175	75	1	1	4.11	124	151	11	39.3	38	29	83	88.37	59	24.48979592
42	1166894	2018/9/18	21:00:00	33	.	.	600	1	1.5	2	1	1	1	60	175	75	1	1	4.11	124	151	11	39.3	38	29	83	88.37	59	24.48979592
42	1166894	2018/9/19	9:00:00	33.5	.	.	600	1	1.5	2	1	1	1	60	175	75	1	1	4.11	124	151	11	39.3	38	29	83	88.37	59	24.48979592
42	1166894	2018/9/19	21:00:00	34	.	.	600	1	1.5	2	1	1	1	60	175	75	1	1	4.11	124	151	11	39.3	38	29	83	88.37	59	24.48979592
42	1166894	2018/9/20	9:00:00	34.5	.	.	600	1	1.5	2	1	1	1	60	175	75	1	1	4.11	124	151	11	39.3	38	29	83	88.37	59	24.48979592
42	1166894	2018/9/20	21:00:00	35	.	.	600	1	1.5	2	1	1	1	60	175	75	1	1	4.11	124	151	11	39.3	38	29	83	88.37	59	24.48979592
42	1166894	2018/9/21	9:00:00	35.5	.	.	600	1	1.5	2	1	1	1	60	175	75	1	1	4.11	124	151	11	39.3	38	29	83	88.37	59	24.48979592
42	1166894	2018/9/21	21:00:00	36	.	.	600	1	1.5	2	1	1	1	60	175	75	1	1	4.11	124	151	11	39.3	38	29	83	88.37	59	24.48979592
42	1166894	2018/9/21	21:00:00	36	.	.	600	1	1.5	2	1	1	1	60	175	75	1	1	4.28	120	144	11	39.3	38	29	83	88.37	59	24.48979592
42	1166894	2018/9/22	9:00:00	36.5	.	.	600	1	1.5	2	1	1	1	60	175	75	1	1	4.28	120	144	11	39.3	38	29	83	88.37	59	24.48979592
42	1166894	2018/9/22	21:00:00	37	.	.	600	1	1.5	2	1	1	1	60	175	75	1	1	4.28	120	144	11	39.3	38	29	83	88.37	59	24.48979592
42	1166894	2018/9/23	9:00:00	37.5	.	.	600	1	1.5	2	1	1	1	60	175	75	1	1	4.28	120	144	11	39.3	38	29	83	88.37	59	24.48979592
42	1166894	2018/9/23	21:00:00	38	.	.	600	1	1.5	2	1	1	1	60	175	75	1	1	4.28	120	144	11	39.3	38	29	83	88.37	59	24.48979592
42	1166894	2018/9/24	9:00:00	38.5	.	.	600	1	1.5	2	1	1	1	60	175	75	1	1	4.28	120	144	11	39.3	38	29	83	88.37	59	24.48979592
42	1166894	2018/9/24	21:00:00	39	.	.	600	1	1.5	2	1	1	1	60	175	75	1	1	4.28	120	144	11	39.3	38	29	83	88.37	59	24.48979592
42	1166894	2018/9/25	6:15:00	39.38541667	9.25	4.19	.	1	.	2	0	0	1	60	175	75	1	1	4.25	93	101	13	30	54	101	100	73.35	59	24.48979592
42	1166894	2018/9/25	9:00:00	39.5	.	.	600	1	1.5	2	1	1	1	60	175	75	1	1	4.25	93	101	13	30	54	101	100	73.35	59	24.48979592
42	1166894	2018/9/25	21:00:00	40	.	.	600	1	1.5	2	1	1	1	60	175	75	1	1	4.25	93	101	13	30	54	101	100	73.35	59	24.48979592
42	1166894	2018/9/26	9:00:00	40.5	.	.	600	1	1.5	2	1	1	1	60	175	75	1	1	5.98	83	100	13	30	32	101	98	74.85	59	24.48979592
42	1166894	2018/9/26	21:00:00	41	.	.	600	1	1.5	2	1	1	1	60	175	75	1	1	5.98	83	100	13	30	32	101	98	74.85	59	24.48979592
42	1166894	2018/9/27	9:00:00	41.5	.	.	600	1	1.5	2	1	1	1	60	175	75	1	1	6.44	78	76	13	30	49	101	98	74.85	59	24.48979592
42	1166894	2018/9/27	21:00:00	42	.	.	600	1	1.5	2	1	1	1	60	175	75	1	1	6.44	78	76	13	30	49	101	98	74.85	59	24.48979592
42	1166894	2018/9/28	9:00:00	42.5	.	.	600	1	1.5	2	1	1	1	60	175	75	1	1	7.79	76	83	13	30	36	101	80	91.69	59	24.48979592
42	1166894	2018/9/28	21:00:00	43	.	.	600	1	1.5	2	1	1	1	60	175	75	1	1	7.79	76	83	13	30	36	101	80	91.69	59	24.48979592
42	1166894	2018/9/29	9:00:00	43.5	.	.	600	1	1.5	2	1	1	1	60	175	75	1	1	5.67	73	80	13	30	45	101	73	100.48	59	24.48979592
42	1166894	2018/9/29	21:00:00	44	.	.	600	1	1.5	2	1	1	1	60	175	75	1	1	5.67	73	80	13	30	45	101	73	100.48	59	24.48979592
42	1166894	2018/9/30	9:00:00	44.5	.	.	600	1	1.5	2	1	1	1	60	175	75	1	1	5.62	80	103	14	36.4	43	50	72	101.87	59	24.48979592
42	1166894	2018/9/30	21:00:00	45	.	.	600	1	1.5	2	1	1	1	60	175	75	1	1	5.62	80	103	14	36.4	43	50	72	101.87	59	24.48979592
42	1166894	2018/10/1	9:00:00	45.5	.	.	600	1	1.5	2	1	1	1	60	175	75	1	1	5.62	80	103	14	36.4	43	50	72	101.87	59	24.48979592
42	1166894	2018/10/1	21:00:00	46	.	.	600	1	1.5	2	1	1	1	60	175	75	1	1	5.62	80	103	14	36.4	43	50	72	101.87	59	24.48979592
42	1166894	2018/10/2	9:00:00	46.5	.	.	600	1	1.5	2	1	1	1	60	175	75	1	1	5.62	80	103	14	36.4	43	50	72	101.87	59	24.48979592
42	1166894	2018/10/2	21:00:00	47	.	.	600	1	1.5	2	1	1	1	60	175	75	1	1	5.62	80	103	14	36.4	43	50	72	101.87	59	24.48979592
42	1166894	2018/10/3	9:00:00	47.5	.	.	600	1	1.5	2	1	1	1	60	175	75	1	1	5.62	80	103	14	36.4	51	50	71	103.31	59	24.48979592
42	1166894	2018/10/3	21:00:00	48	.	.	600	1	1.5	2	1	1	1	60	175	75	1	1	5.62	80	103	14	36.4	51	50	71	103.31	59	24.48979592
42	1166894	2018/10/4	9:00:00	48.5	.	.	600	1	1.5	2	1	1	1	60	175	75	1	1	5.62	80	103	14	36.4	49	50	69	106.3	59	24.48979592
42	1166894	2018/10/4	21:00:00	49	.	.	600	1	1.5	2	1	1	1	60	175	75	1	1	5.62	80	103	14	36.4	49	50	69	106.3	59	24.48979592
42	1166894	2018/10/5	9:00:00	49.5	.	.	600	1	1.5	2	1	1	1	60	175	75	1	1	5.62	80	103	14	36.4	49	50	69	106.3	59	24.48979592
42	1166894	2018/10/5	21:00:00	50	.	.	600	1	1.5	2	1	1	1	60	175	75	1	1	5.62	80	103	14	36.4	49	50	69	106.3	59	24.48979592
42	1166894	2018/10/6	9:00:00	50.5	.	.	600	1	1.5	2	1	1	1	60	175	75	1	1	5.62	80	103	14	36.4	49	50	69	106.3	59	24.48979592
42	1166894	2018/10/6	21:00:00	51	.	.	600	1	1.5	2	1	1	1	60	175	75	1	1	5.62	80	103	14	36.4	49	50	69	106.3	59	24.48979592
42	1166894	2018/10/7	9:00:00	51.5	.	.	600	1	1.5	2	1	1	1	60	175	75	1	1	5.62	80	103	14	36.4	49	50	69	106.3	59	24.48979592
42	1166894	2018/10/7	21:00:00	52	.	.	600	1	1.5	2	1	1	1	60	175	75	1	1	5.62	80	103	14	36.4	49	50	69	106.3	59	24.48979592
42	1166894	2018/10/8	9:00:00	52.5	.	.	600	1	1.5	2	1	1	1	60	175	75	1	1	5.62	80	103	14	36.4	49	50	69	106.3	59	24.48979592
42	1166894	2018/10/8	21:00:00	53	.	.	600	1	1.5	2	1	1	1	60	175	75	1	1	5.62	80	103	14	36.4	49	50	69	106.3	59	24.48979592
42	1166894	2018/10/9	9:00:00	53.5	.	.	600	1	1.5	2	1	1	1	60	175	75	1	1	5.62	80	103	14	36.4	49	50	69	106.3	59	24.48979592
42	1166894	2018/10/9	21:00:00	54	.	.	600	1	1.5	2	1	1	1	60	175	75	1	1	5.62	80	103	14	36.4	49	50	69	106.3	59	24.48979592
42	1166894	2018/10/10	10:01:00	54.54236111	13.01666667	2.1	.	1	.	2	0	0	1	60	175	75	1	1	3.94	82	230	9	37.6	27	24	78	94.04	59	24.6097337
43	1521536	2018/9/23	21:00:00	0	.	.	600	1	1.5	2	1	1	1	55	165	67	1	0	3.29	121	192	18	21.3	75	105	60	116.04	60	24.6097337
43	1521536	2018/9/24	9:00:00	0.5	.	.	600	1	1.5	2	1	1	1	55	165	67	1	0	15.35	108	189	18	21.3	68	105	63	110.51	60	24.6097337
43	1521536	2018/9/24	21:00:00	1	.	.	600	1	1.5	2	1	1	1	55	165	67	1	0	15.35	108	189	18	21.3	68	105	63	110.51	60	24.6097337
43	1521536	2018/9/25	9:19:00	1.513194444	12.31666667	1.77	.	1	.	2	0	0	1	55	165	67	1	0	17.93	94	146	13	30.7	47	51	64	108.78	60	25.03991871
44	1512299	2018/9/19	21:00:00	0	.	.	600	1	1.5	2	1	1	1	55	166	69	1	0	3.11	98	78	11	28	48	40	59	121.52	61	25.03991871
44	1512299	2018/9/20	9:00:00	0.5	.	.	600	1	1.5	2	1	1	1	55	166	69	1	0	7.46	87	82	11	28	48	40	59	121.52	61	25.03991871
44	1512299	2018/9/20	21:00:00	1	.	.	600	1	1.5	2	1	1	1	55	166	69	1	0	7.46	87	82	11	28	48	40	59	121.52	61	25.03991871
44	1512299	2018/9/21	9:00:00	1.5	.	.	600	1	1.5	2	1	1	1	55	166	69	1	0	7.46	87	82	11	28	48	40	59	121.52	61	25.03991871
44	1512299	2018/9/21	21:00:00	2	.	.	600	1	1.5	2	1	1	1	55	166	69	1	0	7.46	87	82	11	28	48	40	59	121.52	61	25.03991871
44	1512299	2018/9/22	9:00:00	2.5	.	.	600	1	1.5	2	1	1	1	55	166	69	1	0	4.02	90	107	11	28	48	40	59	121.52	61	25.03991871
44	1512299	2018/9/22	21:00:00	3	.	.	600	1	1.5	2	1	1	1	55	166	69	1	0	4.02	90	107	11	28	48	40	59	121.52	61	25.03991871
44	1512299	2018/9/23	9:00:00	3.5	.	.	600	1	1.5	2	1	1	1	55	166	69	1	0	4.02	90	107	11	28	48	40	59	121.52	61	25.03991871
44	1512299	2018/9/23	21:00:00	4	.	.	600	1	1.5	2	1	1	1	55	166	69	1	0	4.02	90	107	11	28	48	40	59	121.52	61	25.03991871
44	1512299	2018/9/24	9:00:00	4.5	.	.	600	1	1.5	2	1	1	1	55	166	69	1	0	4.02	90	107	11	28	48	40	59	121.52	61	25.03991871
44	1512299	2018/9/24	21:00:00	5	.	.	600	1	1.5	2	1	1	1	55	166	69	1	0	4.02	90	107	11	28	48	40	59	121.52	61	25.03991871
44	1512299	2018/9/25	9:00:00	5.5	.	.	600	1	1.5	2	1	1	1	55	166	69	1	0	3.54	91	154	11	28	48	40	59	121.52	61	25.03991871
44	1512299	2018/9/25	21:00:00	6	.	.	600	1	1.5	2	1	1	1	55	166	69	1	0	3.54	91	154	11	28	48	40	59	121.52	61	25.03991871
44	1512299	2018/9/26	7:30:00	6.4375	10.5	5.59	.	1	.	2	0	0	1	55	166	69	1	0	13.65	91	138	9	29.9	31	26	65	110.31	61	24.74093729
45	1194321	2018/9/20	21:00:00	0	.	.	600	1	1.5	2	1	1	1	66	167	69	1	0	12.49	78	286	4	30.6	68	21	192	32.51	62	24.74093729
45	1194321	2018/9/21	9:00:00	0.5	.	.	600	1	1.5	2	1	1	1	66	167	69	1	0	12.49	78	286	4	30.6	68	21	192	32.51	62	24.74093729
45	1194321	2018/9/21	21:00:00	1	.	.	600	1	1.5	2	1	1	1	66	167	69	1	0	12.49	78	286	4	30.6	68	21	192	32.51	62	24.74093729
45	1194321	2018/9/22	9:00:00	1.5	.	.	600	1	1.5	2	1	1	1	66	167	69	1	0	12.49	78	286	4	30.6	68	21	192	32.51	62	24.74093729
45	1194321	2018/9/22	21:00:00	2	.	.	600	1	1.5	2	1	1	1	66	167	69	1	0	12.49	78	286	4	30.6	68	21	192	32.51	62	24.74093729
45	1194321	2018/9/23	9:00:00	2.5	.	.	600	1	1.5	2	1	1	1	66	167	69	1	0	12.49	78	286	4	30.6	68	21	192	32.51	62	24.74093729
45	1194321	2018/9/23	21:00:00	3	.	.	600	1	1.5	2	1	1	1	66	167	69	1	0	12.49	78	286	4	30.6	68	21	192	32.51	62	24.74093729
45	1194321	2018/9/24	9:00:00	3.5	.	.	600	1	1.5	2	1	1	1	66	167	69	1	0	12.49	78	286	4	30.6	68	21	192	32.51	62	24.74093729
45	1194321	2018/9/24	21:00:00	4	.	.	600	1	1.5	2	1	1	1	66	167	69	1	0	12.49	78	286	4	30.6	68	21	192	32.51	62	24.74093729
45	1194321	2018/9/25	9:00:00	4.5	.	.	600	1	1.5	2	1	1	1	66	167	69	1	0	12.49	78	286	4	30.6	68	21	192	32.51	62	24.74093729
45	1194321	2018/9/25	21:00:00	5	.	.	600	1	1.5	2	1	1	1	66	167	69	1	0	12.49	78	286	4	30.6	68	21	192	32.51	62	24.74093729
45	1194321	2018/9/26	9:00:00	5.5	.	.	600	1	1.5	2	1	1	1	66	167	69	1	0	12.49	78	286	4	30.6	68	21	192	32.51	62	24.74093729
45	1194321	2018/9/26	21:00:00	6	.	.	600	1	1.5	2	1	1	1	66	167	69	1	0	12.49	78	286	4	30.6	68	21	192	32.51	62	24.74093729
45	1194321	2018/9/27	9:00:00	6.5	.	.	600	1	1.5	2	1	1	1	66	167	69	1	0	12.49	78	286	4	30.6	68	21	192	32.51	62	24.74093729
45	1194321	2018/9/27	21:00:00	7	.	.	600	1	1.5	2	1	1	1	66	167	69	1	0	12.49	78	286	4	30.6	68	21	192	32.51	62	24.74093729
45	1194321	2018/9/28	9:00:00	7.5	.	.	600	1	1.5	2	1	1	1	66	167	69	1	0	12.49	78	286	4	30.6	68	21	192	32.51	62	24.74093729
45	1194321	2018/9/28	21:00:00	8	.	.	600	1	1.5	2	1	1	1	66	167	69	1	0	12.49	78	286	4	30.6	68	21	192	32.51	62	24.74093729
45	1194321	2018/9/29	5:56:00	8.372222222	8.933333333	1.48	.	1	.	2	0	0	1	66	167	69	1	0	8.02	73	340	4	30.6	24	21	185	33.74	62	22.49134948
46	1108455	2018/9/26	21:00:00	0	.	.	600	1	1.5	2	1	1	1	46	170	65	1	0	6.97	121	248	16	34.1	24	61	47	158.92	63	22.49134948
46	1108455	2018/9/27	9:00:00	0.5	.	.	600	1	1.5	2	1	1	1	46	170	65	1	0	6.97	121	248	16	34.1	24	61	47	158.92	63	22.49134948
46	1108455	2018/9/27	21:00:00	1	.	.	600	1	1.5	2	1	1	1	46	170	65	1	0	6.97	121	248	16	34.1	24	61	47	158.92	63	22.49134948
46	1108455	2018/9/28	9:00:00	1.5	.	.	600	1	1.5	2	1	1	1	46	170	65	1	0	6.97	121	248	16	34.1	24	61	47	158.92	63	22.49134948
46	1108455	2018/9/28	21:00:00	2	.	.	600	1	1.5	2	1	1	1	46	170	65	1	0	6.97	121	248	16	34.1	24	61	47	158.92	63	22.49134948
46	1108455	2018/9/29	9:00:00	2.5	.	.	600	1	1.5	2	1	1	1	46	170	65	1	0	6.97	121	248	16	34.1	24	61	47	158.92	63	22.49134948
46	1108455	2018/9/29	21:00:00	3	.	.	600	1	1.5	2	1	1	1	46	170	65	1	0	6.97	121	248	16	34.1	24	61	47	158.92	63	22.49134948
46	1108455	2018/9/30	6:56:00	3.413888889	9.933333333	3.83	.	1	.	2	0	0	1	46	170	65	1	0	6.97	121	248	16	34.1	24	61	47	158.92	63	19.6282647
47	1508471	2018/9/28	21:00:00	0	.	.	600	1	1.5	2	1	1	0	35	158	49	0	0	11.81	77	133	11	34.7	1	17	209	25.58	64	19.6282647
47	1508471	2018/9/29	9:00:00	0.5	.	.	600	1	1.5	2	1	1	0	35	158	49	0	0	11.81	77	133	11	34.7	1	17	209	25.58	64	19.6282647
47	1508471	2018/9/29	21:00:00	1	.	.	400	1	1.5	2	1	1	0	35	158	49	0	0	11.81	77	133	11	34.7	1	17	209	25.58	64	19.6282647
47	1508471	2018/9/30	9:00:00	1.5	.	.	400	1	1.5	2	1	1	0	35	158	49	0	0	11.81	77	133	11	34.7	1	17	209	25.58	64	19.6282647
47	1508471	2018/9/30	21:00:00	2	.	.	400	1	1.5	2	1	1	0	35	158	49	0	0	11.81	77	133	11	34.7	1	17	209	25.58	64	19.6282647
47	1508471	2018/10/1	8:30:00	2.479166667	.	.	400	1	1.5	2	1	1	0	35	158	49	0	0	11.81	77	133	11	34.7	1	17	209	25.58	64	19.6282647
47	1508471	2018/10/1	21:00:00	3	.	.	400	1	1.5	2	1	1	0	35	158	49	0	0	11.81	77	133	11	34.7	1	17	209	25.58	64	19.6282647
47	1508471	2018/10/2	8:01:00	3.459027778	11.01666667	4.5	.	1	.	2	0	0	0	35	158	49	0	0	11.81	77	133	11	34.7	1	17	209	25.58	64	24.43518667
48	1511813	2018/9/20	21:00:00	0	.	.	600	1	1.5	2	1	1	0	41	158	61	0	0	4.01	71	294	6	34.1	24	26	52	120.68	65	24.43518667
48	1511813	2018/9/21	9:00:00	0.5	.	.	600	1	1.5	2	1	1	0	41	158	61	0	0	4.01	71	294	6	34.1	24	26	52	120.68	65	24.43518667
48	1511813	2018/9/21	21:00:00	1	.	.	600	1	1.5	2	1	1	0	41	158	61	0	0	4.01	71	294	6	34.1	24	26	52	120.68	65	24.43518667
48	1511813	2018/9/22	9:00:00	1.5	.	.	600	1	1.5	2	1	1	0	41	158	61	0	0	4.01	71	294	6	34.1	24	26	52	120.68	65	24.43518667
48	1511813	2018/9/22	21:00:00	2	.	.	600	1	1.5	2	1	1	0	41	158	61	0	0	4.01	71	294	6	34.1	24	26	52	120.68	65	24.43518667
48	1511813	2018/9/23	9:00:00	2.5	.	.	600	1	1.5	2	1	1	0	41	158	61	0	0	4.01	71	294	6	34.1	24	26	52	120.68	65	24.43518667
48	1511813	2018/9/23	21:00:00	3	.	.	600	1	1.5	2	1	1	0	41	158	61	0	0	4.01	71	294	6	34.1	24	26	52	120.68	65	24.43518667
48	1511813	2018/9/24	9:00:00	3.5	.	.	600	1	1.5	2	1	1	0	41	158	61	0	0	4.01	71	294	6	34.1	24	26	52	120.68	65	24.43518667
48	1511813	2018/9/24	21:00:00	4	.	.	600	1	1.5	2	1	1	0	41	158	61	0	0	4.01	71	294	6	34.1	24	26	52	120.68	65	24.43518667
48	1511813	2018/9/25	9:00:00	4.5	.	.	600	1	1.5	2	1	1	0	41	158	61	0	0	4.01	71	294	6	34.1	24	26	52	120.68	65	24.43518667
48	1511813	2018/9/25	21:00:00	5	.	.	600	1	1.5	2	1	1	0	41	158	61	0	0	4.01	71	294	6	34.1	24	26	52	120.68	65	24.43518667
48	1511813	2018/9/26	9:00:00	5.5	.	.	600	1	1.5	2	1	1	0	41	158	61	0	0	4.01	71	294	6	34.1	24	26	52	120.68	65	24.43518667
48	1511813	2018/9/26	21:00:00	6	.	.	600	1	1.5	2	1	1	0	41	158	61	0	0	4.01	71	294	6	34.1	24	26	52	120.68	65	24.43518667
48	1511813	2018/9/27	9:00:00	6.5	.	.	600	1	1.5	2	1	1	0	41	158	61	0	0	4.01	71	294	6	34.1	24	26	52	120.68	65	24.43518667
48	1511813	2018/9/27	21:00:00	7	.	.	600	1	1.5	2	1	1	0	41	158	61	0	0	4.01	71	294	6	34.1	24	26	52	120.68	65	24.43518667
48	1511813	2018/9/28	9:00:00	7.5	.	.	600	1	1.5	2	1	1	0	41	158	61	0	0	4.01	71	294	6	34.1	24	26	52	120.68	65	24.43518667
48	1511813	2018/9/28	21:00:00	8	.	.	600	1	1.5	2	1	1	0	41	158	61	0	0	4.01	71	294	6	34.1	24	26	52	120.68	65	24.43518667
48	1511813	2018/9/29	9:00:00	8.5	.	.	600	1	1.5	2	1	1	0	41	158	61	0	0	4.01	71	294	6	34.1	24	26	52	120.68	65	24.43518667
48	1511813	2018/9/29	21:00:00	9	.	.	600	1	1.5	2	1	1	0	41	158	61	0	0	4.01	71	294	6	34.1	24	26	52	120.68	65	24.43518667
48	1511813	2018/9/30	9:00:00	9.5	.	.	600	1	1.5	2	1	1	0	41	158	61	0	0	4.01	71	294	6	34.1	24	26	52	120.68	65	24.43518667
48	1511813	2018/9/30	15:00:00	9.75	.	.	600	1	1.5	2	1	1	0	41	158	61	0	0	4.01	71	294	6	34.1	24	26	52	120.68	65	24.43518667
48	1511813	2018/9/30	21:00:00	10	.	.	600	1	1.5	2	1	1	0	41	158	61	0	0	4.01	71	294	6	34.1	24	26	52	120.68	65	24.43518667
48	1511813	2018/10/1	9:00:00	10.5	.	.	600	1	1.5	2	1	1	0	41	158	61	0	0	4.01	71	294	6	34.1	24	26	52	120.68	65	24.43518667
48	1511813	2018/10/1	21:00:00	11	.	.	600	1	1.5	2	1	1	0	41	158	61	0	0	4.01	71	294	6	34.1	24	26	52	120.68	65	24.43518667
48	1511813	2018/10/2	9:00:00	11.5	.	.	600	1	1.5	2	1	1	0	41	158	61	0	0	4.01	71	294	6	34.1	24	26	52	120.68	65	24.43518667
48	1511813	2018/10/2	21:00:00	12	.	.	600	1	1.5	2	1	1	0	41	158	61	0	0	4.01	71	294	6	34.1	24	26	52	120.68	65	24.43518667
48	1511813	2018/10/3	9:00:00	12.5	.	.	600	1	1.5	2	1	1	0	41	158	61	0	0	4.01	71	294	6	34.1	24	26	52	120.68	65	24.43518667
48	1511813	2018/10/3	21:00:00	13	.	.	600	1	1.5	2	1	1	0	41	158	61	0	0	4.01	71	294	6	34.1	24	26	52	120.68	65	24.43518667
48	1511813	2018/10/4	9:00:00	13.5	.	.	600	1	1.5	2	1	1	0	41	158	61	0	0	4.01	71	294	6	34.1	24	26	52	120.68	65	24.43518667
48	1511813	2018/10/4	21:00:00	14	.	.	600	1	1.5	2	1	1	0	41	158	61	0	0	4.01	71	294	6	34.1	24	26	52	120.68	65	24.43518667
48	1511813	2018/10/5	9:00:00	14.5	.	.	600	1	1.5	2	1	1	0	41	158	61	0	0	4.01	71	294	6	34.1	24	26	52	120.68	65	24.43518667
48	1511813	2018/10/5	21:00:00	15	.	.	600	1	1.5	2	1	1	0	41	158	61	0	0	4.01	71	294	6	34.1	24	26	52	120.68	65	24.43518667
48	1511813	2018/10/6	10:28:00	15.56111111	13.46666667	2.97	.	1	.	2	0	0	0	41	158	61	0	0	4.01	71	294	6	34.1	24	26	52	120.68	65	26.03749399
49	1519937	2018/9/17	18:46:00	0	.	.	600	1	1.5	2	1	1	0	60	158	65	1	0	18.21	105	388	6	25.8	12	20	55	98.24405423	66	26.03749399
49	1519937	2018/9/18	10:00:00	0.634722222	.	.	600	1	1.5	2	1	1	0	60	158	65	1	0	18.21	105	388	6	25.8	12	20	55	98.24405423	66	26.03749399
49	1519937	2018/9/18	21:00:00	1.093055556	.	.	600	1	1.5	2	1	1	0	60	158	65	1	0	18.21	105	388	6	25.8	12	20	55	98.24405423	66	26.03749399
49	1519937	2018/9/19	10:00:00	1.634722222	.	.	600	1	1.5	2	1	1	0	60	158	65	1	0	13.93	87	329	6	25.8	12	20	55	98.24405423	66	26.03749399
49	1519937	2018/9/19	15:58:00	1.883333333	5.966666667	6.58	.	1	.	2	0	0	0	60	158	65	1	0	13.93	87	329	6	25.8	12	20	55	98.24405423	66	26.03749399
49	1519937	2018/9/19	21:00:00	2.093055556	.	.	600	1	1.5	2	1	1	0	60	158	65	1	0	13.93	87	329	6	25.8	12	20	55	98.24405423	66	26.03749399
49	1519937	2018/9/20	9:00:00	2.593055556	.	.	600	1	1.5	2	1	1	0	60	158	65	1	0	13.93	87	329	6	25.8	12	20	55	98.24405423	66	26.03749399
49	1519937	2018/9/20	21:00:00	3.093055556	.	.	600	1	1.5	2	1	1	0	60	158	65	1	0	13.93	87	329	6	25.8	12	20	55	98.24405423	66	26.03749399
49	1519937	2018/9/21	11:45:00	3.707638889	.	.	600	1	1.5	2	1	1	0	60	158	65	1	0	13.93	87	329	6	25.8	12	20	55	98.24405423	66	26.03749399
49	1519937	2018/9/21	21:00:00	4.093055556	.	.	600	1	1.5	2	1	1	0	60	158	65	1	0	13.93	87	329	6	25.8	12	20	55	98.24405423	66	26.03749399
49	1519937	2018/9/22	7:36:00	4.534722222	10.6	2.57	.	1	.	2	0	0	0	60	158	65	1	0	9	94	399	2.5	31.6	30	37	47	114.9664464	66	26.03749399
49	1519937	2018/9/22	9:00:00	4.593055556	.	.	600	1	1.5	2	1	1	0	60	158	65	1	0	9	94	399	2.5	31.6	30	37	47	114.9664464	66	26.03749399
49	1519937	2018/9/22	21:00:00	5.093055556	.	.	600	1	1.5	2	1	1	0	60	158	65	1	0	9	94	399	2.5	31.6	30	37	47	114.9664464	66	26.03749399
49	1519937	2018/9/23	9:00:00	5.593055556	.	.	600	1	1.5	2	1	1	0	60	158	65	1	0	9	94	399	2.5	31.6	30	37	47	114.9664464	66	26.03749399
49	1519937	2018/9/23	21:00:00	6.093055556	.	.	600	1	1.5	2	1	1	0	60	158	65	1	0	9	94	399	2.5	31.6	30	37	47	114.9664464	66	26.03749399
49	1519937	2018/9/24	9:00:00	6.593055556	.	.	600	1	1.5	2	1	1	0	60	158	65	1	0	9	94	399	2.5	31.6	30	37	47	114.9664464	66	26.03749399
49	1519937	2018/9/24	21:00:00	7.093055556	.	.	600	1	1.5	2	1	1	0	60	158	65	1	0	9	94	399	2.5	31.6	30	37	47	114.9664464	66	26.03749399
49	1519937	2018/9/25	5:52:00	7.4625	8.866666667	3.58	.	1	.	2	0	0	0	60	158	65	1	0	5.79	98	378	2.5	33.7	39	33	50	108.0684597	66	24.4646016
50	1462542	2018/10/13	9:00:00	0	.	.	600	1	1.5	2	1	1	0	72	163	65	0	0	15.21	78	487	2.5	13	4	21	122	37.64679947	67	24.4646016
50	1462542	2018/10/13	21:00:00	0.5	.	.	600	1	1.5	2	1	1	0	72	163	65	0	0	15.21	78	487	2.5	13	4	21	122	37.64679947	67	24.4646016
50	1462542	2018/10/14	10:31:00	1.063194444	.	.	600	1	1.5	2	1	1	0	72	163	65	0	0	15.21	78	487	2.5	13	4	21	122	37.64679947	67	24.4646016
50	1462542	2018/10/14	21:00:00	1.5	.	.	600	1	1.5	2	1	1	0	72	163	65	0	0	15.21	78	487	2.5	13	4	21	122	37.64679947	67	24.4646016
50	1462542	2018/10/15	7:46:00	1.948611111	10.76666667	5.68	.	1	.	2	0	0	0	72	163	65	0	0	15.21	78	487	2.5	13	4	21	122	37.64679947	67	23.47303047
51	1303946	2018/10/9	20:00:00	0	.	.	600	1	1.5	2	1	1	0	85	143	48	1	0	15.4	85	267	5	26.3	23	17	132	20.78239609	68	23.47303047
51	1303946	2018/10/10	9:00:00	0.541666667	.	.	600	1	1.5	2	1	1	0	85	143	48	1	0	12.07	88	280	5	26.3	11	17	143	19.18375024	68	23.47303047
51	1303946	2018/10/10	21:00:00	1.041666667	.	.	600	1	1.5	2	1	1	0	85	143	48	1	0	12.07	88	280	5	26.3	11	17	143	19.18375024	68	23.47303047
51	1303946	2018/10/11	9:00:00	1.541666667	.	.	600	1	1.5	2	1	1	0	85	143	48	1	0	12.07	88	280	5	26.3	11	17	143	19.18375024	68	23.47303047
51	1303946	2018/10/11	21:00:00	2.041666667	.	.	600	1	1.5	2	1	1	0	85	143	48	1	0	12.07	88	280	5	26.3	11	17	143	19.18375024	68	23.47303047
51	1303946	2018/10/12	9:00:00	2.541666667	.	.	600	1	1.5	2	1	1	0	85	143	48	1	0	12.07	88	280	5	26.3	11	17	143	19.18375024	68	23.47303047
51	1303946	2018/10/12	20:00:00	3	.	.	600	1	1.5	2	1	1	0	85	143	48	1	0	12.07	88	280	5	26.3	11	17	143	19.18375024	68	23.47303047
51	1303946	2018/10/13	5:58:00	3.415277778	9.966666667	16.18	.	1	.	2	0	0	0	85	143	48	1	0	8.04	85	332	5	25.8	14	25	140	19.5948306	68	23.47303047
51	1303946	2018/10/13	9:00:00	3.541666667	.	.	600	1	1.5	2	1	1	0	85	143	48	1	0	8.04	85	332	5	25.8	14	25	140	19.5948306	68	23.47303047
51	1303946	2018/10/13	21:00:00	4.041666667	.	.	600	1	1.5	2	1	1	0	85	143	48	1	0	8.04	85	332	5	25.8	14	25	140	19.5948306	68	23.47303047
51	1303946	2018/10/14	9:00:00	4.541666667	.	.	600	1	1.5	2	1	1	0	85	143	48	1	0	8.04	85	332	5	25.8	14	25	140	19.5948306	68	23.47303047
51	1303946	2018/10/15	9:00:00	5.541666667	.	.	600	1	1.5	2	1	1	0	85	143	48	1	0	8.04	85	332	5	25.8	14	25	140	19.5948306	68	23.47303047
51	1303946	2018/10/16	9:00:00	6.541666667	.	.	600	1	1.5	2	1	1	0	85	143	48	1	0	4.24	77	168	2.5	25.4	12	23	133	20.62613747	68	23.47303047
51	1303946	2018/10/17	9:00:00	7.541666667	.	.	600	1	1.5	2	1	1	0	85	143	48	1	0	4.24	77	168	2.5	25.4	12	23	133	20.62613747	68	23.47303047
51	1303946	2018/10/18	8:58:00	8.540277778	23.96666667	3.55	.	1	.	2	0	0	0	85	143	48	1	0	4.24	77	168	2.5	25.4	12	23	133	20.62613747	68	24.8015873
52	1518199	2018/10/16	21:00:00	0	.	.	600	1	1.5	2	1	1	1	47	168	70	0	0	5.33	88	223	11	25.7	6	12	133	59.83785871	69	24.8015873
52	1518199	2018/10/17	9:00:00	0.5	.	.	600	1	1.5	2	1	1	1	47	168	70	0	0	5.9	86	202	11	25.7	20	12	122	65.23307547	69	24.8015873
52	1518199	2018/10/17	21:00:00	1	.	.	600	1	1.5	2	1	1	1	47	168	70	0	0	5.9	86	202	11	25.7	20	12	122	65.23307547	69	24.8015873
52	1518199	2018/10/18	9:00:00	1.5	.	.	600	1	1.5	2	1	1	1	47	168	70	0	0	5.83	86	211	11	25.7	22	12	119	66.87760679	69	24.8015873
52	1518199	2018/10/18	21:00:00	2	.	.	600	1	1.5	2	1	1	1	47	168	70	0	0	5.83	86	211	11	25.7	22	12	119	66.87760679	69	24.8015873
52	1518199	2018/10/19	9:00:00	2.5	.	.	600	1	1.5	2	1	1	1	47	168	70	0	0	4.53	85	199	11	28.1	7	13	142	56.04531836	69	24.8015873
52	1518199	2018/10/19	21:00:00	3	.	.	600	1	1.5	2	1	1	1	47	168	70	0	0	4.53	85	199	11	28.1	7	13	142	56.04531836	69	24.8015873
52	1518199	2018/10/20	9:00:00	3.5	.	.	600	1	1.5	2	1	1	1	47	168	70	0	0	7.67	92	206	13	30.3	8	22	191	41.66720004	69	24.8015873
52	1518199	2018/10/20	21:00:00	4	.	.	600	1	1.5	2	1	1	1	47	168	70	0	0	7.67	92	206	13	30.3	8	22	191	41.66720004	69	24.8015873
52	1518199	2018/10/21	9:00:00	4.5	.	.	600	1	1.5	2	1	1	1	47	168	70	0	0	7.67	92	206	13	30.3	8	22	191	41.66720004	69	24.8015873
52	1518199	2018/10/21	21:00:00	5	.	.	600	1	1.5	2	1	1	1	47	168	70	0	0	7.67	92	206	13	30.3	8	22	191	41.66720004	69	24.8015873
52	1518199	2018/10/22	9:00:00	5.5	.	.	600	1	1.5	2	1	1	1	47	168	70	0	0	7.67	92	206	13	30.3	8	22	191	41.66720004	69	24.8015873
52	1518199	2018/10/22	21:00:00	6	.	.	600	1	1.5	2	1	1	1	47	168	70	0	0	7.67	92	206	13	30.3	8	22	191	41.66720004	69	24.8015873
52	1518199	2018/10/23	10:36:00	6.566666667	.	.	600	1	1.5	2	1	1	1	47	168	70	0	0	7.67	92	206	13	30.3	8	22	191	41.66720004	69	24.8015873
52	1518199	2018/10/23	21:00:00	7	.	.	600	1	1.5	2	1	1	1	47	168	70	0	0	7.67	92	206	13	30.3	8	22	191	41.66720004	69	24.8015873
52	1518199	2018/10/24	6:05:00	7.378472222	9.083333333	15.58	.	1	.	2	0	0	1	47	168	70	0	0	6.47	91	92	19	29.3	163	131	142	56.04531836	69	19.36247266
53	873740	2018/10/20	21:00:00	0	.	.	600	1	1.5	2	1	1	1	48	167	54	0	0	9.56	103	232	11	26.6	32	19	103	58.96455955	70	19.36247266
53	873740	2018/10/21	9:00:00	0.5	.	.	600	1	1.5	2	1	1	1	48	167	54	0	0	16.18	108	234	11	26.6	12	19	105	57.84142508	70	19.36247266
53	873740	2018/10/21	21:00:00	1	.	.	600	1	1.5	2	1	1	1	48	167	54	0	0	16.18	108	234	11	26.6	12	19	105	57.84142508	70	19.36247266
53	873740	2018/10/22	9:00:00	1.5	.	.	600	1	1.5	2	1	1	1	48	167	54	0	0	17.06	99	226	11	26.6	26	26	98	61.97295544	70	19.36247266
53	873740	2018/10/22	21:00:00	2	.	.	600	1	1.5	2	1	1	1	48	167	54	0	0	17.06	99	226	11	26.6	26	26	98	61.97295544	70	19.36247266
53	873740	2018/10/23	9:00:00	2.5	.	.	600	1	1.5	2	1	1	1	48	167	54	0	0	16.25	95	207	11	26.6	22	33	92	66.01466993	70	19.36247266
53	873740	2018/10/23	20:31:00	2.979861111	.	.	600	1	1.5	2	1	1	1	48	167	54	0	0	16.25	95	207	11	26.6	22	33	92	66.01466993	70	19.36247266
53	873740	2018/10/24	9:16:00	3.511111111	.	.	600	1	1.5	2	1	1	1	48	167	54	0	0	8.61	99	228	11	24.7	15	40	88	69.01533674	70	19.36247266
53	873740	2018/10/24	20:01:00	3.959027778	10.75	3.71	.	1	.	2	0	0	1	48	167	54	0	0	8.61	99	228	11	24.7	15	40	88	69.01533674	70	19.11111111
54	1453768	2018/10/24	20:00:00	0	.	.	600	1	1.5	2	1	1	0	82	150	43	0	0	5.49	97	196	2.5	23.3	30	19	45	57.59032872	71	19.11111111
54	1453768	2018/10/25	9:12:00	0.55	.	.	600	1	1.5	2	1	1	0	82	150	43	0	0	7.24	101	220	2.5	23.3	8	19	43	60.26894866	71	19.11111111
54	1453768	2018/10/25	20:00:00	1	.	.	600	1	1.5	2	1	1	0	82	150	43	0	0	7.24	101	220	2.5	23.3	8	19	43	60.26894866	71	19.11111111
54	1453768	2018/10/26	7:08:00	1.463888889	11.13333333	7.64	.	1	.	2	0	0	0	82	150	43	0	0	7.24	101	220	2.5	19.7	8	19	43	60.26894866	71	28.71047932
55	1473237	2018/10/19	21:00:00	0	.	.	600	1	1.5	2	1	1	1	70	169	82	1	0	9.43	119	251	10	27	56	49	69	101.6973176	72	28.71047932
55	1473237	2018/10/20	9:00:00	0.5	.	.	600	1	1.5	2	1	1	1	70	169	82	1	0	8.38	119	244	10	27	56	49	69	101.6973176	72	28.71047932
55	1473237	2018/10/20	21:00:00	1	.	.	600	1	1.5	2	1	1	1	70	169	82	1	0	8.38	119	244	10	27	56	49	69	101.6973176	72	28.71047932
55	1473237	2018/10/21	9:00:00	1.5	.	.	600	1	1.5	2	1	1	1	70	169	82	1	0	7.34	119	238	10	27	56	49	69	101.6973176	72	28.71047932
55	1473237	2018/10/21	21:00:00	2	.	.	600	1	1.5	2	1	1	1	70	169	82	1	0	7.34	119	238	10	27	56	49	69	101.6973176	72	28.71047932
55	1473237	2018/10/22	9:00:00	2.5	.	.	600	1	1.5	2	1	1	1	70	169	82	1	0	6.29	105	232	2.5	27.8	52	49	69	101.6973176	72	28.71047932
55	1473237	2018/10/22	21:00:00	3	.	.	600	1	1.5	2	1	1	1	70	169	82	1	0	6.29	105	232	2.5	27.8	52	49	69	101.6973176	72	28.71047932
55	1473237	2018/10/23	9:00:00	3.5	.	.	600	1	1.5	2	1	1	1	70	169	82	1	0	5.24	105	225	2.5	27.8	52	49	67	104.7330584	72	28.71047932
55	1473237	2018/10/23	21:00:00	4	.	.	600	1	1.5	2	1	1	1	70	169	82	1	0	5.24	105	225	2.5	27.8	52	49	67	104.7330584	72	28.71047932
55	1473237	2018/10/24	9:00:00	4.5	.	.	600	1	1.5	2	1	1	1	70	169	82	1	0	5.24	105	219	2.5	29.9	61	53	67	104.7330584	72	28.71047932
55	1473237	2018/10/24	21:00:00	5	.	.	600	1	1.5	2	1	1	1	70	169	82	1	0	5.24	105	219	2.5	29.9	61	53	67	104.7330584	72	28.71047932
55	1473237	2018/10/25	9:00:00	5.5	.	.	600	1	1.5	2	1	1	1	70	169	82	1	0	5.24	105	214	2.5	32	70	57	67	104.7330584	72	28.71047932
55	1473237	2018/10/25	21:00:00	6	.	.	600	1	1.5	2	1	1	1	70	169	82	1	0	5.24	105	214	2.5	32	70	57	67	104.7330584	72	28.71047932
55	1473237	2018/10/26	9:38:00	6.526388889	.	.	600	1	1.5	2	1	1	1	70	169	82	1	0	5.7	113	207	7	34.1	79	61	69	101.6973176	72	28.71047932
55	1473237	2018/10/26	20:42:00	6.9875	.	.	600	1	1.5	2	1	1	1	70	169	82	1	0	5.7	113	207	7	34.1	79	61	69	101.6973176	72	28.71047932
55	1473237	2018/10/27	5:49:00	7.367361111	9.116666667	3.8	.	1	.	2	0	0	1	70	169	82	1	0	5.7	113	202	7	36.2	88	65	69	101.6973176	72	22.98539751
56	1528505	2018/10/19	21:00:00	0	.	.	600	1	1.5	2	1	1	1	16	172	68	1	0	8.68	154	134	10	41.2	103	36	68	151.5892421	73	22.98539751
56	1528505	2018/10/20	9:00:00	0.5	.	.	600	1	1.5	2	1	1	1	16	172	68	1	0	8.68	154	134	8	43.7	112	49	78	132.1547238	73	22.98539751
56	1528505	2018/10/20	21:00:00	1	.	.	600	1	1.5	2	1	1	1	16	172	68	1	0	8.68	154	134	8	43.7	112	49	78	132.1547238	73	22.98539751
56	1528505	2018/10/21	9:00:00	1.5	.	.	600	1	1.5	2	1	1	1	16	172	68	1	0	8.56	153	127	8	43.7	112	49	78	132.1547238	73	22.98539751
56	1528505	2018/10/21	21:00:00	2	.	.	600	1	1.5	2	1	1	1	16	172	68	1	0	8.56	153	127	8	43.7	112	49	78	132.1547238	73	22.98539751
56	1528505	2018/10/22	9:00:00	2.5	.	.	600	1	1.5	2	1	1	1	16	172	68	1	0	8.56	153	127	8	43.7	112	49	78	132.1547238	73	22.98539751
56	1528505	2018/10/22	21:00:00	3	.	.	600	1	1.5	2	1	1	1	16	172	68	1	0	8.56	153	127	8	43.7	112	49	78	132.1547238	73	22.98539751
56	1528505	2018/10/23	9:00:00	3.5	.	.	600	1	1.5	2	1	1	1	16	172	68	1	0	8.56	153	127	8	43.7	112	49	78	132.1547238	73	22.98539751
56	1528505	2018/10/23	21:00:00	4	.	.	600	1	1.5	2	1	1	1	16	172	68	1	0	8.56	153	127	8	43.7	112	49	78	132.1547238	73	22.98539751
56	1528505	2018/10/24	9:57:00	4.539583333	.	.	600	1	1.5	2	1	1	1	16	172	68	1	0	8.56	153	127	8	43.7	112	49	78	132.1547238	73	22.98539751
56	1528505	2018/10/24	20:14:00	4.968055556	.	.	600	1	1.5	2	1	1	1	16	172	68	1	0	8.56	153	127	8	43.7	112	49	78	132.1547238	73	22.98539751
56	1528505	2018/10/25	6:52:00	5.411111111	10.63333333	1.49	.	1	.	2	0	0	1	16	172	68	1	0	5.1	140	148	8	34.2	56	36	63	163.6201343	73	22.98539751
56	1528505	2018/10/25	9:00:00	5.5	.	.	600	1	1.5	2	1	1	1	16	172	68	1	0	5.1	140	148	8	34.2	56	36	63	163.6201343	73	22.98539751
56	1528505	2018/10/25	21:00:00	6	.	.	600	1	1.5	2	1	1	1	16	172	68	1	0	5.1	140	148	8	34.2	56	36	63	163.6201343	73	22.98539751
56	1528505	2018/10/26	9:00:00	6.5	.	.	600	1	1.5	2	1	1	1	16	172	68	1	0	5.1	140	148	8	34.2	56	36	63	163.6201343	73	22.98539751
56	1528505	2018/10/26	21:00:00	7	.	.	600	1	1.5	2	1	1	1	16	172	68	1	0	5.1	140	148	8	34.2	56	36	63	163.6201343	73	22.98539751
56	1528505	2018/10/27	9:00:00	7.5	.	.	600	1	1.5	2	1	1	1	16	172	68	1	0	5.1	140	148	8	34.2	56	36	63	163.6201343	73	22.98539751
56	1528505	2018/10/27	21:00:00	8	.	.	600	1	1.5	2	1	1	1	16	172	68	1	0	5.1	140	148	8	34.2	56	36	63	163.6201343	73	22.98539751
56	1528505	2018/10/28	9:00:00	8.5	.	.	600	1	1.5	2	1	1	1	16	172	68	1	0	5.1	140	148	8	34.2	56	36	63	163.6201343	73	22.98539751
56	1528505	2018/10/28	21:20:00	9.013888889	.	.	600	1	1.5	2	1	1	1	16	172	68	1	0	5.1	140	148	8	34.2	56	36	63	163.6201343	73	22.98539751
56	1528505	2018/10/29	9:09:00	9.50625	.	.	600	1	1.5	2	1	1	1	16	172	68	1	0	5.1	140	148	8	34.2	56	36	63	163.6201343	73	22.98539751
56	1528505	2018/10/30	5:59:00	10.37430556	20.83333333	0.25	.	1	.	2	0	0	1	16	172	68	1	0	4.2	145	157	9	37.2	134	69	60	171.801141	73	19.88385305
57	1522380	2018/9/26	21:00:00	0	.	.	600	1	1.5	2	1	1	1	53	178	63	1	0	10.06	93	462	2.5	24.9	13	10	95	69.97168962	74	19.88385305
57	1522380	2018/9/27	9:00:00	0.5	.	.	600	1	1.5	2	1	1	1	53	178	63	1	0	9.97	92	424	2.5	24.9	8	10	98	67.82969912	74	19.88385305
57	1522380	2018/9/27	21:00:00	1	.	.	600	1	1.5	2	1	1	1	53	178	63	1	0	9.97	92	424	2.5	24.9	8	10	98	67.82969912	74	19.88385305
57	1522380	2018/9/28	9:00:00	1.5	.	.	600	1	1.5	2	1	1	1	53	178	63	1	0	9.36	92	424	2.5	24.9	7	10	93	71.47645713	74	19.88385305
57	1522380	2018/9/28	21:00:00	2	.	.	600	1	1.5	2	1	1	1	53	178	63	1	0	9.36	92	424	2.5	24.9	7	10	93	71.47645713	74	19.88385305
57	1522380	2018/9/29	9:43:00	2.529861111	.	.	600	1	1.5	2	1	1	1	53	178	63	1	0	8.75	92	439	2.5	24.3	5	11	89	74.68888217	74	19.88385305
57	1522380	2018/9/29	20:00:00	2.958333333	.	.	600	1	1.5	2	1	1	1	53	178	63	1	0	8.75	92	439	2.5	24.3	5	11	89	74.68888217	74	19.88385305
57	1522380	2018/9/30	6:57:00	3.414583333	10.95	4.96	.	1	.	2	0	0	1	53	178	63	1	0	8.14	92	439	2.5	24.3	4	11	84	79.13464897	74	19.88385305
57	1522380	2018/9/30	9:00:00	3.5	.	.	600	1	1.5	2	1	1	1	53	178	63	1	0	8.14	92	439	2.5	24.3	4	11	84	79.13464897	74	19.88385305
57	1522380	2018/9/30	21:00:00	4	.	.	600	1	1.5	2	1	1	1	53	178	63	1	0	8.14	92	439	2.5	24.3	4	11	84	79.13464897	74	19.88385305
57	1522380	2018/10/1	9:00:00	4.5	.	.	600	1	1.5	2	1	1	1	53	178	63	1	0	9.92	86	397	2.5	24.3	4	11	84	79.13464897	74	19.88385305
57	1522380	2018/10/1	21:00:00	5	.	.	600	1	1.5	2	1	1	1	53	178	63	1	0	9.92	86	397	2.5	24.3	4	11	84	79.13464897	74	19.88385305
57	1522380	2018/10/2	9:00:00	5.5	.	.	600	1	1.5	2	1	1	1	53	178	63	1	0	11.7	80	355	2.5	24.3	4	11	84	79.13464897	74	19.88385305
57	1522380	2018/10/2	21:00:00	6	.	.	600	1	1.5	2	1	1	1	53	178	63	1	0	11.7	80	355	2.5	24.3	4	11	84	79.13464897	74	19.88385305
57	1522380	2018/10/3	9:00:00	6.5	.	.	600	1	1.5	2	1	1	1	53	178	63	1	0	9.26	80	335	2.5	24.3	4	11	84	79.13464897	74	19.88385305
57	1522380	2018/10/3	21:00:00	7	.	.	600	1	1.5	2	1	1	1	53	178	63	1	0	9.26	80	335	2.5	24.3	4	11	84	79.13464897	74	19.88385305
57	1522380	2018/10/4	9:00:00	7.5	.	.	600	1	1.5	2	1	1	1	53	178	63	1	0	6.81	80	314	2.5	24.3	4	11	84	79.13464897	74	19.88385305
57	1522380	2018/10/4	21:00:00	8	.	.	600	1	1.5	2	1	1	1	53	178	63	1	0	6.81	80	314	2.5	24.3	4	11	84	79.13464897	74	19.88385305
57	1522380	2018/10/5	9:00:00	8.5	.	.	600	1	1.5	2	1	1	1	53	178	63	1	0	5.96	80	275	2.5	28.9	6	9	84	79.13464897	74	19.88385305
57	1522380	2018/10/5	21:00:00	9	.	.	600	1	1.5	2	1	1	1	53	178	63	1	0	5.96	80	275	2.5	28.9	6	9	84	79.13464897	74	19.88385305
57	1522380	2018/10/6	9:00:00	9.5	.	.	600	1	1.5	2	1	1	1	53	178	63	1	0	5.1	81	237	2.5	28.9	6	9	78	85.22192966	74	19.88385305
57	1522380	2018/10/6	21:00:00	10	.	.	600	1	1.5	2	1	1	1	53	178	63	1	0	5.1	81	237	2.5	28.9	6	9	78	85.22192966	74	19.88385305
57	1522380	2018/10/7	9:00:00	10.5	.	.	600	1	1.5	2	1	1	1	53	178	63	1	0	4.24	81	198	2.5	28.9	6	9	78	85.22192966	74	19.88385305
57	1522380	2018/10/7	20:17:00	10.97013889	.	.	600	1	1.5	2	1	1	1	53	178	63	1	0	4.24	81	198	2.5	28.9	6	9	78	85.22192966	74	19.88385305
57	1522380	2018/10/8	6:54:00	11.4125	10.61666667	4.03	.	1	.	2	0	0	1	53	178	63	1	0	4.24	81	198	2.5	28.9	6	9	78	85.22192966	74	19.88385305
57	1522380	2018/10/18	21:00:00	22	.	.	600	1	1.5	2	1	1	1	53	178	63	1	0	6.41	72	346	2.5	32	19	11	70	94.96157876	74	19.88385305
57	1522380	2018/10/19	9:00:00	22.5	.	.	600	1	1.5	2	1	1	1	53	178	63	1	0	6.41	72	346	2.5	32	19	11	70	94.96157876	74	19.88385305
57	1522380	2018/10/19	21:00:00	23	.	.	600	1	1.5	2	1	1	1	53	178	63	1	0	6.41	72	346	2.5	32	19	11	70	94.96157876	74	19.88385305
57	1522380	2018/10/20	9:00:00	23.5	.	.	600	1	1.5	2	1	1	1	53	178	63	1	0	6.41	72	346	2.5	32	17	11	70	94.96157876	74	19.88385305
57	1522380	2018/10/20	21:00:00	24	.	.	600	1	1.5	2	1	1	1	53	178	63	1	0	6.41	72	346	2.5	32	17	11	70	94.96157876	74	19.88385305
57	1522380	2018/10/21	9:00:00	24.5	.	.	600	1	1.5	2	1	1	1	53	178	63	1	0	6.41	72	346	2.5	32	15	11	70	94.96157876	74	19.88385305
57	1522380	2018/10/21	21:00:00	25	.	.	600	1	1.5	2	1	1	1	53	178	63	1	0	6.41	72	346	2.5	32	15	11	70	94.96157876	74	19.88385305
57	1522380	2018/10/22	9:00:00	25.5	.	.	600	1	1.5	2	1	1	1	53	178	63	1	0	5.94	77	364	2.5	32	13	11	70	94.96157876	74	19.88385305
57	1522380	2018/10/22	21:00:00	26	.	.	600	1	1.5	2	1	1	1	53	178	63	1	0	5.94	77	364	2.5	32	13	11	70	94.96157876	74	19.88385305
57	1522380	2018/10/23	9:21:00	26.51458333	.	.	600	1	1.5	2	1	1	1	53	178	63	1	0	5.94	77	364	2.5	32	11	11	61	108.9723035	74	19.88385305
57	1522380	2018/10/23	21:55:00	27.03819444	.	.	600	1	1.5	2	1	1	1	53	178	63	1	0	5.94	77	364	2.5	32	11	11	61	108.9723035	74	19.88385305
57	1522380	2018/10/24	7:32:00	27.43888889	9.616666667	3.35	.	1	.	2	0	0	1	53	178	63	1	0	5.94	77	364	2.5	32	9	11	61	108.9723035	74	19.88385305
57	1522380	2018/10/24	9:00:00	27.5	.	.	600	1	1.5	2	1	1	1	53	178	63	1	0	5.94	77	364	2.5	32	9	11	61	108.9723035	74	19.88385305
57	1522380	2018/10/24	21:00:00	28	.	.	600	1	1.5	2	1	1	1	53	178	63	1	0	5.94	77	364	2.5	32	9	11	61	108.9723035	74	19.88385305
57	1522380	2018/10/25	9:00:00	28.5	.	.	600	1	1.5	2	1	1	1	53	178	63	1	0	5.94	77	343	2.5	32	9	11	61	108.9723035	74	19.88385305
57	1522380	2018/10/25	21:00:00	29	.	.	600	1	1.5	2	1	1	1	53	178	63	1	0	5.94	77	343	2.5	32	9	11	61	108.9723035	74	19.88385305
57	1522380	2018/10/26	9:00:00	29.5	.	.	600	1	1.5	2	1	1	1	53	178	63	1	0	5.94	77	322	2.5	32	9	11	61	108.9723035	74	19.88385305
57	1522380	2018/10/26	21:00:00	30	.	.	600	1	1.5	2	1	1	1	53	178	63	1	0	5.94	77	322	2.5	32	9	11	61	108.9723035	74	19.88385305
57	1522380	2018/10/27	9:00:00	30.5	.	.	600	1	1.5	2	1	1	1	53	178	63	1	0	5.94	77	301	2.5	32	9	11	61	108.9723035	74	19.88385305
57	1522380	2018/10/27	21:00:00	31	.	.	600	1	1.5	2	1	1	1	53	178	63	1	0	5.94	77	301	2.5	32	9	11	61	108.9723035	74	19.88385305
57	1522380	2018/10/28	9:00:00	31.5	.	.	600	1	1.5	2	1	1	1	53	178	63	1	0	5.45	89	281	2.5	29.5	5	8	69	96.33783353	74	19.88385305
57	1522380	2018/10/28	21:00:00	32	.	.	600	1	1.5	2	1	1	1	53	178	63	1	0	5.45	89	281	2.5	29.5	5	8	69	96.33783353	74	19.88385305
57	1522380	2018/10/29	9:32:00	32.52222222	.	.	600	1	1.5	2	1	1	1	53	178	63	1	0	5.45	89	260	2.5	29.5	5	8	69	96.33783353	74	19.88385305
57	1522380	2018/10/29	20:02:00	32.95972222	.	.	600	1	1.5	2	1	1	1	53	178	63	1	0	5.45	89	260	2.5	29.5	5	8	69	96.33783353	74	19.88385305
57	1522380	2018/10/30	7:30:00	33.4375	11.46666667	3.88	.	1	.	2	0	0	1	53	178	63	1	0	5.45	89	239	2.5	29.5	5	8	69	96.33783353	74	19.88385305
57	1522380	2018/10/30	9:10:00	33.50694444	.	.	600	1	1.5	2	1	1	1	53	178	63	1	0	5.45	89	239	2.5	29.5	5	8	69	96.33783353	74	19.88385305
57	1522380	2018/10/30	20:24:00	33.975	.	.	600	1	1.5	2	1	1	1	53	178	63	1	0	5.45	89	239	2.5	29.5	5	8	69	96.33783353	74	19.88385305
57	1522380	2018/10/31	5:47:00	34.36597222	9.383333333	4.71	.	1	.	2	0	0	1	53	178	63	1	0	5.45	89	239	2.5	29.5	5	8	69	96.33783353	74	22.43230252
58	1524204	2018/10/29	21:00:00	0	.	.	600	1	1.5	2	1	1	0	74	158	56	0	0	5.08	72	246	7	26	13	15	89	74.68888217	75	22.43230252
58	1524204	2018/10/30	9:00:00	0.5	.	.	600	1	1.5	2	1	1	0	74	158	56	0	0	5.08	72	246	7	26	13	15	89	74.68888217	75	22.43230252
58	1524204	2018/10/30	21:00:00	1	.	.	600	1	1.5	2	1	1	0	74	158	56	0	0	5.08	72	246	7	26	13	15	89	74.68888217	75	22.43230252
58	1524204	2018/10/31	10:46:00	1.573611111	.	.	600	1	1.5	2	1	1	0	74	158	56	0	0	5.08	72	246	7	26	13	15	89	74.68888217	75	22.43230252
58	1524204	2018/10/31	20:15:00	1.96875	.	.	600	1	1.5	2	1	1	0	74	158	56	0	0	5.08	72	246	7	26	13	15	89	74.68888217	75	22.43230252
58	1524204	2018/11/1	11:01:00	2.584027778	14.76666667	6.6	.	1	.	2	0	0	0	74	158	56	0	0	5.08	72	246	7	26	13	15	89	74.68888217	75	32.04614645
59	1235663	2018/10/30	9:00:00	0	.	.	600	1	1.5	2	1	1	0	62	158	80	1	0	11.53	106	182	35	31.2	248	473	159	41.80698436	76	32.04614645
59	1235663	2018/10/30	21:00:00	0.5	.	.	600	1	1.5	2	1	1	0	62	158	80	1	0	11.53	106	182	35	31.2	248	473	159	41.80698436	76	32.04614645
59	1235663	2018/10/31	9:00:00	1	.	.	600	1	1.5	2	1	1	0	62	158	80	1	0	9.78	104	154	35	31.2	248	473	140	47.48078938	76	32.04614645
59	1235663	2018/10/31	21:00:00	1.5	.	.	600	1	1.5	2	1	1	0	62	158	80	1	0	9.78	104	154	35	31.2	248	473	140	47.48078938	76	32.04614645
59	1235663	2018/11/1	9:00:00	2	.	.	600	1	1.5	2	1	1	0	62	158	80	1	0	7.43	103	93	28	28.8	218	288	121	54.93645052	76	32.04614645
59	1235663	2018/11/1	20:23:00	2.474305556	.	.	600	1	1.5	2	1	1	0	62	158	80	1	0	7.43	103	93	28	28.8	218	288	121	54.93645052	76	32.04614645
59	1235663	2018/11/2	5:44:00	2.863888889	9.35	5.88	.	1	.	2	0	0	0	62	158	80	1	0	9.17	107	71	21	26.4	141	102	123	54.04317491	76	26.44628099
60	844863	2018/10/26	9:00:00	0	.	.	600	1	1.5	2	1	1	1	59	165	72	1	0	15.1	130	177	16	32.7	28	28	136	48.87728319	77	26.44628099
60	844863	2018/10/26	21:00:00	0.5	.	.	600	1	1.5	2	1	1	1	59	165	72	1	0	15.1	130	177	16	32.7	28	28	136	48.87728319	77	26.44628099
60	844863	2018/10/27	9:00:00	1	.	.	600	1	1.5	2	1	1	1	59	165	72	1	0	15.1	130	177	16	32.7	28	28	131	50.74282835	77	26.44628099
60	844863	2018/10/27	21:00:00	1.5	.	.	600	1	1.5	2	1	1	1	59	165	72	1	0	15.1	130	177	16	32.7	28	28	131	50.74282835	77	26.44628099
60	844863	2018/10/28	9:00:00	2	.	.	600	1	1.5	2	1	1	1	59	165	72	1	0	15.1	130	177	16	32.7	28	28	125	53.17848411	77	26.44628099
60	844863	2018/10/28	21:00:00	2.5	.	.	600	1	1.5	2	1	1	1	59	165	72	1	0	15.1	130	177	16	32.7	28	28	125	53.17848411	77	26.44628099
60	844863	2018/10/29	9:00:00	3	.	.	600	1	1.5	2	1	1	1	59	165	72	1	0	9.69	121	242	16	32.7	28	28	120	55.39425428	77	26.44628099
60	844863	2018/10/29	21:00:00	3.5	.	.	600	1	1.5	2	1	1	1	59	165	72	1	0	9.69	121	242	16	32.7	28	28	120	55.39425428	77	26.44628099
60	844863	2018/10/30	9:00:00	4	.	.	600	1	1.5	2	1	1	1	59	165	72	1	0	9.69	121	242	9	34.2	25	23	114	58.30974135	77	26.44628099
60	844863	2018/10/30	21:00:00	4.5	.	.	600	1	1.5	2	1	1	1	59	165	72	1	0	9.69	121	242	9	34.2	25	23	114	58.30974135	77	26.44628099
60	844863	2018/10/31	9:00:00	5	.	.	600	1	1.5	2	1	1	1	59	165	72	1	0	9.69	121	242	9	34.2	25	23	109	60.98450012	77	26.44628099
60	844863	2018/10/31	21:00:00	5.5	.	.	600	1	1.5	2	1	1	1	59	165	72	1	0	9.69	121	242	9	34.2	25	23	109	60.98450012	77	26.44628099
60	844863	2018/11/1	9:00:00	6	.	.	600	1	1.5	2	1	1	1	59	165	72	1	0	8.69	121	315	9	34.2	25	23	103	64.53699528	77	26.44628099
60	844863	2018/11/1	20:39:00	6.485416667	.	.	600	1	1.5	2	1	1	1	59	165	72	1	0	8.69	121	315	9	34.2	25	23	103	64.53699528	77	26.44628099
60	844863	2018/11/2	7:55:00	6.954861111	11.26666667	3.87	.	1	.	2	0	0	1	59	165	72	1	0	8.69	121	315	9	34.2	25	23	98	67.82969912	77	26.44628099
60	844863	2018/11/2	9:00:00	7	.	.	600	1	1.5	2	1	1	1	59	165	72	1	0	8.69	121	315	9	34.2	25	23	98	67.82969912	77	26.44628099
60	844863	2018/11/2	21:00:00	7.5	.	.	600	1	1.5	2	1	1	1	59	165	72	1	0	8.69	121	315	9	34.2	25	23	98	67.82969912	77	26.44628099
60	844863	2018/11/3	9:00:00	8	.	.	600	1	1.5	2	1	1	1	59	165	72	1	0	8.69	121	315	9	34.2	25	23	98	67.82969912	77	26.44628099
60	844863	2018/11/3	21:00:00	8.5	.	.	600	1	1.5	2	1	1	1	59	165	72	1	0	8.69	121	315	9	34.2	25	23	98	67.82969912	77	26.44628099
60	844863	2018/11/4	9:00:00	9	.	.	600	1	1.5	2	1	1	1	59	165	72	1	0	8.69	121	315	9	34.2	25	23	98	67.82969912	77	26.44628099
60	844863	2018/11/4	21:00:00	9.5	.	.	600	1	1.5	2	1	1	1	59	165	72	1	0	8.69	121	315	9	34.2	25	23	98	67.82969912	77	26.44628099
60	844863	2018/11/5	9:00:00	10	.	.	600	1	1.5	2	1	1	1	59	165	72	1	0	8.88	112	342	9	34.2	25	23	98	67.82969912	77	26.44628099
60	844863	2018/11/5	21:00:00	10.5	.	.	600	1	1.5	2	1	1	1	59	165	72	1	0	8.88	112	342	9	34.2	25	23	98	67.82969912	77	26.44628099
60	844863	2018/11/6	9:00:00	11	.	.	600	1	1.5	2	1	1	1	59	165	72	1	0	8.88	112	342	9	34.2	25	23	98	67.82969912	77	26.44628099
60	844863	2018/11/6	21:00:00	11.5	.	.	600	1	1.5	2	1	1	1	59	165	72	1	0	8.88	112	342	9	34.2	25	23	98	67.82969912	77	26.44628099
60	844863	2018/11/7	9:00:00	12	.	.	600	1	1.5	2	1	1	1	59	165	72	1	0	8.34	112	342	9	34.2	25	23	98	67.82969912	77	26.44628099
60	844863	2018/11/7	21:00:00	12.5	.	.	600	1	1.5	2	1	1	1	59	165	72	1	0	8.34	112	342	9	34.2	25	23	98	67.82969912	77	26.44628099
60	844863	2018/11/8	9:00:00	13	.	.	600	1	1.5	2	1	1	1	59	165	72	1	0	7.8	112	342	8	37.3	30	21	103	64.53699528	77	26.44628099
60	844863	2018/11/8	21:00:00	13.5	.	.	600	1	1.5	2	1	1	1	59	165	72	1	0	7.8	112	342	8	37.3	30	21	103	64.53699528	77	26.44628099
60	844863	2018/11/9	9:00:00	14	.	.	600	1	1.5	2	1	1	1	59	165	72	1	0	7.26	112	342	8	37.3	30	21	103	64.53699528	77	26.44628099
60	844863	2018/11/9	21:00:00	14.5	.	.	600	1	1.5	2	1	1	1	59	165	72	1	0	7.26	112	342	8	37.3	30	21	103	64.53699528	77	26.44628099
60	844863	2018/11/10	9:00:00	15	.	.	600	1	1.5	2	1	1	1	59	165	72	1	0	6.72	121	324	8	37.3	30	21	103	64.53699528	77	26.44628099
60	844863	2018/11/10	21:00:00	15.5	.	.	600	1	1.5	2	1	1	1	59	165	72	1	0	6.72	121	324	8	37.3	30	21	103	64.53699528	77	26.44628099
60	844863	2018/11/11	9:00:00	16	.	.	600	1	1.5	2	1	1	1	59	165	72	1	0	6.18	121	324	8	37.3	30	21	103	64.53699528	77	26.44628099
60	844863	2018/11/11	21:00:00	16.5	.	.	600	1	1.5	2	1	1	1	59	165	72	1	0	6.18	121	324	8	37.3	30	21	103	64.53699528	77	26.44628099
60	844863	2018/11/12	9:34:00	17.02361111	12.56666667	4.13	.	1	.	2	0	0	1	59	165	72	1	0	5.64	121	324	8	37.3	30	21	103	64.53699528	77	21.484375
61	1527929	2018/10/30	21:00:00	0	.	.	600	1	1.5	2	1	1	0	65	160	55	0	0	13.85	66	316	12	35.2	168	1335	247	17.35372143	78	21.484375
61	1527929	2018/10/31	9:00:00	0.5	.	.	600	1	1.5	2	1	1	0	65	160	55	0	0	14.83	54	290	12	35.2	285	1335	147	29.1589741	78	21.484375
61	1527929	2018/10/31	21:00:00	1	.	.	600	1	1.5	2	1	1	0	65	160	55	0	0	14.83	54	290	12	35.2	285	1335	147	29.1589741	78	21.484375
61	1527929	2018/11/1	9:00:00	1.5	.	.	600	1	1.5	2	1	1	0	65	160	55	0	0	13.77	84	167	11	36.6	157	768	94	45.59967227	78	21.484375
61	1527929	2018/11/1	20:31:00	1.979861111	.	.	600	1	1.5	2	1	1	0	65	160	55	0	0	13.77	84	167	11	36.6	157	768	94	45.59967227	78	21.484375
61	1527929	2018/11/2	9:12:00	2.508333333	12.68333333	3.48	.	1	.	2	0	0	0	65	160	55	0	0	10.9	83	152	11	36.6	98	201	85	50.42787286	78	25.71166208
62	1531843	2018/10/30	21:11:00	0	.	.	600	1	1.5	2	1	1	1	54	165	70	0	0	8.98	112	130	8	36.4	20	21	59	124.74	79	25.71166208
62	1531843	2018/10/31	12:06:00	0.621527778	.	.	600	1	1.5	2	1	1	1	54	165	70	0	0	8.98	112	130	8	36.4	20	21	59	124.74	79	25.71166208
62	1531843	2018/10/31	22:01:00	1.034722222	.	.	600	1	1.5	2	1	1	1	54	165	70	0	0	8.98	112	130	8	36.4	20	21	59	124.74	79	25.71166208
62	1531843	2018/11/1	9:14:00	1.502083333	.	.	600	1	1.5	2	1	1	1	54	165	70	0	0	8.98	112	130	8	36.4	20	21	59	124.74	79	25.71166208
62	1531843	2018/11/1	20:51:00	1.986111111	.	.	600	1	1.5	2	1	1	1	54	165	70	0	0	8.98	112	130	8	36.4	20	21	59	124.74	79	25.71166208
62	1531843	2018/11/2	10:12:00	2.542361111	.	.	600	1	1.5	2	1	1	1	54	165	70	0	0	8.98	112	130	8	36.4	20	21	59	124.74	79	25.71166208
62	1531843	2018/11/2	20:33:00	2.973611111	.	.	600	1	1.5	2	1	1	1	54	165	70	0	0	8.98	112	130	8	36.4	20	21	59	124.74	79	25.71166208
62	1531843	2018/11/3	9:11:00	3.5	.	.	600	1	1.5	2	1	1	1	54	165	70	0	0	6.11	110	165	8	36.4	20	21	59	124.74	79	25.71166208
62	1531843	2018/11/3	20:30:00	3.971527778	.	.	600	1	1.5	2	1	1	1	54	165	70	0	0	6.11	110	165	8	36.4	20	21	59	124.74	79	25.71166208
62	1531843	2018/11/4	5:38:00	4.352083333	9.133333333	1.82	.	1	.	2	0	0	1	54	165	70	0	0	6.11	110	165	8	36.4	20	21	59	124.74	79	21.67211013
63	1533705	2018/11/5	12:37:00	0	.	.	600	1	1.5	2	1	1	1	37	181	71	1	0	5.22	134	177	.	40.3	48	39	71	125.92	80	21.67211013
63	1533705	2018/11/5	20:19:00	0.320833333	.	.	600	1	1.5	2	1	1	1	37	181	71	1	0	5.22	134	177	.	40.3	48	39	71	125.92	80	21.67211013
63	1533705	2018/11/6	9:13:00	0.858333333	.	.	600	1	1.5	2	1	1	1	37	181	71	1	0	5.22	134	177	.	40.3	48	39	71	125.92	80	21.67211013
63	1533705	2018/11/6	20:02:00	1.309027778	.	.	600	1	1.5	2	1	1	1	37	181	71	1	0	5.22	134	177	.	40.3	48	39	71	125.92	80	21.67211013
63	1533705	2018/11/7	9:20:00	1.863194444	.	.	600	1	1.5	2	1	1	1	37	181	71	1	0	5.22	134	177	.	40.3	48	39	71	125.92	80	21.67211013
63	1533705	2018/11/7	20:54:00	2.345138889	.	.	600	1	1.5	2	1	1	1	37	181	71	1	0	5.22	134	177	.	40.3	48	39	71	125.92	80	21.67211013
63	1533705	2018/11/8	9:21:00	2.863888889	.	.	600	1	1.5	2	1	1	1	37	181	71	1	0	5.22	134	177	.	40.3	48	39	71	125.92	80	21.67211013
63	1533705	2018/11/8	20:30:00	3.328472222	.	.	600	1	1.5	2	1	1	1	37	181	71	1	0	5.22	134	177	.	40.3	48	39	71	125.92	80	21.67211013
63	1533705	2018/11/9	9:33:00	3.872222222	.	.	600	1	1.5	2	1	1	1	37	181	71	1	0	5.22	134	177	.	40.3	48	39	71	125.92	80	21.67211013
63	1533705	2018/11/9	20:18:00	4.320138889	.	.	600	1	1.5	2	1	1	1	37	181	71	1	0	5.22	134	177	.	40.3	48	39	71	125.92	80	21.67211013
63	1533705	2018/11/10	7:14:00	4.775694444	10.93333333	1.53	.	1	.	2	0	0	1	37	181	71	1	0	5.06	137	312	12	37.9	48	24	88	101.59	80	25
64	1464004	2018/11/3	23:01:00	0	.	.	600	1	1.5	2	1	1	1	62	160	64	0	0	9.41	81	188	2.5	25.9	26	19	61	100.0440899	81	25
64	1464004	2018/11/4	12:33:00	0.563888889	.	.	600	1	1.5	2	1	1	1	62	160	64	0	0	9.41	81	188	2.5	25.9	26	19	61	100.0440899	81	25
64	1464004	2018/11/4	19:52:00	0.86875	.	.	600	1	1.5	2	1	1	1	62	160	64	0	0	9.41	81	188	2.5	25.9	26	19	61	100.0440899	81	25
64	1464004	2018/11/5	10:31:00	1.479166667	.	.	600	1	1.5	2	1	1	1	62	160	64	0	0	10.49	78	274	2.5	31.1	27	31	81	75.34184551	81	25
64	1464004	2018/11/5	19:51:00	1.868055556	.	.	600	1	1.5	2	1	1	1	62	160	64	0	0	10.49	78	274	2.5	31.1	27	31	81	75.34184551	81	25
64	1464004	2018/11/6	5:50:00	2.284027778	9.983333333	3.71	.	1	.	2	0	0	1	62	160	64	0	0	10.49	78	274	2.5	31.1	27	31	81	75.34184551	81	25
64	1464004	2018/11/6	9:33:00	2.438888889	.	.	600	1	1.5	2	1	1	1	62	160	64	0	0	10.49	78	274	2.5	31.1	27	31	81	75.34184551	81	25
64	1464004	2018/11/6	19:53:00	2.869444444	.	.	600	1	1.5	2	1	1	1	62	160	64	0	0	10.49	78	274	2.5	31.1	27	31	81	75.34184551	81	25
64	1464004	2018/11/7	9:00:00	3.415972222	.	.	600	1	1.5	2	1	1	1	62	160	64	0	0	10.49	78	274	2.5	31.1	27	31	81	75.34184551	81	25
64	1464004	2018/11/7	19:59:00	3.873611111	.	.	600	1	1.5	2	1	1	1	62	160	64	0	0	10.49	78	274	2.5	31.1	27	31	81	75.34184551	81	25
64	1464004	2018/11/8	10:04:00	4.460416667	.	.	600	1	1.5	2	1	1	1	62	160	64	0	0	11.55	88	264	6	40.4	47	40	82	74.42304252	81	25
64	1464004	2018/11/8	19:30:00	4.853472222	.	.	600	1	1.5	2	1	1	1	62	160	64	0	0	11.55	88	264	6	40.4	47	40	82	74.42304252	81	25
64	1464004	2018/11/9	11:47:00	5.531944444	.	.	600	1	1.5	2	1	1	1	62	160	64	0	0	11.55	88	264	6	40.4	47	40	82	74.42304252	81	25
64	1464004	2018/11/9	20:48:00	5.907638889	.	.	600	1	1.5	2	1	1	1	62	160	64	0	0	11.55	88	264	6	40.4	47	40	82	74.42304252	81	25
64	1464004	2018/11/10	8:34:00	6.397916667	.	.	600	1	1.5	2	1	1	1	62	160	64	0	0	10.07	86	258	5	43.8	41	27	77	79.25570762	81	25
64	1464004	2018/11/10	20:12:00	6.882638889	.	.	600	1	1.5	2	1	1	1	62	160	64	0	0	10.07	86	258	5	43.8	41	27	77	79.25570762	81	25
64	1464004	2018/11/11	9:34:00	7.439583333	.	.	600	1	1.5	2	1	1	1	62	160	64	0	0	10.07	86	258	5	43.8	41	27	77	79.25570762	81	25
64	1464004	2018/11/11	20:50:00	7.909027778	.	.	600	1	1.5	2	1	1	1	62	160	64	0	0	10.07	86	258	5	43.8	41	27	77	79.25570762	81	25
64	1464004	2018/11/12	5:46:00	8.28125	8.933333333	3.75	.	1	.	2	0	0	1	62	160	64	0	0	10.07	86	258	5	43.8	41	27	77	79.25570762	81	18.98659072
65	1395566	2018/11/14	21:00:00	0	.	.	600	1	1.5	2	1	1	1	79	159	48	1	0	6.96	92	415	25	30.9	20	23	42	85.22528816	82	18.98659072
65	1395566	2018/11/15	9:00:00	0.5	.	.	600	1	1.5	2	1	1	1	79	159	48	1	0	4.85	91	397	25	30.9	20	23	37	96.74221899	82	18.98659072
65	1395566	2018/11/15	21:00:00	1	.	.	600	1	1.5	2	1	1	1	79	159	48	1	0	4.85	91	397	25	30.9	20	23	37	96.74221899	82	18.98659072
65	1395566	2018/11/16	9:00:00	1.5	.	.	600	1	1.5	2	1	1	1	79	159	48	1	0	9.57	100	482	25	30.9	20	23	34	105.2782971	82	18.98659072
65	1395566	2018/11/16	21:00:00	2	.	.	600	1	1.5	2	1	1	1	79	159	48	1	0	9.57	100	482	25	30.9	20	23	34	105.2782971	82	18.98659072
65	1395566	2018/11/17	9:00:00	2.5	.	.	600	1	1.5	2	1	1	1	79	159	48	1	0	10.26	93	476	25	30.9	20	23	38	94.19637112	82	18.98659072
65	1395566	2018/11/17	21:00:00	3	.	.	600	1	1.5	2	1	1	1	79	159	48	1	0	10.26	93	476	25	30.9	20	23	38	94.19637112	82	18.98659072
65	1395566	2018/11/18	9:00:00	3.5	.	.	600	1	1.5	2	1	1	1	79	159	48	1	0	10.26	93	476	25	30.9	20	23	39	91.78107956	82	18.98659072
65	1395566	2018/11/18	20:21:00	3.972916667	.	.	600	1	1.5	2	1	1	1	79	159	48	1	0	10.26	93	476	25	30.9	20	23	39	91.78107956	82	18.98659072
65	1395566	2018/11/19	9:57:00	4.539583333	13.6	2.62	.	1	.	2	0	0	1	79	159	48	1	0	10.26	93	476	25	30.9	36	23	36	99.42950285	82	22.77318641
66	802312	2018/11/14	21:00:00	0	.	.	600	1	1.5	2	1	1	1	62	165	62	1	0	17.99	99	176	17	27.3	59	32	100	59.1198044	83	22.77318641
66	802312	2018/11/15	9:00:00	0.5	.	.	600	1	1.5	2	1	1	1	62	165	62	1	0	17.99	90	158	17	27.3	31	32	107	55.25215365	83	22.77318641
66	802312	2018/11/15	21:00:00	1	.	.	600	1	1.5	2	1	1	1	62	165	62	1	0	17.99	90	158	17	27.3	31	32	107	55.25215365	83	22.77318641
66	802312	2018/11/16	9:00:00	1.5	.	.	600	1	1.5	2	1	1	1	62	165	62	1	0	17.99	90	158	17	27.3	31	32	107	55.25215365	83	22.77318641
66	802312	2018/11/16	21:00:00	2	.	.	600	1	1.5	2	1	1	1	62	165	62	1	0	17.99	90	158	17	27.3	31	32	107	55.25215365	83	22.77318641
66	802312	2018/11/17	9:00:00	2.5	.	.	600	1	1.5	2	1	1	1	62	165	62	1	0	17.99	90	158	17	27.3	31	32	107	55.25215365	83	22.77318641
66	802312	2018/11/17	21:00:00	3	.	.	600	1	1.5	2	1	1	1	62	165	62	1	0	17.99	90	158	17	27.3	31	32	107	55.25215365	83	22.77318641
66	802312	2018/11/18	9:00:00	3.5	.	.	600	1	1.5	2	1	1	1	62	165	62	1	0	7.31	90	203	17	27.3	66	32	148	39.94581378	83	22.77318641
66	802312	2018/11/18	21:00:00	4	.	.	600	1	1.5	2	1	1	1	62	165	62	1	0	7.31	90	203	17	27.3	66	32	148	39.94581378	83	22.77318641
66	802312	2018/11/19	13:02:00	4.668055556	.	.	600	1	1.5	2	1	1	1	62	165	62	1	0	7.31	90	203	17	27.3	66	32	148	39.94581378	83	22.77318641
66	802312	2018/11/19	22:04:00	5.044444444	.	.	600	1	1.5	2	1	1	1	62	165	62	1	0	7.31	90	203	17	27.3	66	32	148	39.94581378	83	22.77318641
66	802312	2018/11/20	6:03:00	5.377083333	7.983333333	12.49	.	1	.	2	0	0	1	62	165	62	1	0	11.09	94	182	17	35	42	24	144	41.05541972	83	20.76124567
67	1535003	2018/11/16	21:00:00	0	.	.	600	1	1.5	2	1	1	1	46	170	60	0	1	3.74	95	20	62	22.6	38	217	164	42.04186296	84	20.76124567
67	1535003	2018/11/17	9:00:00	0.5	.	.	600	1	1.5	2	1	1	1	46	170	60	0	1	3.23	91	29	74	24.3	33	248	214	32.21899778	84	20.76124567
67	1535003	2018/11/17	21:00:00	1	.	.	600	1	1.5	2	1	1	1	46	170	60	0	1	3.23	91	29	74	24.3	33	248	214	32.21899778	84	20.76124567
67	1535003	2018/11/18	9:00:00	1.5	.	.	600	1	1.5	2	1	1	1	46	170	60	0	1	3.23	91	29	74	24.3	33	248	214	32.21899778	84	20.76124567
67	1535003	2018/11/18	21:00:00	2	.	.	600	1	1.5	2	1	1	1	46	170	60	0	1	3.23	91	29	74	24.3	33	248	214	32.21899778	84	20.76124567
67	1535003	2018/11/19	10:27:00	2.560416667	.	.	600	1	1.5	2	1	1	1	46	170	60	0	1	2.94	88	32	69	24.4	19	148	299	23.05975092	84	20.76124567
67	1535003	2018/11/19	19:57:00	2.95625	.	.	600	1	1.5	2	1	1	1	46	170	60	0	1	2.94	88	32	69	24.4	19	148	299	23.05975092	84	20.76124567
67	1535003	2018/11/20	9:28:00	3.519444444	.	.	600	1	1.5	2	1	1	1	46	170	60	0	1	2.94	88	32	69	24.4	19	148	299	23.05975092	84	20.76124567
67	1535003	2018/11/20	19:57:00	3.95625	10.48333333	19.45	.	1	.	2	0	0	1	46	170	60	0	1	3.49	85	44	78.5	26.2	40	110	300	22.98288509	84	26.52391975
68	1131892	2018/11/20	9:00:00	0	.	.	600	1	1.5	2	1	1	0	81	144	55	1	0	5.51	120	296	12	34.3	7	18	72	46.83	85	26.52391975
68	1131892	2018/11/20	21:00:00	0.5	.	.	600	1	1.5	2	1	1	0	81	144	55	1	0	5.51	120	296	12	34.3	7	18	72	46.83	85	26.52391975
68	1131892	2018/11/21	9:00:00	1	.	.	600	1	1.5	2	1	1	0	81	144	55	1	0	5.51	120	296	12	34.3	7	18	72	46.83	85	26.52391975
68	1131892	2018/11/21	21:00:00	1.5	.	.	600	1	1.5	2	1	1	0	81	144	55	1	0	5.51	120	296	12	34.3	7	18	72	46.83	85	26.52391975
68	1131892	2018/11/22	9:10:00	2.006944444	.	.	600	1	1.5	2	1	1	0	81	144	55	1	0	5.51	120	296	12	34.3	7	18	72	46.83	85	26.52391975
68	1131892	2018/11/22	20:13:00	2.467361111	.	.	600	1	1.5	2	1	1	0	81	144	55	1	0	5.51	120	296	12	34.3	7	18	72	46.83	85	26.52391975
68	1131892	2018/11/23	8:43:00	2.988194444	.	.	600	1	1.5	2	1	1	0	81	144	55	1	0	5.51	120	296	12	34.3	7	18	72	46.83	85	26.52391975
68	1131892	2018/11/23	20:13:00	3.467361111	.	.	600	1	1.5	2	1	1	0	81	144	55	1	0	5.51	120	296	12	34.3	7	18	72	46.83	85	26.52391975
68	1131892	2018/11/24	9:00:00	4	.	.	600	1	1.5	2	1	1	0	81	144	55	1	0	4.56	122	183	9.92	34.72	11.2	20.5	70.75	47.66	85	26.52391975
68	1131892	2018/11/24	21:00:00	4.5	.	.	600	1	1.5	2	1	1	0	81	144	55	1	0	4.56	122	183	9.92	34.72	11.2	20.5	70.75	47.66	85	26.52391975
68	1131892	2018/11/25	9:00:00	5	.	.	600	1	1.5	2	1	1	0	81	144	55	1	0	4.56	122	183	9.92	34.72	11.2	20.5	70.75	47.66	85	26.52391975
68	1131892	2018/11/26	9:00:00	6	.	.	600	1	1.5	2	1	1	0	81	144	55	1	0	4.56	122	183	9.92	34.72	11.2	20.5	70.75	47.66	85	26.52391975
68	1131892	2018/11/27	8:29:00	6.978472222	.	.	600	1	1.5	2	1	1	0	81	144	55	1	0	4.56	122	183	9.92	34.72	11.2	20.5	70.75	47.66	85	26.52391975
68	1131892	2018/11/28	5:55:00	7.871527778	21.43333333	3.72	.	1	.	2	0	0	0	81	144	55	1	0	4.56	122	183	9.92	34.72	11.2	20.5	70.75	47.66	85	26.12244898
69	1529220	2018/11/28	21:00:00	0	.	.	600	1	1.5	2	1	1	1	70	175	80	0	0	5.47	92	203	9	30.9	37	54	94	72.82942309	86	26.12244898
69	1529220	2018/11/29	9:00:00	0.5	.	.	600	1	1.5	2	1	1	1	70	175	80	0	0	5.47	92	203	9	30.9	37	54	94	72.82942309	86	26.12244898
69	1529220	2018/11/29	21:00:00	1	.	.	600	1	1.5	2	1	1	1	70	175	80	0	0	5.47	92	203	9	30.9	37	54	94	72.82942309	86	26.12244898
69	1529220	2018/11/30	8:23:00	1.474305556	.	.	600	1	1.5	2	1	1	1	70	175	80	0	0	4.28	91	196	7	31.1	199	174	92	74.41267141	86	26.12244898
69	1529220	2018/11/30	20:08:00	1.963888889	.	.	600	1	1.5	2	1	1	1	70	175	80	0	0	4.28	91	196	7	31.1	199	174	92	74.41267141	86	26.12244898
69	1529220	2018/12/1	7:24:00	2.433333333	11.26666667	3.42	.	1	.	2	0	0	1	70	175	80	0	0	4.28	91	196	7	31.1	199	174	92	74.41267141	86	21.2585034
70	1531317	2018/11/26	21:00:00	0	.	.	600	1	1.5	2	1	1	0	51	168	60	0	0	13.39	94	392	6	38.3	120	78	33	195.599022	87	21.2585034
70	1531317	2018/11/27	9:00:00	0.5	.	.	600	1	1.5	2	1	1	0	51	168	60	0	0	13.39	94	392	6	38.3	154	78	33	195.599022	87	21.2585034
70	1531317	2018/11/27	21:00:00	1	.	.	600	1	1.5	2	1	1	0	51	168	60	0	0	13.39	94	392	6	38.3	154	78	33	195.599022	87	21.2585034
70	1531317	2018/11/28	9:00:00	1.5	.	.	600	1	1.5	2	1	1	0	51	168	60	0	0	6.91	77	310	6	38.3	183	78	34	189.8461096	87	21.2585034
70	1531317	2018/11/28	21:00:00	2	.	.	600	1	1.5	2	1	1	0	51	168	60	0	0	6.91	77	310	6	38.3	183	78	34	189.8461096	87	21.2585034
70	1531317	2018/11/29	9:00:00	2.5	.	.	600	1	1.5	2	1	1	0	51	168	60	0	0	12.38	94	416	6	38.3	189	78	42	153.6849459	87	21.2585034
70	1531317	2018/11/29	21:00:00	3	.	.	600	1	1.5	2	1	1	0	51	168	60	0	0	12.38	94	416	6	38.3	189	78	42	153.6849459	87	21.2585034
70	1531317	2018/11/30	9:00:00	3.5	.	.	600	1	1.5	2	1	1	0	51	168	60	0	0	9.85	90	408	6	38.3	132	78	41	157.4333592	87	21.2585034
70	1531317	2018/11/30	21:00:00	4	.	.	600	1	1.5	2	1	1	0	51	168	60	0	0	9.85	90	408	6	38.3	132	78	41	157.4333592	87	21.2585034
70	1531317	2018/12/1	9:00:00	4.5	.	.	600	1	1.5	2	1	1	0	51	168	60	0	0	9.42	81	373	6	38.3	115	20	33	195.599022	87	21.2585034
70	1531317	2018/12/1	21:00:00	5	.	.	600	1	1.5	2	1	1	0	51	168	60	0	0	9.42	81	373	6	38.3	115	21	33	195.599022	87	21.2585034
70	1531317	2018/12/2	9:23:00	5.515972222	.	.	600	1	1.5	2	1	1	0	51	168	60	0	0	9.42	81	373	6	34.6	110	22	33	195.599022	87	21.2585034
70	1531317	2018/12/2	20:20:00	5.972222222	.	.	600	1	1.5	2	1	1	0	51	168	60	0	0	9.42	81	373	6	34.6	110	22	33	195.599022	87	21.2585034
70	1531317	2018/12/3	9:31:00	6.521527778	13.18333333	0.94	.	1	.	2	0	0	0	51	168	60	0	0	9.51	93	418	6	34.6	75	24	30	215.1589242	87	23.14049587
71	1533233	2018/11/28	15:36:00	0	.	.	600	1	1.5	2	1	1	1	65	165	63	1	0	31.9	57	144	18	27.1	7	28	64	90.25	88	23.14049587
71	1533233	2018/11/29	9:45:00	0.75625	.	.	600	1	1.5	2	1	1	1	65	165	63	1	0	32.52	99	175	18	27.1	7	28	82	70.44	88	23.14049587
71	1533233	2018/11/29	21:30:00	1.245833333	.	.	600	1	1.5	2	1	1	1	65	165	63	1	0	32.52	99	175	18	27.1	7	28	82	70.44	88	23.14049587
71	1533233	2018/11/30	10:17:00	1.778472222	.	.	600	1	1.5	2	1	1	1	65	165	63	1	0	19.1	85	126	18	27.1	7	28	66	87.52	88	23.14049587
71	1533233	2018/11/30	20:52:00	2.219444444	.	.	600	1	1.5	2	1	1	1	65	165	63	1	0	19.1	85	126	18	27.1	7	28	66	87.52	88	23.14049587
71	1533233	2018/12/1	8:34:00	2.706944444	.	.	600	1	1.5	2	1	1	1	65	165	63	1	0	17.88	92	121	18	27.1	7	28	63	91.69	88	23.14049587
71	1533233	2018/12/1	20:15:00	3.19375	.	.	600	1	1.5	2	1	1	1	65	165	63	1	0	17.88	92	121	18	27.1	7	28	63	91.69	88	23.14049587
71	1533233	2018/12/2	9:12:00	3.733333333	.	.	600	1	1.5	2	1	1	1	65	165	63	1	0	15.73	93	112	18	27.1	7	28	57	101.34	88	23.14049587
71	1533233	2018/12/2	20:46:00	4.215277778	.	.	600	1	1.5	2	1	1	1	65	165	63	1	0	15.73	93	112	18	27.1	7	28	57	101.34	88	23.14049587
71	1533233	2018/12/3	9:19:00	4.738194444	.	.	600	1	1.5	2	1	1	1	65	165	63	1	0	18.76	91	118	11	34.7	117	136	61	94.69	88	23.14049587
71	1533233	2018/12/4	9:37:00	5.750694444	24.3	1.14	.	1	.	2	0	0	1	65	165	63	1	0	18.64	90	145	12	35.8	157.5	138	59	97.9	88	22.67573696
72	1543286	2018/12/9	10:59:00	0	.	.	600	1	1.5	2	1	1	1	37	168	64	0	0	5.93	136	252	6	40.4	45	27	124.7	64.62	89	22.67573696
72	1543286	2018/12/9	22:09:00	0.465277778	.	.	600	1	1.5	2	1	1	1	37	168	64	0	0	5.93	136	252	6	40.4	45	27	124.7	64.62	89	22.67573696
72	1543286	2018/12/10	8:47:00	0.908333333	.	.	600	1	1.5	2	1	1	1	37	168	64	0	0	5.93	136	252	6	40.4	45	27	124.7	64.62	89	22.67573696
72	1543286	2018/12/10	20:46:00	1.407638889	.	.	600	1	1.5	2	1	1	1	37	168	64	0	0	5.93	136	252	6	40.4	45	27	124.7	64.62	89	22.67573696
72	1543286	2018/12/11	9:44:00	1.947916667	.	.	600	1	1.5	2	1	1	1	37	168	64	0	0	5.93	136	252	6	40.4	45	27	124.7	64.62	89	22.67573696
72	1543286	2018/12/11	20:03:00	2.377777778	.	.	600	1	1.5	2	1	1	1	37	168	64	0	0	5.93	136	252	6	40.4	45	27	124.7	64.62	89	22.67573696
72	1543286	2018/12/12	9:27:00	2.936111111	.	.	600	1	1.5	2	1	1	1	37	168	64	0	0	5.93	136	252	6	40.4	45	27	124.7	64.62	89	22.67573696
72	1543286	2018/12/12	20:08:00	3.38125	.	.	600	1	1.5	2	1	1	1	37	168	64	0	0	5.93	136	252	6	40.4	45	27	124.7	64.62	89	22.67573696
72	1543286	2018/12/13	8:29:00	3.895833333	.	.	600	1	1.5	2	1	1	1	37	168	64	0	0	5.93	136	252	6	40.4	45	27	124.7	64.62	89	22.67573696
72	1543286	2018/12/13	19:45:00	4.365277778	.	.	600	1	1.5	2	1	1	1	37	168	64	0	0	5.93	136	252	6	40.4	45	27	124.7	64.62	89	22.67573696
72	1543286	2018/12/14	5:54:00	4.788194444	10.15	1.59	.	1	.	2	0	0	1	37	168	64	0	0	5.89	135	245	6	40.4	45	27	124.7	64.62	89	26.03749399
73	603811	2018/12/13	14:17:00	0	.	.	600	1	1.5	2	1	1	0	73	158	65	1	1	11.48	91	147	10	36.3	63	12	185	24.46	90	26.03749399
73	603811	2018/12/13	21:45:00	0.311111111	.	.	600	1	1.5	2	1	1	0	73	158	65	1	1	11.48	91	147	10	36.3	63	12	185	24.46	90	26.03749399
73	603811	2018/12/14	10:45:00	0.852777778	.	.	600	1	1.5	2	1	1	0	73	158	65	1	1	9.9	91	134	10	36.3	41	12	152	29.77	90	26.03749399
73	603811	2018/12/14	19:56:00	1.235416667	.	.	600	1	1.5	2	1	1	0	73	158	65	1	1	9.9	91	134	10	36.3	41	12	152	29.77	90	26.03749399
73	603811	2018/12/15	11:09:00	1.869444444	.	.	600	1	1.5	2	1	1	0	73	158	65	1	1	7.96	88	158	10	36.3	41	12	156	29.01	90	26.03749399
73	603811	2018/12/15	20:16:00	2.249305556	.	.	600	1	1.5	2	1	1	0	73	158	65	1	1	7.96	88	158	10	36.3	41	12	156	29.01	90	26.03749399
73	603811	2018/12/16	10:50:00	2.85625	.	.	600	1	1.5	2	1	1	0	73	158	65	1	1	9.32	82	166	67	34	33	34	226	20.02	90	26.03749399
73	603811	2018/12/16	20:31:00	3.259722222	.	.	600	1	1.5	2	1	1	0	73	158	65	1	1	9.32	82	166	67	34	33	34	226	20.02	90	26.03749399
73	603811	2018/12/17	12:23:00	3.920833333	.	.	600	1	1.5	2	1	1	0	73	158	65	1	1	12.16	84	216	67	34	43	34	199	22.74	90	26.03749399
73	603811	2018/12/17	20:01:00	4.238888889	.	.	600	1	1.5	2	1	1	0	73	158	65	1	1	12.16	84	216	67	34	43	34	199	22.74	90	26.03749399
73	603811	2018/12/18	10:06:00	4.825694444	.	.	600	1	1.5	2	1	1	0	73	158	65	1	1	12.33	81	237	67	34	36	34	186	24.33	90	26.03749399
73	603811	2018/12/18	20:19:00	5.251388889	.	.	600	1	1.5	2	1	1	0	73	158	65	1	1	12.33	81	237	67	34	36	34	186	24.33	90	26.03749399
73	603811	2018/12/19	16:25:00	6.088888889	.	.	600	1	1.5	2	1	1	0	73	158	65	1	1	11.48	78	269	67	34	45	34	181	25	90	26.03749399
73	603811	2018/12/20	0:03:00	6.406944444	.	.	600	1	1.5	2	1	1	0	73	158	65	1	1	11.48	78	269	67	34	45	34	181	25	90	26.03749399
73	603811	2018/12/20	6:35:00	6.679166667	6.533333333	14.15	.	1	.	2	0	0	0	73	158	65	1	1	12.32	77	283	67	34	20	34	156	29.01	90	25.95155709
74	1428629	2018/12/13	20:00:00	0	.	.	600	1	1.5	2	1	1	1	36	170	75	1	0	11.58	72	243	4	21.6	55	48	254	37.54	91	25.95155709
74	1428629	2018/12/14	12:58:00	0.706944444	.	.	600	1	1.5	2	1	1	1	36	170	75	1	0	11.58	63	255	4	21.6	39	48	160	59.6	91	25.95155709
74	1428629	2018/12/14	20:21:00	1.014583333	.	.	600	1	1.5	2	1	1	1	36	170	75	1	0	11.58	63	255	4	21.6	39	48	160	59.6	91	25.95155709
74	1428629	2018/12/15	8:59:00	1.540972222	.	.	600	1	1.5	2	1	1	1	36	170	75	1	0	10.75	65	233	6	21.6	53	48	136	70.11	91	25.95155709
74	1428629	2018/12/15	21:03:00	2.04375	.	.	600	1	1.5	2	1	1	1	36	170	75	1	0	10.75	65	233	6	21.6	53	48	136	70.11	91	25.95155709
74	1428629	2018/12/16	8:47:00	2.532638889	.	.	600	1	1.5	2	1	1	1	36	170	75	1	0	10.75	65	233	6	21.6	53	48	136	70.11	91	25.95155709
74	1428629	2018/12/16	20:30:00	3.020833333	.	.	600	1	1.5	2	1	1	1	36	170	75	1	0	10.75	65	233	6	21.6	53	48	136	70.11	91	25.95155709
74	1428629	2018/12/17	7:34:00	3.481944444	11.06666667	3.99	.	1	.	2	0	0	1	36	170	75	1	0	13.94	90	213	6	21.8	30	32	91	104.79	91	17.77777778
75	1546101	2018/12/21	20:42:00	0	.	.	600	1	1.5	2	1	1	0	59	150	40	0	0	10.59	117	417	6	27	24	32	39	86.33	92	17.77777778
75	1546101	2018/12/22	9:42:00	0.541666667	.	.	600	1	1.5	2	1	1	0	59	150	40	0	0	10.59	117	417	6	27	24	32	39	86.33	92	17.77777778
75	1546101	2018/12/22	19:30:00	0.95	.	.	600	1	1.5	2	1	1	0	59	150	40	0	0	10.59	117	417	6	27	24	32	39	86.33	92	17.77777778
75	1546101	2018/12/23	10:56:00	1.593055556	.	.	600	1	1.5	2	1	1	0	59	150	40	0	0	12.86	122	440	6	27	32	32	45	74.82	92	17.77777778
75	1546101	2018/12/23	19:37:00	1.954861111	.	.	600	1	1.5	2	1	1	0	59	150	40	0	0	12.86	122	440	6	27	32	32	45	74.82	92	17.77777778
75	1546101	2018/12/24	5:54:00	2.383333333	10.28333333	1.49	.	1	.	2	0	0	0	59	150	40	0	0	17.82	117	442	6	27	35	39	41	82.12	92	17.77777778
76	1543830	2018/12/21	20:46:00	0	.	.	600	1	1.5	2	1	1	0	61	150	40	0	0	9.01	65	234	13	25	18	40	34	96.58	93	17.77777778
76	1543830	2018/12/22	10:44:00	0.581944444	.	.	600	1	1.5	2	1	1	0	61	150	40	0	0	13.7	89	256	18	29.1	34	97	35	93.82	93	17.77777778
76	1543830	2018/12/22	21:28:00	1.029166667	.	.	600	1	1.5	2	1	1	0	61	150	40	0	0	13.7	89	256	18	29.1	34	97	35	93.82	93	17.77777778
76	1543830	2018/12/23	10:34:00	1.575	.	.	600	1	1.5	2	1	1	0	61	150	40	0	0	12.01	99	261	12	30.6	34	85	38	86.41	93	17.77777778
76	1543830	2018/12/23	20:12:00	1.976388889	.	.	600	1	1.5	2	1	1	0	61	150	40	0	0	12.01	99	261	12	30.6	34	85	38	86.41	93	17.77777778
76	1543830	2018/12/24	10:51:00	2.586805556	.	.	600	1	1.5	2	1	1	0	61	150	40	0	0	21.12	84	244	12	30.6	34	85	34	96.58	93	17.77777778
76	1543830	2018/12/24	22:12:00	3.059722222	.	.	600	1	1.5	2	1	1	0	61	150	40	0	0	21.12	84	244	12	30.6	34	85	34	96.58	93	17.77777778
76	1543830	2018/12/25	11:19:00	3.60625	.	.	600	1	1.5	2	1	1	0	61	150	40	0	0	22.62	98	286	11	32.1	19	44	34	96.58	93	17.77777778
76	1543830	2018/12/25	22:09:00	4.057638889	.	.	600	1	1.5	2	1	1	0	61	150	40	0	0	22.62	98	286	11	32.1	19	44	34	96.58	93	17.77777778
76	1543830	2018/12/26	9:01:00	4.510416667	10.86666667	7.01	.	1	.	2	0	0	0	61	150	40	0	0	12.87	86	261	8	35.9	27	72	36	91.21	93	23.67125363
77	1546483	2018/12/21	16:23:00	0	.	.	600	1	1.5	2	1	1	1	38	178	75	1	0	7.04	136	478	13	28.4	33	38	74	126.38	94	23.67125363
77	1546483	2018/12/22	8:25:00	0.668055556	.	.	600	1	1.5	2	1	1	1	38	178	75	1	0	7.04	136	478	13	28.4	33	38	74	126.38	94	23.67125363
77	1546483	2018/12/22	19:39:00	1.136111111	.	.	600	1	1.5	2	1	1	1	38	178	75	1	0	7.04	136	478	13	28.4	33	38	74	126.38	94	23.67125363
77	1546483	2018/12/23	8:42:00	1.679861111	.	.	600	1	1.5	2	1	1	1	38	178	75	1	0	7.04	136	478	13	28.4	33	38	74	126.38	94	23.67125363
77	1546483	2018/12/23	19:47:00	2.141666667	.	.	600	1	1.5	2	1	1	1	38	178	75	1	0	7.04	136	478	13	28.4	33	38	74	126.38	94	23.67125363
77	1546483	2018/12/24	8:54:00	2.688194444	.	.	600	1	1.5	2	1	1	1	38	178	75	1	0	7.04	136	478	13	28.4	33	38	65	143.88	94	23.67125363
77	1546483	2018/12/24	20:36:00	3.175694444	.	.	600	1	1.5	2	1	1	1	38	178	75	1	0	7.04	136	478	13	28.4	33	38	65	143.88	94	23.67125363
77	1546483	2018/12/25	9:43:00	3.722222222	.	.	600	1	1.5	2	1	1	1	38	178	75	1	0	7.04	136	478	13	28.4	33	38	65	143.88	94	23.67125363
77	1546483	2018/12/25	19:49:00	4.143055556	.	.	600	1	1.5	2	1	1	1	38	178	75	1	0	7.04	136	478	13	28.4	33	38	65	143.88	94	23.67125363
77	1546483	2018/12/26	8:37:00	4.676388889	.	.	600	1	1.5	2	1	1	1	38	178	75	1	0	7.04	136	478	13	28.4	33	38	65	143.88	94	23.67125363
77	1546483	2018/12/26	19:48:00	5.142361111	.	.	600	1	1.5	2	1	1	1	38	178	75	1	0	7.04	136	478	13	28.4	33	38	65	143.88	94	23.67125363
77	1546483	2018/12/27	6:20:00	5.58125	10.53333333	2.15	.	1	.	2	0	0	1	38	178	75	1	0	7.04	136	478	13	28.4	33	38	65	143.88	94	23.4375
78	1262618	2018/12/27	10:56:00	0	.	.	600	1	1.5	2	1	1	0	76	160	60	1	0	17.86	95	267	.	37.5	20	14	71	56.2	95	23.4375
78	1262618	2018/12/27	20:15:00	0.388194444	.	.	600	1	1.5	2	1	1	0	76	160	60	1	0	17.86	95	267	.	37.5	20	14	71	56.2	95	23.4375
78	1262618	2018/12/28	9:45:00	0.950694444	.	.	600	1	1.5	2	1	1	0	76	160	60	1	0	17.86	95	267	.	37.5	20	14	71	56.2	95	23.4375
78	1262618	2018/12/28	20:53:00	1.414583333	.	.	600	1	1.5	2	1	1	0	76	160	60	1	0	17.86	95	267	.	37.5	20	14	71	56.2	95	23.4375
78	1262618	2018/12/29	9:50:00	1.954166667	.	.	600	1	1.5	2	1	1	0	76	160	60	1	0	17.86	95	267	.	37.5	20	14	71	56.2	95	23.4375
78	1262618	2018/12/29	20:32:00	2.4	.	.	600	1	1.5	2	1	1	0	76	160	60	1	0	17.86	95	267	.	37.5	20	14	71	56.2	95	23.4375
78	1262618	2018/12/30	9:50:00	2.954166667	.	.	600	1	1.5	2	1	1	0	76	160	60	1	0	17.86	95	267	.	37.5	20	14	71	56.2	95	23.4375
78	1262618	2018/12/30	20:32:00	3.4	.	.	600	1	1.5	2	1	1	0	76	160	60	1	0	17.86	95	267	.	37.5	20	14	71	56.2	95	23.4375
78	1262618	2018/12/31	9:36:00	3.944444444	.	.	600	1	1.5	2	1	1	0	76	160	60	1	0	17.86	95	267	.	37.5	20	14	71	56.2	95	23.4375
78	1262618	2018/12/31	20:04:00	4.380555556	.	.	600	1	1.5	2	1	1	0	76	160	60	1	0	17.86	95	267	.	37.5	20	14	71	56.2	95	23.4375
78	1262618	2019/1/1	9:58:00	4.959722222	.	.	600	1	1.5	2	1	1	0	76	160	60	1	0	17.86	95	267	.	37.5	20	14	71	56.2	95	23.4375
78	1262618	2019/1/1	20:44:00	5.408333333	.	.	600	1	1.5	2	1	1	0	76	160	60	1	0	17.86	95	267	.	37.5	20	14	71	56.2	95	23.4375
78	1262618	2019/1/2	6:50:00	5.829166667	10.1	6.57	.	1	.	2	0	0	0	76	160	60	1	0	7.51	107	323	4	37.5	9	14	77	51.82	95	20.2020202
79	1262455	2018/12/11	20:25:00	0	.	.	600	1	1.5	2	1	1	1	50	165	55	1	1	6.13	112	215	26	19.5	65	80	56	108.06	96	20.2020202
79	1262455	2018/12/12	9:51:00	0.559722222	.	.	600	1	1.5	2	1	1	1	50	165	55	1	1	6.13	112	215	26	19.5	65	80	56	108.06	96	20.2020202
79	1262455	2018/12/12	18:19:00	0.9125	.	.	600	1	1.5	2	1	1	1	50	165	55	1	1	6.13	112	215	26	19.5	65	80	56	108.06	96	20.2020202
79	1262455	2018/12/13	9:43:00	1.554166667	.	.	600	1	1.5	2	1	1	1	50	165	55	1	1	6.13	112	215	26	19.5	38	80	56	108.06	96	20.2020202
79	1262455	2018/12/13	20:49:00	2.016666667	.	.	600	1	1.5	2	1	1	1	50	165	55	1	1	6.13	112	215	26	19.5	38	80	56	108.06	96	20.2020202
79	1262455	2018/12/14	10:09:00	2.572222222	.	.	600	1	1.5	2	1	1	1	50	165	55	1	1	6.13	112	215	26	19.5	38	80	58	104.33	96	20.2020202
79	1262455	2018/12/14	21:03:00	3.026388889	.	.	600	1	1.5	2	1	1	1	50	165	55	1	1	6.13	112	215	26	19.5	38	80	58	104.33	96	20.2020202
79	1262455	2018/12/15	9:35:00	3.548611111	.	.	600	1	1.5	2	1	1	1	50	165	55	1	1	6.13	112	215	26	19.5	38	80	58	104.33	96	20.2020202
79	1262455	2018/12/15	18:23:00	3.915277778	.	.	600	1	1.5	2	1	1	1	50	165	55	1	1	6.13	112	215	26	19.5	38	80	58	104.33	96	20.2020202
79	1262455	2018/12/16	11:40:00	4.635416667	.	.	600	1	1.5	2	1	1	1	50	165	55	1	1	6.13	112	215	26	19.5	38	80	58	104.33	96	20.2020202
79	1262455	2018/12/16	20:07:00	4.9875	.	.	600	1	1.5	2	1	1	1	50	165	55	1	1	6.13	112	215	26	19.5	38	80	58	104.33	96	20.2020202
79	1262455	2018/12/17	10:44:00	5.596527778	.	.	600	1	1.5	2	1	1	1	50	165	55	1	1	6.13	112	215	26	19.5	38	80	58	104.33	96	20.2020202
79	1262455	2018/12/17	19:49:00	5.975	.	.	600	1	1.5	2	1	1	1	50	165	55	1	1	6.13	112	215	26	19.5	38	80	58	104.33	96	20.2020202
79	1262455	2018/12/18	19:55:00	6.979166667	.	.	600	1	1.5	2	1	1	1	50	165	55	1	1	8.53	110	167	26	25.2	17	42	50	121.03	96	20.2020202
79	1262455	2018/12/19	10:54:00	7.603472222	.	.	600	1	1.5	2	1	1	1	50	165	55	1	1	8.53	110	167	26	25.2	17	42	50	121.03	96	20.2020202
79	1262455	2018/12/19	20:02:00	7.984027778	.	.	600	1	1.5	2	1	1	1	50	165	55	1	1	8.53	110	167	26	25.2	17	42	50	121.03	96	20.2020202
79	1262455	2018/12/20	9:31:00	8.545833333	.	.	600	1	1.5	2	1	1	1	50	165	55	1	1	8.53	110	167	26	25.2	17	42	50	121.03	96	20.2020202
79	1262455	2018/12/20	19:54:00	8.978472222	.	.	600	1	1.5	2	1	1	1	50	165	55	1	1	8.53	110	167	26	25.2	17	42	50	121.03	96	20.2020202
79	1262455	2018/12/21	9:30:00	9.545138889	.	.	600	1	1.5	2	1	1	1	50	165	55	1	1	8.53	110	167	26	25.2	17	42	50	121.03	96	20.2020202
79	1262455	2018/12/21	19:46:00	9.972916667	.	.	600	1	1.5	2	1	1	1	50	165	55	1	1	8.53	110	167	26	25.2	17	42	50	121.03	96	20.2020202
79	1262455	2018/12/22	9:47:00	10.55694444	.	.	600	1	1.5	2	1	1	1	50	165	55	1	1	8.53	110	167	26	25.2	17	42	50	121.03	96	20.2020202
79	1262455	2018/12/23	9:36:00	11.54930556	.	.	600	1	1.5	2	1	1	1	50	165	55	1	1	5.7	92	73	23	29.3	14	47	55	110.02	96	20.2020202
79	1262455	2018/12/23	19:51:00	11.97638889	.	.	600	1	1.5	2	1	1	1	50	165	55	1	1	5.7	92	73	23	29.3	14	47	55	110.02	96	20.2020202
79	1262455	2018/12/24	10:33:00	12.58888889	.	.	600	1	1.5	2	1	1	1	50	165	55	1	1	5.7	92	73	23	29.3	14	47	55	110.02	96	20.2020202
79	1262455	2018/12/24	19:52:00	12.97708333	.	.	600	1	1.5	2	1	1	1	50	165	55	1	1	5.7	92	73	23	29.3	14	47	55	110.02	96	20.2020202
79	1262455	2018/12/25	11:07:00	13.6125	.	.	600	1	1.5	2	1	1	1	50	165	55	1	1	5.7	92	73	23	29.3	14	47	55	110.02	96	20.2020202
79	1262455	2018/12/25	20:34:00	14.00625	.	.	600	1	1.5	2	1	1	1	50	165	55	1	1	5.7	92	73	23	29.3	14	47	55	110.02	96	20.2020202
79	1262455	2018/12/26	10:09:00	14.57222222	.	.	600	1	1.5	2	1	1	1	50	165	55	1	1	5.7	92	73	23	29.3	14	47	55	110.02	96	20.2020202
79	1262455	2018/12/26	19:50:00	14.97569444	.	.	600	1	1.5	2	1	1	1	50	165	55	1	1	5.7	92	73	23	29.3	14	47	55	110.02	96	20.2020202
79	1262455	2018/12/27	10:38:00	15.59236111	.	.	600	1	1.5	2	1	1	1	50	165	55	1	1	5.7	92	73	23	29.3	14	47	55	110.02	96	20.2020202
79	1262455	2018/12/27	21:02:00	16.02569444	.	.	600	1	1.5	2	1	1	1	50	165	55	1	1	5.7	92	73	23	29.3	14	47	55	110.02	96	20.2020202
79	1262455	2018/12/28	10:14:00	16.57569444	.	.	600	1	1.5	2	1	1	1	50	165	55	1	1	4.7	78	88	19	34.6	15	43	55	110.02	96	20.2020202
79	1262455	2018/12/28	21:05:00	17.02777778	.	.	600	1	1.5	2	1	1	1	50	165	55	1	1	4.7	78	88	19	34.6	15	43	55	110.02	96	20.2020202
79	1262455	2018/12/29	9:30:00	17.54513889	.	.	600	1	1.5	2	1	1	1	50	165	55	1	1	4.7	78	88	19	34.6	15	43	55	110.02	96	20.2020202
79	1262455	2018/12/29	21:10:00	18.03125	.	.	600	1	1.5	2	1	1	1	50	165	55	1	1	4.7	78	88	19	34.6	15	43	55	110.02	96	20.2020202
79	1262455	2018/12/30	9:17:00	18.53611111	.	.	600	1	1.5	2	1	1	1	50	165	55	1	1	4.7	78	88	19	34.6	15	43	55	110.02	96	20.2020202
79	1262455	2018/12/30	21:09:00	19.03055556	.	.	600	1	1.5	2	1	1	1	50	165	55	1	1	4.7	78	88	19	34.6	15	43	55	110.02	96	20.2020202
79	1262455	2018/12/31	9:47:00	19.55694444	.	.	600	1	1.5	2	1	1	1	50	165	55	1	1	4.06	68	100	15	31.3	21	40	55	110.02	96	20.2020202
79	1262455	2018/12/31	21:06:00	20.02847222	.	.	600	1	1.5	2	1	1	1	50	165	55	1	1	4.06	68	100	15	31.3	21	40	55	110.02	96	20.2020202
79	1262455	2019/1/1	9:43:00	20.55416667	.	.	600	1	1.5	2	1	1	1	50	165	55	1	1	4.06	68	100	15	31.3	21	40	55	110.02	96	20.2020202
79	1262455	2019/1/1	20:12:00	20.99097222	.	.	600	1	1.5	2	1	1	1	50	165	55	1	1	4.06	68	100	15	31.3	21	40	55	110.02	96	20.2020202
79	1262455	2019/1/2	7:35:00	21.46527778	11.38333333	5.89	.	1	.	2	0	0	1	50	165	55	1	1	4.09	63	131	14	30.7	24	33	51	118.65	96	24.33747972
80	1144082	2018/12/22	20:22:00	0	.	.	600	1	1.5	2	1	1	1	77	172	72	1	0	12.09	83	203	22	30.8	45	33	60	92.42	97	24.33747972
80	1144082	2018/12/23	10:10:00	0.575	.	.	600	1	1.5	2	1	1	1	77	172	72	1	0	12.09	83	203	22	30.8	45	33	60	92.42	97	24.33747972
80	1144082	2018/12/23	20:08:00	0.990277778	.	.	600	1	1.5	2	1	1	1	77	172	72	1	0	12.09	83	203	22	30.8	45	33	60	92.42	97	24.33747972
80	1144082	2018/12/24	9:33:00	1.549305556	.	.	600	1	1.5	2	1	1	1	77	172	72	1	0	12.09	83	203	22	30.8	45	33	60	92.42	97	24.33747972
80	1144082	2018/12/24	19:42:00	1.972222222	.	.	600	1	1.5	2	1	1	1	77	172	72	1	0	12.09	83	203	22	30.8	45	33	60	92.42	97	24.33747972
80	1144082	2018/12/25	9:41:00	2.554861111	.	.	600	1	1.5	2	1	1	1	77	172	72	1	0	12.09	83	203	22	30.8	45	33	60	92.42	97	24.33747972
80	1144082	2018/12/25	21:22:00	3.041666667	.	.	600	1	1.5	2	1	1	1	77	172	72	1	0	12.09	83	203	22	30.8	45	33	60	92.42	97	24.33747972
80	1144082	2018/12/26	9:00:00	3.526388889	.	.	600	1	1.5	2	1	1	1	77	172	72	1	0	12.09	83	203	22	30.8	45	33	60	92.42	97	24.33747972
80	1144082	2018/12/26	21:00:00	4.026388889	.	.	600	1	1.5	2	1	1	1	77	172	72	1	0	12.09	83	203	22	30.8	45	33	60	92.42	97	24.33747972
80	1144082	2018/12/27	9:00:00	4.526388889	.	.	600	1	1.5	2	1	1	1	77	172	72	1	0	13.63	81	190	22	30.8	23	33	61	90.91	97	24.33747972
80	1144082	2018/12/27	21:00:00	5.026388889	.	.	600	1	1.5	2	1	1	1	77	172	72	1	0	13.63	81	190	22	30.8	23	33	61	90.91	97	24.33747972
80	1144082	2018/12/28	9:00:00	5.526388889	.	.	600	1	1.5	2	1	1	1	77	172	72	1	0	9.8	79	166	22	30.8	29	33	57	97.28	97	24.33747972
80	1144082	2018/12/28	21:00:00	6.026388889	.	.	600	1	1.5	2	1	1	1	77	172	72	1	0	9.8	79	166	22	30.8	29	33	57	97.28	97	24.33747972
80	1144082	2018/12/29	9:00:00	6.526388889	.	.	600	1	1.5	2	1	1	1	77	172	72	1	0	7.06	74	178	22	30.8	26	33	57	97.28	97	24.33747972
80	1144082	2018/12/29	21:00:00	7.026388889	.	.	600	1	1.5	2	1	1	1	77	172	72	1	0	7.06	74	178	22	30.8	26	33	57	97.28	97	24.33747972
80	1144082	2018/12/30	9:00:00	7.526388889	.	.	600	1	1.5	2	1	1	1	77	172	72	1	0	4.52	91	166	22	30.8	24	33	55	100.82	97	24.33747972
80	1144082	2018/12/30	21:00:00	8.026388889	.	.	600	1	1.5	2	1	1	1	77	172	72	1	0	4.52	91	166	22	30.8	24	33	55	100.82	97	24.33747972
80	1144082	2018/12/31	9:00:00	8.526388889	.	.	600	1	1.5	2	1	1	1	77	172	72	1	0	3.63	92	161	22	30.8	24	33	57	97.28	97	24.33747972
80	1144082	2018/12/31	21:00:00	9.026388889	.	.	600	1	1.5	2	1	1	1	77	172	72	1	0	3.63	92	161	22	30.8	24	33	57	97.28	97	24.33747972
80	1144082	2019/1/1	9:00:00	9.526388889	.	.	600	1	1.5	2	1	1	1	77	172	72	1	0	3.63	92	161	22	30.8	24	33	57	97.28	97	24.33747972
80	1144082	2019/1/1	21:00:00	10.02638889	.	.	600	1	1.5	2	1	1	1	77	172	72	1	0	3.63	92	161	22	30.8	24	33	57	97.28	97	24.33747972
80	1144082	2019/1/2	9:00:00	10.52638889	.	.	600	1	1.5	2	1	1	1	77	172	72	1	0	3.63	92	161	22	30.8	24	33	57	97.28	97	24.33747972
80	1144082	2019/1/2	21:00:00	11.02638889	.	.	600	1	1.5	2	1	1	1	77	172	72	1	0	3.63	92	161	22	30.8	24	33	57	97.28	97	24.33747972
80	1144082	2019/1/3	6:23:00	11.41736111	9.383333333	7.84	.	1	.	2	0	0	1	77	172	72	1	0	5.92	99	106	13	35.7	8	16	62	89.44	97	30.42184965
81	1538568	2018/12/18	10:52:00	0	.	.	600	1	1.5	2	1	1	1	68	172	90	1	0	7.95	104	443	4	33.8	15	14	145	54.63	98	30.42184965
81	1538568	2018/12/18	19:33:00	0.361805556	.	.	600	1	1.5	2	1	1	1	68	172	90	1	0	7.95	104	443	4	33.8	15	14	145	54.63	98	30.42184965
81	1538568	2018/12/19	9:38:00	0.948611111	.	.	600	1	1.5	2	1	1	1	68	172	90	1	0	7.95	104	443	4	33.8	15	14	145	54.63	98	30.42184965
81	1538568	2018/12/19	19:38:00	1.365277778	.	.	600	1	1.5	2	1	1	1	68	172	90	1	0	7.95	104	443	4	33.8	15	14	145	54.63	98	30.42184965
81	1538568	2018/12/20	9:56:00	1.961111111	.	.	600	1	1.5	2	1	1	1	68	172	90	1	0	7.95	104	443	4	33.8	15	14	145	54.63	98	30.42184965
81	1538568	2018/12/20	19:33:00	2.361805556	.	.	600	1	1.5	2	1	1	1	68	172	90	1	0	7.95	104	443	4	33.8	15	14	145	54.63	98	30.42184965
81	1538568	2018/12/21	9:47:00	2.954861111	.	.	600	1	1.5	2	1	1	1	68	172	90	1	0	7.12	104	393	6	31.9	11	16	145	54.63	98	30.42184965
81	1538568	2018/12/21	19:37:00	3.364583333	.	.	600	1	1.5	2	1	1	1	68	172	90	1	0	7.12	104	393	6	31.9	11	16	145	54.63	98	30.42184965
81	1538568	2018/12/22	9:44:00	3.952777778	.	.	600	1	1.5	2	1	1	1	68	172	90	1	0	7.12	104	393	6	31.9	11	16	145	54.63	98	30.42184965
81	1538568	2018/12/22	23:36:00	4.530555556	.	.	600	1	1.5	2	1	1	1	68	172	90	1	0	7.12	104	393	6	31.9	11	16	145	54.63	98	30.42184965
81	1538568	2018/12/23	7:45:00	4.870138889	8.15	5.55	.	1	.	2	0	0	1	68	172	90	1	0	6.94	95	381	6	29.3	11	17	165	48.01	98	30.42184965
81	1538568	2018/12/23	9:00:00	4.922222222	.	.	600	1	1.5	2	1	1	1	68	172	90	1	0	6.94	95	381	6	29.3	11	17	165	48.01	98	30.42184965
81	1538568	2018/12/23	21:00:00	5.422222222	.	.	600	1	1.5	2	1	1	1	68	172	90	1	0	6.94	95	381	6	29.3	11	17	165	48.01	98	30.42184965
81	1538568	2018/12/24	9:00:00	5.922222222	.	.	600	1	1.5	2	1	1	1	68	172	90	1	0	6.94	95	381	6	29.3	11	17	165	48.01	98	30.42184965
81	1538568	2018/12/24	21:00:00	6.422222222	.	.	600	1	1.5	2	1	1	1	68	172	90	1	0	6.94	95	381	6	29.3	11	17	165	48.01	98	30.42184965
81	1538568	2018/12/25	9:43:00	6.952083333	.	.	600	1	1.5	2	1	1	1	68	172	90	1	0	6.94	95	381	6	29.3	11	17	165	48.01	98	30.42184965
81	1538568	2018/12/25	19:40:00	7.366666667	.	.	600	1	1.5	2	1	1	1	68	172	90	1	0	6.94	95	381	6	29.3	11	17	165	48.01	98	30.42184965
81	1538568	2018/12/26	9:00:00	7.922222222	.	.	600	1	1.5	2	1	1	1	68	172	90	1	0	7.21	89	352	4	30.4	24	28	152	52.12	98	30.42184965
81	1538568	2018/12/26	21:00:00	8.422222222	.	.	600	1	1.5	2	1	1	1	68	172	90	1	0	7.21	89	352	4	30.4	24	28	152	52.12	98	30.42184965
81	1538568	2018/12/27	9:00:00	8.922222222	.	.	600	1	1.5	2	1	1	1	68	172	90	1	0	7.21	89	352	4	30.4	24	28	152	52.12	98	30.42184965
81	1538568	2018/12/27	21:00:00	9.422222222	.	.	600	1	1.5	2	1	1	1	68	172	90	1	0	7.21	89	352	4	30.4	24	28	152	52.12	98	30.42184965
81	1538568	2018/12/28	9:00:00	9.922222222	.	.	600	1	1.5	2	1	1	1	68	172	90	1	0	7.21	89	352	4	30.4	24	28	152	52.12	98	30.42184965
81	1538568	2018/12/28	21:00:00	10.42222222	.	.	600	1	1.5	2	1	1	1	68	172	90	1	0	7.21	89	352	4	30.4	24	28	152	52.12	98	30.42184965
81	1538568	2018/12/29	10:02:00	10.96527778	.	.	600	1	1.5	2	1	1	1	68	172	90	1	0	7.21	89	352	4	30.4	24	28	152	52.12	98	30.42184965
81	1538568	2018/12/29	19:56:00	11.37777778	.	.	600	1	1.5	2	1	1	1	68	172	90	1	0	7.21	89	352	4	30.4	24	28	152	52.12	98	30.42184965
81	1538568	2018/12/30	9:45:00	11.95347222	13.81666667	3.51	.	1	.	2	0	0	1	68	172	90	1	0	6.41	92	328	4	35.9	17	19	164	48.3	98	30.42184965
81	1538568	2018/12/30	10:00:00	11.96388889	.	.	600	1	1.5	2	1	1	1	68	172	90	1	0	6.41	92	328	4	35.9	17	19	164	48.3	98	30.42184965
81	1538568	2018/12/30	21:00:00	12.42222222	.	.	600	1	1.5	2	1	1	1	68	172	90	1	0	6.41	92	328	4	35.9	17	19	164	48.3	98	30.42184965
81	1538568	2018/12/31	9:00:00	12.92222222	.	.	600	1	1.5	2	1	1	1	68	172	90	1	0	6.41	92	328	4	35.9	17	19	164	48.3	98	30.42184965
81	1538568	2018/12/31	21:00:00	13.42222222	.	.	600	1	1.5	2	1	1	1	68	172	90	1	0	6.41	92	328	4	35.9	17	19	164	48.3	98	30.42184965
81	1538568	2019/1/1	9:00:00	13.92222222	.	.	600	1	1.5	2	1	1	1	68	172	90	1	0	6.41	92	328	4	35.9	17	19	164	48.3	98	30.42184965
81	1538568	2019/1/1	21:00:00	14.42222222	.	.	600	1	1.5	2	1	1	1	68	172	90	1	0	6.41	92	328	4	35.9	17	19	164	48.3	98	30.42184965
81	1538568	2019/1/2	9:48:00	14.95555556	.	.	600	1	1.5	2	1	1	1	68	172	90	1	0	6.41	92	328	4	35.9	17	19	164	48.3	98	30.42184965
81	1538568	2019/1/2	19:42:00	15.36805556	.	.	600	1	1.5	2	1	1	1	68	172	90	1	0	6.41	92	328	4	35.9	17	19	164	48.3	98	30.42184965
81	1538568	2019/1/3	8:43:00	15.91041667	13.01666667	3.37	.	1	.	2	0	0	1	68	172	90	1	0	6.24	92	283	6	36	28	26	161	49.2	98	22.48132907
82	1110392	2018/12/21	22:45:00	0	.	.	600	1	1.5	2	1	1	1	54	162	59	1	0	10.42	67	309	4	27.1	37	49	621	9.99	99	22.48132907
82	1110392	2018/12/22	14:48:00	0.66875	.	.	600	1	1.5	2	1	1	1	54	162	59	1	0	10.42	67	309	4	27.1	37	49	473	13.11	99	22.48132907
82	1110392	2018/12/22	20:07:00	0.890277778	.	.	600	1	1.5	2	1	1	1	54	162	59	1	0	10.42	67	309	4	27.1	37	49	473	13.11	99	22.48132907
82	1110392	2018/12/23	9:38:00	1.453472222	.	.	600	1	1.5	2	1	1	1	54	162	59	1	0	10.42	67	309	4	27.1	37	49	473	13.11	99	22.48132907
82	1110392	2018/12/23	19:38:00	1.870138889	.	.	600	1	1.5	2	1	1	1	54	162	59	1	0	10.42	67	309	4	27.1	37	49	473	13.11	99	22.48132907
82	1110392	2018/12/24	8:50:00	2.420138889	.	.	600	1	1.5	2	1	1	1	54	162	59	1	0	10.42	67	309	4	27.1	37	49	473	13.11	99	22.48132907
82	1110392	2018/12/24	22:15:00	2.979166667	.	.	600	1	1.5	2	1	1	1	54	162	59	1	0	10.42	67	309	4	27.1	37	49	473	13.11	99	22.48132907
82	1110392	2018/12/25	9:42:00	3.45625	.	.	600	1	1.5	2	1	1	1	54	162	59	1	0	10.42	67	309	4	28.1	43	49	473	13.11	99	22.48132907
82	1110392	2018/12/25	18:28:00	3.821527778	.	.	600	1	1.5	2	1	1	1	54	162	59	1	0	10.42	67	309	4	28.1	43	49	473	13.11	99	22.48132907
82	1110392	2018/12/26	9:34:00	4.450694444	15.1	2.88	.	1	.	2	0	0	1	54	162	59	1	0	6.62	77	314	4	33.2	30	48	385	16.11	99	22.48132907
82	1110392	2018/12/26	10:00:00	4.46875	.	.	600	1	1.5	2	1	1	1	54	162	59	1	0	6.62	77	314	4	33.2	30	48	385	16.11	99	22.48132907
82	1110392	2018/12/26	21:00:00	4.927083333	.	.	600	1	1.5	2	1	1	1	54	162	59	1	0	6.62	77	314	4	33.2	30	48	385	16.11	99	22.48132907
82	1110392	2018/12/27	9:00:00	5.427083333	.	.	600	1	1.5	2	1	1	1	54	162	59	1	0	6.62	77	314	4	33.2	30	48	385	16.11	99	22.48132907
82	1110392	2018/12/27	21:00:00	5.927083333	.	.	600	1	1.5	2	1	1	1	54	162	59	1	0	6.62	77	314	4	33.2	30	48	385	16.11	99	22.48132907
82	1110392	2018/12/28	9:00:00	6.427083333	.	.	600	1	1.5	2	1	1	1	54	162	59	1	0	6.62	77	314	4	33.2	30	48	385	16.11	99	22.48132907
82	1110392	2018/12/28	21:00:00	6.927083333	.	.	600	1	1.5	2	1	1	1	54	162	59	1	0	6.62	77	314	4	33.2	30	48	385	16.11	99	22.48132907
82	1110392	2018/12/29	9:00:00	7.427083333	.	.	600	1	1.5	2	1	1	1	54	162	59	1	0	6.62	77	314	4	33.2	30	48	385	16.11	99	22.48132907
82	1110392	2018/12/29	21:00:00	7.927083333	.	.	600	1	1.5	2	1	1	1	54	162	59	1	0	6.62	77	314	4	33.2	30	48	385	16.11	99	22.48132907
82	1110392	2018/12/30	10:00:00	8.46875	.	.	600	1	1.5	2	1	1	1	54	162	59	1	0	6.62	77	314	4	33.2	30	48	385	16.11	99	22.48132907
82	1110392	2018/12/30	21:00:00	8.927083333	.	.	600	1	1.5	2	1	1	1	54	162	59	1	0	6.62	77	314	4	33.2	30	48	385	16.11	99	22.48132907
82	1110392	2018/12/31	9:00:00	9.427083333	.	.	600	1	1.5	2	1	1	1	54	162	59	1	0	6.62	72	222	4	31.7	22	22	494	12.56	99	22.48132907
82	1110392	2018/12/31	21:00:00	9.927083333	.	.	600	1	1.5	2	1	1	1	54	162	59	1	0	6.62	72	222	4	31.7	22	22	494	12.56	99	22.48132907
82	1110392	2019/1/1	9:00:00	10.42708333	.	.	600	1	1.5	2	1	1	1	54	162	59	1	0	6.62	72	222	4	31.7	22	22	494	12.56	99	22.48132907
82	1110392	2019/1/1	21:00:00	10.92708333	.	.	600	1	1.5	2	1	1	1	54	162	59	1	0	6.62	72	222	4	31.7	22	22	494	12.56	99	22.48132907
82	1110392	2019/1/2	11:37:00	11.53611111	.	.	600	1	1.5	2	1	1	1	54	162	59	1	0	6.62	72	222	4	31.7	22	22	494	12.56	99	22.48132907
82	1110392	2019/1/2	20:21:00	11.9	.	.	600	1	1.5	2	1	1	1	54	162	59	1	0	6.62	72	222	4	31.7	22	22	494	12.56	99	22.48132907
82	1110392	2019/1/3	9:22:00	12.44236111	13.01666667	4.53	.	1	.	2	0	0	1	54	162	59	1	0	4.42	75	161	4	31.7	22	22	333	18.63	99	22.30935641
83	1432869	2018/9/24	9:00:00	0	.	.	600	1	1.5	2	1	1	1	51	172	66	1	0	4.5	64	113	16	30.9	1	14	316	22.72445916	152	22.30935641
83	1432869	2018/9/24	21:00:00	0.5	.	.	600	1	1.5	2	1	1	1	51	172	66	1	0	4.5	64	113	16	30.9	1	14	316	22.72445916	152	22.30935641
83	1432869	2018/9/25	9:00:00	1	.	.	600	1	1.5	2	1	1	1	51	172	66	1	0	4.5	64	113	16	30.9	1	14	316	22.72445916	152	22.30935641
83	1432869	2018/9/25	21:00:00	1.5	.	.	600	1	1.5	2	1	1	1	51	172	66	1	0	4.5	64	113	16	30.9	1	14	316	22.72445916	152	22.30935641
83	1432869	2018/9/26	9:59:00	2.040972222	.	.	600	1	1.5	2	1	1	1	51	172	66	1	0	4.5	64	113	16	30.9	1	14	316	22.72445916	152	22.30935641
83	1432869	2018/9/26	20:32:00	2.480555556	.	.	600	1	1.5	2	1	1	1	51	172	66	1	0	4.5	64	113	16	30.9	1	14	316	22.72445916	152	22.30935641
83	1432869	2018/9/27	9:21:00	3.014583333	.	.	600	1	1.5	2	1	1	1	51	172	66	1	0	4.03	60	53	18	34.8	10	16	286	25.10814369	152	22.30935641
83	1432869	2018/9/27	12:16:00	3.136111111	2.916666667	15.35	.	1	.	2	0	0	1	51	172	66	1	0	4.03	60	53	18	34.8	10	16	286	25.10814369	152	22.30935641
