# Supplementary material for: Dosage Strategy of Linezolid According to the Trough Concentration Target and Renal Function in Chinese Critically Ill Patients
Source: Front Pharmacol. 2022 Apr 11;13:844567. doi: 10.3389/fphar.2022.844567 (PMC9035989; doi:10.3389/fphar.2022.844567)
Supplement: Supplementary file 1 [file DataSheet1.ZIP › Supplementary materials/data for simulation.xlsm]

## Sheet: 600 mg q24h
#ID	TIME	DV	AMT	ADDL	II	RATE	EVID	MDV	CRCL	Concentration
1	12	.	600	14	24	600	1	1	31.8369	.
1	73	.	.	.	.	.	2	1	31.8369	.
1	74	.	.	.	.	.	2	1	31.8369	.
1	75	.	.	.	.	.	2	1	31.8369	.
1	76	.	.	.	.	.	2	1	31.8369	.
1	77	.	.	.	.	.	2	1	31.8369	.
1	78	.	.	.	.	.	2	1	31.8369	.
1	79	.	.	.	.	.	2	1	31.8369	.
1	80	.	.	.	.	.	2	1	31.8369	.
1	81	.	.	.	.	.	2	1	31.8369	.
1	82	.	.	.	.	.	2	1	31.8369	.
1	83	.	.	.	.	.	2	1	31.8369	.
1	84	.	.	.	.	.	2	1	31.8369	.
1	85	.	.	.	.	.	2	1	31.8369	.
1	86	.	.	.	.	.	2	1	31.8369	.
1	87	.	.	.	.	.	2	1	31.8369	.
1	88	.	.	.	.	.	2	1	31.8369	.
1	89	.	.	.	.	.	2	1	31.8369	.
1	90	.	.	.	.	.	2	1	31.8369	.
1	91	.	.	.	.	.	2	1	31.8369	.
1	92	.	.	.	.	.	2	1	31.8369	.
1	93	.	.	.	.	.	2	1	31.8369	.
1	94	.	.	.	.	.	2	1	31.8369	.
1	95	.	.	.	.	.	2	1	31.8369	.
2	12	.	600	14	24	600	1	1	59.0465	.
2	73	.	.	.	.	.	2	1	59.0465	.
2	74	.	.	.	.	.	2	1	59.0465	.
2	75	.	.	.	.	.	2	1	59.0465	.
2	76	.	.	.	.	.	2	1	59.0465	.
2	77	.	.	.	.	.	2	1	59.0465	.
2	78	.	.	.	.	.	2	1	59.0465	.
2	79	.	.	.	.	.	2	1	59.0465	.
2	80	.	.	.	.	.	2	1	59.0465	.
2	81	.	.	.	.	.	2	1	59.0465	.
2	82	.	.	.	.	.	2	1	59.0465	.
2	83	.	.	.	.	.	2	1	59.0465	.
2	84	.	.	.	.	.	2	1	59.0465	.
2	85	.	.	.	.	.	2	1	59.0465	.
2	86	.	.	.	.	.	2	1	59.0465	.
2	87	.	.	.	.	.	2	1	59.0465	.
2	88	.	.	.	.	.	2	1	59.0465	.
2	89	.	.	.	.	.	2	1	59.0465	.
2	90	.	.	.	.	.	2	1	59.0465	.
2	91	.	.	.	.	.	2	1	59.0465	.
2	92	.	.	.	.	.	2	1	59.0465	.
2	93	.	.	.	.	.	2	1	59.0465	.
2	94	.	.	.	.	.	2	1	59.0465	.
2	95	.	.	.	.	.	2	1	59.0465	.
3	12	.	600	14	24	600	1	1	73.4476	.
3	73	.	.	.	.	.	2	1	73.4476	.
3	74	.	.	.	.	.	2	1	73.4476	.
3	75	.	.	.	.	.	2	1	73.4476	.
3	76	.	.	.	.	.	2	1	73.4476	.
3	77	.	.	.	.	.	2	1	73.4476	.
3	78	.	.	.	.	.	2	1	73.4476	.
3	79	.	.	.	.	.	2	1	73.4476	.
3	80	.	.	.	.	.	2	1	73.4476	.
3	81	.	.	.	.	.	2	1	73.4476	.
3	82	.	.	.	.	.	2	1	73.4476	.
3	83	.	.	.	.	.	2	1	73.4476	.
3	84	.	.	.	.	.	2	1	73.4476	.
3	85	.	.	.	.	.	2	1	73.4476	.
3	86	.	.	.	.	.	2	1	73.4476	.
3	87	.	.	.	.	.	2	1	73.4476	.
3	88	.	.	.	.	.	2	1	73.4476	.
3	89	.	.	.	.	.	2	1	73.4476	.
3	90	.	.	.	.	.	2	1	73.4476	.
3	91	.	.	.	.	.	2	1	73.4476	.
3	92	.	.	.	.	.	2	1	73.4476	.
3	93	.	.	.	.	.	2	1	73.4476	.
3	94	.	.	.	.	.	2	1	73.4476	.
3	95	.	.	.	.	.	2	1	73.4476	.
4	12	.	600	14	24	600	1	1	145.477	.
4	73	.	.	.	.	.	2	1	145.477	.
4	74	.	.	.	.	.	2	1	145.477	.
4	75	.	.	.	.	.	2	1	145.477	.
4	76	.	.	.	.	.	2	1	145.477	.
4	77	.	.	.	.	.	2	1	145.477	.
4	78	.	.	.	.	.	2	1	145.477	.
4	79	.	.	.	.	.	2	1	145.477	.
4	80	.	.	.	.	.	2	1	145.477	.
4	81	.	.	.	.	.	2	1	145.477	.
4	82	.	.	.	.	.	2	1	145.477	.
4	83	.	.	.	.	.	2	1	145.477	.
4	84	.	.	.	.	.	2	1	145.477	.
4	85	.	.	.	.	.	2	1	145.477	.
4	86	.	.	.	.	.	2	1	145.477	.
4	87	.	.	.	.	.	2	1	145.477	.
4	88	.	.	.	.	.	2	1	145.477	.
4	89	.	.	.	.	.	2	1	145.477	.
4	90	.	.	.	.	.	2	1	145.477	.
4	91	.	.	.	.	.	2	1	145.477	.
4	92	.	.	.	.	.	2	1	145.477	.
4	93	.	.	.	.	.	2	1	145.477	.
4	94	.	.	.	.	.	2	1	145.477	.
4	95	.	.	.	.	.	2	1	145.477	.
5	12	.	600	14	24	600	1	1	32.663	.
5	73	.	.	.	.	.	2	1	32.663	.
5	74	.	.	.	.	.	2	1	32.663	.
5	75	.	.	.	.	.	2	1	32.663	.
5	76	.	.	.	.	.	2	1	32.663	.
5	77	.	.	.	.	.	2	1	32.663	.
5	78	.	.	.	.	.	2	1	32.663	.
5	79	.	.	.	.	.	2	1	32.663	.
5	80	.	.	.	.	.	2	1	32.663	.
5	81	.	.	.	.	.	2	1	32.663	.
5	82	.	.	.	.	.	2	1	32.663	.
5	83	.	.	.	.	.	2	1	32.663	.
5	84	.	.	.	.	.	2	1	32.663	.
5	85	.	.	.	.	.	2	1	32.663	.
5	86	.	.	.	.	.	2	1	32.663	.
5	87	.	.	.	.	.	2	1	32.663	.
5	88	.	.	.	.	.	2	1	32.663	.
5	89	.	.	.	.	.	2	1	32.663	.
5	90	.	.	.	.	.	2	1	32.663	.
5	91	.	.	.	.	.	2	1	32.663	.
5	92	.	.	.	.	.	2	1	32.663	.
5	93	.	.	.	.	.	2	1	32.663	.
5	94	.	.	.	.	.	2	1	32.663	.
5	95	.	.	.	.	.	2	1	32.663	.
6	12	.	600	14	24	600	1	1	67.1218	.
6	73	.	.	.	.	.	2	1	67.1218	.
6	74	.	.	.	.	.	2	1	67.1218	.
6	75	.	.	.	.	.	2	1	67.1218	.
6	76	.	.	.	.	.	2	1	67.1218	.
6	77	.	.	.	.	.	2	1	67.1218	.
6	78	.	.	.	.	.	2	1	67.1218	.
6	79	.	.	.	.	.	2	1	67.1218	.
6	80	.	.	.	.	.	2	1	67.1218	.
6	81	.	.	.	.	.	2	1	67.1218	.
6	82	.	.	.	.	.	2	1	67.1218	.
6	83	.	.	.	.	.	2	1	67.1218	.
6	84	.	.	.	.	.	2	1	67.1218	.
6	85	.	.	.	.	.	2	1	67.1218	.
6	86	.	.	.	.	.	2	1	67.1218	.
6	87	.	.	.	.	.	2	1	67.1218	.
6	88	.	.	.	.	.	2	1	67.1218	.
6	89	.	.	.	.	.	2	1	67.1218	.
6	90	.	.	.	.	.	2	1	67.1218	.
6	91	.	.	.	.	.	2	1	67.1218	.
6	92	.	.	.	.	.	2	1	67.1218	.
6	93	.	.	.	.	.	2	1	67.1218	.
6	94	.	.	.	.	.	2	1	67.1218	.
6	95	.	.	.	.	.	2	1	67.1218	.
7	12	.	600	14	24	600	1	1	58.812	.
7	73	.	.	.	.	.	2	1	58.812	.
7	74	.	.	.	.	.	2	1	58.812	.
7	75	.	.	.	.	.	2	1	58.812	.
7	76	.	.	.	.	.	2	1	58.812	.
7	77	.	.	.	.	.	2	1	58.812	.
7	78	.	.	.	.	.	2	1	58.812	.
7	79	.	.	.	.	.	2	1	58.812	.
7	80	.	.	.	.	.	2	1	58.812	.
7	81	.	.	.	.	.	2	1	58.812	.
7	82	.	.	.	.	.	2	1	58.812	.
7	83	.	.	.	.	.	2	1	58.812	.
7	84	.	.	.	.	.	2	1	58.812	.
7	85	.	.	.	.	.	2	1	58.812	.
7	86	.	.	.	.	.	2	1	58.812	.
7	87	.	.	.	.	.	2	1	58.812	.
7	88	.	.	.	.	.	2	1	58.812	.
7	89	.	.	.	.	.	2	1	58.812	.
7	90	.	.	.	.	.	2	1	58.812	.
7	91	.	.	.	.	.	2	1	58.812	.
7	92	.	.	.	.	.	2	1	58.812	.
7	93	.	.	.	.	.	2	1	58.812	.
7	94	.	.	.	.	.	2	1	58.812	.
7	95	.	.	.	.	.	2	1	58.812	.
8	12	.	600	14	24	600	1	1	83.1296	.
8	73	.	.	.	.	.	2	1	83.1296	.
8	74	.	.	.	.	.	2	1	83.1296	.
8	75	.	.	.	.	.	2	1	83.1296	.
8	76	.	.	.	.	.	2	1	83.1296	.
8	77	.	.	.	.	.	2	1	83.1296	.
8	78	.	.	.	.	.	2	1	83.1296	.
8	79	.	.	.	.	.	2	1	83.1296	.
8	80	.	.	.	.	.	2	1	83.1296	.
8	81	.	.	.	.	.	2	1	83.1296	.
8	82	.	.	.	.	.	2	1	83.1296	.
8	83	.	.	.	.	.	2	1	83.1296	.
8	84	.	.	.	.	.	2	1	83.1296	.
8	85	.	.	.	.	.	2	1	83.1296	.
8	86	.	.	.	.	.	2	1	83.1296	.
8	87	.	.	.	.	.	2	1	83.1296	.
8	88	.	.	.	.	.	2	1	83.1296	.
8	89	.	.	.	.	.	2	1	83.1296	.
8	90	.	.	.	.	.	2	1	83.1296	.
8	91	.	.	.	.	.	2	1	83.1296	.
8	92	.	.	.	.	.	2	1	83.1296	.
8	93	.	.	.	.	.	2	1	83.1296	.
8	94	.	.	.	.	.	2	1	83.1296	.
8	95	.	.	.	.	.	2	1	83.1296	.
9	12	.	600	14	24	600	1	1	106.115	.
9	73	.	.	.	.	.	2	1	106.115	.
9	74	.	.	.	.	.	2	1	106.115	.
9	75	.	.	.	.	.	2	1	106.115	.
9	76	.	.	.	.	.	2	1	106.115	.
9	77	.	.	.	.	.	2	1	106.115	.
9	78	.	.	.	.	.	2	1	106.115	.
9	79	.	.	.	.	.	2	1	106.115	.
9	80	.	.	.	.	.	2	1	106.115	.
9	81	.	.	.	.	.	2	1	106.115	.
9	82	.	.	.	.	.	2	1	106.115	.
9	83	.	.	.	.	.	2	1	106.115	.
9	84	.	.	.	.	.	2	1	106.115	.
9	85	.	.	.	.	.	2	1	106.115	.
9	86	.	.	.	.	.	2	1	106.115	.
9	87	.	.	.	.	.	2	1	106.115	.
9	88	.	.	.	.	.	2	1	106.115	.
9	89	.	.	.	.	.	2	1	106.115	.
9	90	.	.	.	.	.	2	1	106.115	.
9	91	.	.	.	.	.	2	1	106.115	.
9	92	.	.	.	.	.	2	1	106.115	.
9	93	.	.	.	.	.	2	1	106.115	.
9	94	.	.	.	.	.	2	1	106.115	.
9	95	.	.	.	.	.	2	1	106.115	.
10	12	.	600	14	24	600	1	1	107.14	.
10	73	.	.	.	.	.	2	1	107.14	.
10	74	.	.	.	.	.	2	1	107.14	.
10	75	.	.	.	.	.	2	1	107.14	.
10	76	.	.	.	.	.	2	1	107.14	.
10	77	.	.	.	.	.	2	1	107.14	.
10	78	.	.	.	.	.	2	1	107.14	.
10	79	.	.	.	.	.	2	1	107.14	.
10	80	.	.	.	.	.	2	1	107.14	.
10	81	.	.	.	.	.	2	1	107.14	.
10	82	.	.	.	.	.	2	1	107.14	.
10	83	.	.	.	.	.	2	1	107.14	.
10	84	.	.	.	.	.	2	1	107.14	.
10	85	.	.	.	.	.	2	1	107.14	.
10	86	.	.	.	.	.	2	1	107.14	.
10	87	.	.	.	.	.	2	1	107.14	.
10	88	.	.	.	.	.	2	1	107.14	.
10	89	.	.	.	.	.	2	1	107.14	.
10	90	.	.	.	.	.	2	1	107.14	.
10	91	.	.	.	.	.	2	1	107.14	.
10	92	.	.	.	.	.	2	1	107.14	.
10	93	.	.	.	.	.	2	1	107.14	.
10	94	.	.	.	.	.	2	1	107.14	.
10	95	.	.	.	.	.	2	1	107.14	.
11	12	.	600	14	24	600	1	1	82.3214	.
11	73	.	.	.	.	.	2	1	82.3214	.
11	74	.	.	.	.	.	2	1	82.3214	.
11	75	.	.	.	.	.	2	1	82.3214	.
11	76	.	.	.	.	.	2	1	82.3214	.
11	77	.	.	.	.	.	2	1	82.3214	.
11	78	.	.	.	.	.	2	1	82.3214	.
11	79	.	.	.	.	.	2	1	82.3214	.
11	80	.	.	.	.	.	2	1	82.3214	.
11	81	.	.	.	.	.	2	1	82.3214	.
11	82	.	.	.	.	.	2	1	82.3214	.
11	83	.	.	.	.	.	2	1	82.3214	.
11	84	.	.	.	.	.	2	1	82.3214	.
11	85	.	.	.	.	.	2	1	82.3214	.
11	86	.	.	.	.	.	2	1	82.3214	.
11	87	.	.	.	.	.	2	1	82.3214	.
11	88	.	.	.	.	.	2	1	82.3214	.
11	89	.	.	.	.	.	2	1	82.3214	.
11	90	.	.	.	.	.	2	1	82.3214	.
11	91	.	.	.	.	.	2	1	82.3214	.
11	92	.	.	.	.	.	2	1	82.3214	.
11	93	.	.	.	.	.	2	1	82.3214	.
11	94	.	.	.	.	.	2	1	82.3214	.
11	95	.	.	.	.	.	2	1	82.3214	.
12	12	.	600	14	24	600	1	1	80.8246	.
12	73	.	.	.	.	.	2	1	80.8246	.
12	74	.	.	.	.	.	2	1	80.8246	.
12	75	.	.	.	.	.	2	1	80.8246	.
12	76	.	.	.	.	.	2	1	80.8246	.
12	77	.	.	.	.	.	2	1	80.8246	.
12	78	.	.	.	.	.	2	1	80.8246	.
12	79	.	.	.	.	.	2	1	80.8246	.
12	80	.	.	.	.	.	2	1	80.8246	.
12	81	.	.	.	.	.	2	1	80.8246	.
12	82	.	.	.	.	.	2	1	80.8246	.
12	83	.	.	.	.	.	2	1	80.8246	.
12	84	.	.	.	.	.	2	1	80.8246	.
12	85	.	.	.	.	.	2	1	80.8246	.
12	86	.	.	.	.	.	2	1	80.8246	.
12	87	.	.	.	.	.	2	1	80.8246	.
12	88	.	.	.	.	.	2	1	80.8246	.
12	89	.	.	.	.	.	2	1	80.8246	.
12	90	.	.	.	.	.	2	1	80.8246	.
12	91	.	.	.	.	.	2	1	80.8246	.
12	92	.	.	.	.	.	2	1	80.8246	.
12	93	.	.	.	.	.	2	1	80.8246	.
12	94	.	.	.	.	.	2	1	80.8246	.
12	95	.	.	.	.	.	2	1	80.8246	.
13	12	.	600	14	24	600	1	1	98.8094	.
13	73	.	.	.	.	.	2	1	98.8094	.
13	74	.	.	.	.	.	2	1	98.8094	.
13	75	.	.	.	.	.	2	1	98.8094	.
13	76	.	.	.	.	.	2	1	98.8094	.
13	77	.	.	.	.	.	2	1	98.8094	.
13	78	.	.	.	.	.	2	1	98.8094	.
13	79	.	.	.	.	.	2	1	98.8094	.
13	80	.	.	.	.	.	2	1	98.8094	.
13	81	.	.	.	.	.	2	1	98.8094	.
13	82	.	.	.	.	.	2	1	98.8094	.
13	83	.	.	.	.	.	2	1	98.8094	.
13	84	.	.	.	.	.	2	1	98.8094	.
13	85	.	.	.	.	.	2	1	98.8094	.
13	86	.	.	.	.	.	2	1	98.8094	.
13	87	.	.	.	.	.	2	1	98.8094	.
13	88	.	.	.	.	.	2	1	98.8094	.
13	89	.	.	.	.	.	2	1	98.8094	.
13	90	.	.	.	.	.	2	1	98.8094	.
13	91	.	.	.	.	.	2	1	98.8094	.
13	92	.	.	.	.	.	2	1	98.8094	.
13	93	.	.	.	.	.	2	1	98.8094	.
13	94	.	.	.	.	.	2	1	98.8094	.
13	95	.	.	.	.	.	2	1	98.8094	.
14	12	.	600	14	24	600	1	1	105.446	.
14	73	.	.	.	.	.	2	1	105.446	.
14	74	.	.	.	.	.	2	1	105.446	.
14	75	.	.	.	.	.	2	1	105.446	.
14	76	.	.	.	.	.	2	1	105.446	.
14	77	.	.	.	.	.	2	1	105.446	.
14	78	.	.	.	.	.	2	1	105.446	.
14	79	.	.	.	.	.	2	1	105.446	.
14	80	.	.	.	.	.	2	1	105.446	.
14	81	.	.	.	.	.	2	1	105.446	.
14	82	.	.	.	.	.	2	1	105.446	.
14	83	.	.	.	.	.	2	1	105.446	.
14	84	.	.	.	.	.	2	1	105.446	.
14	85	.	.	.	.	.	2	1	105.446	.
14	86	.	.	.	.	.	2	1	105.446	.
14	87	.	.	.	.	.	2	1	105.446	.
14	88	.	.	.	.	.	2	1	105.446	.
14	89	.	.	.	.	.	2	1	105.446	.
14	90	.	.	.	.	.	2	1	105.446	.
14	91	.	.	.	.	.	2	1	105.446	.
14	92	.	.	.	.	.	2	1	105.446	.
14	93	.	.	.	.	.	2	1	105.446	.
14	94	.	.	.	.	.	2	1	105.446	.
14	95	.	.	.	.	.	2	1	105.446	.
15	12	.	600	14	24	600	1	1	33.8875	.
15	73	.	.	.	.	.	2	1	33.8875	.
15	74	.	.	.	.	.	2	1	33.8875	.
15	75	.	.	.	.	.	2	1	33.8875	.
15	76	.	.	.	.	.	2	1	33.8875	.
15	77	.	.	.	.	.	2	1	33.8875	.
15	78	.	.	.	.	.	2	1	33.8875	.
15	79	.	.	.	.	.	2	1	33.8875	.
15	80	.	.	.	.	.	2	1	33.8875	.
15	81	.	.	.	.	.	2	1	33.8875	.
15	82	.	.	.	.	.	2	1	33.8875	.
15	83	.	.	.	.	.	2	1	33.8875	.
15	84	.	.	.	.	.	2	1	33.8875	.
15	85	.	.	.	.	.	2	1	33.8875	.
15	86	.	.	.	.	.	2	1	33.8875	.
15	87	.	.	.	.	.	2	1	33.8875	.
15	88	.	.	.	.	.	2	1	33.8875	.
15	89	.	.	.	.	.	2	1	33.8875	.
15	90	.	.	.	.	.	2	1	33.8875	.
15	91	.	.	.	.	.	2	1	33.8875	.
15	92	.	.	.	.	.	2	1	33.8875	.
15	93	.	.	.	.	.	2	1	33.8875	.
15	94	.	.	.	.	.	2	1	33.8875	.
15	95	.	.	.	.	.	2	1	33.8875	.
16	12	.	600	14	24	600	1	1	71.7487	.
16	73	.	.	.	.	.	2	1	71.7487	.
16	74	.	.	.	.	.	2	1	71.7487	.
16	75	.	.	.	.	.	2	1	71.7487	.
16	76	.	.	.	.	.	2	1	71.7487	.
16	77	.	.	.	.	.	2	1	71.7487	.
16	78	.	.	.	.	.	2	1	71.7487	.
16	79	.	.	.	.	.	2	1	71.7487	.
16	80	.	.	.	.	.	2	1	71.7487	.
16	81	.	.	.	.	.	2	1	71.7487	.
16	82	.	.	.	.	.	2	1	71.7487	.
16	83	.	.	.	.	.	2	1	71.7487	.
16	84	.	.	.	.	.	2	1	71.7487	.
16	85	.	.	.	.	.	2	1	71.7487	.
16	86	.	.	.	.	.	2	1	71.7487	.
16	87	.	.	.	.	.	2	1	71.7487	.
16	88	.	.	.	.	.	2	1	71.7487	.
16	89	.	.	.	.	.	2	1	71.7487	.
16	90	.	.	.	.	.	2	1	71.7487	.
16	91	.	.	.	.	.	2	1	71.7487	.
16	92	.	.	.	.	.	2	1	71.7487	.
16	93	.	.	.	.	.	2	1	71.7487	.
16	94	.	.	.	.	.	2	1	71.7487	.
16	95	.	.	.	.	.	2	1	71.7487	.
17	12	.	600	14	24	600	1	1	40.1705	.
17	73	.	.	.	.	.	2	1	40.1705	.
17	74	.	.	.	.	.	2	1	40.1705	.
17	75	.	.	.	.	.	2	1	40.1705	.
17	76	.	.	.	.	.	2	1	40.1705	.
17	77	.	.	.	.	.	2	1	40.1705	.
17	78	.	.	.	.	.	2	1	40.1705	.
17	79	.	.	.	.	.	2	1	40.1705	.
17	80	.	.	.	.	.	2	1	40.1705	.
17	81	.	.	.	.	.	2	1	40.1705	.
17	82	.	.	.	.	.	2	1	40.1705	.
17	83	.	.	.	.	.	2	1	40.1705	.
17	84	.	.	.	.	.	2	1	40.1705	.
17	85	.	.	.	.	.	2	1	40.1705	.
17	86	.	.	.	.	.	2	1	40.1705	.
17	87	.	.	.	.	.	2	1	40.1705	.
17	88	.	.	.	.	.	2	1	40.1705	.
17	89	.	.	.	.	.	2	1	40.1705	.
17	90	.	.	.	.	.	2	1	40.1705	.
17	91	.	.	.	.	.	2	1	40.1705	.
17	92	.	.	.	.	.	2	1	40.1705	.
17	93	.	.	.	.	.	2	1	40.1705	.
17	94	.	.	.	.	.	2	1	40.1705	.
17	95	.	.	.	.	.	2	1	40.1705	.
18	12	.	600	14	24	600	1	1	12.3056	.
18	73	.	.	.	.	.	2	1	12.3056	.
18	74	.	.	.	.	.	2	1	12.3056	.
18	75	.	.	.	.	.	2	1	12.3056	.
18	76	.	.	.	.	.	2	1	12.3056	.
18	77	.	.	.	.	.	2	1	12.3056	.
18	78	.	.	.	.	.	2	1	12.3056	.
18	79	.	.	.	.	.	2	1	12.3056	.
18	80	.	.	.	.	.	2	1	12.3056	.
18	81	.	.	.	.	.	2	1	12.3056	.
18	82	.	.	.	.	.	2	1	12.3056	.
18	83	.	.	.	.	.	2	1	12.3056	.
18	84	.	.	.	.	.	2	1	12.3056	.
18	85	.	.	.	.	.	2	1	12.3056	.
18	86	.	.	.	.	.	2	1	12.3056	.
18	87	.	.	.	.	.	2	1	12.3056	.
18	88	.	.	.	.	.	2	1	12.3056	.
18	89	.	.	.	.	.	2	1	12.3056	.
18	90	.	.	.	.	.	2	1	12.3056	.
18	91	.	.	.	.	.	2	1	12.3056	.
18	92	.	.	.	.	.	2	1	12.3056	.
18	93	.	.	.	.	.	2	1	12.3056	.
18	94	.	.	.	.	.	2	1	12.3056	.
18	95	.	.	.	.	.	2	1	12.3056	.
19	12	.	600	14	24	600	1	1	45.7548	.
19	73	.	.	.	.	.	2	1	45.7548	.
19	74	.	.	.	.	.	2	1	45.7548	.
19	75	.	.	.	.	.	2	1	45.7548	.
19	76	.	.	.	.	.	2	1	45.7548	.
19	77	.	.	.	.	.	2	1	45.7548	.
19	78	.	.	.	.	.	2	1	45.7548	.
19	79	.	.	.	.	.	2	1	45.7548	.
19	80	.	.	.	.	.	2	1	45.7548	.
19	81	.	.	.	.	.	2	1	45.7548	.
19	82	.	.	.	.	.	2	1	45.7548	.
19	83	.	.	.	.	.	2	1	45.7548	.
19	84	.	.	.	.	.	2	1	45.7548	.
19	85	.	.	.	.	.	2	1	45.7548	.
19	86	.	.	.	.	.	2	1	45.7548	.
19	87	.	.	.	.	.	2	1	45.7548	.
19	88	.	.	.	.	.	2	1	45.7548	.
19	89	.	.	.	.	.	2	1	45.7548	.
19	90	.	.	.	.	.	2	1	45.7548	.
19	91	.	.	.	.	.	2	1	45.7548	.
19	92	.	.	.	.	.	2	1	45.7548	.
19	93	.	.	.	.	.	2	1	45.7548	.
19	94	.	.	.	.	.	2	1	45.7548	.
19	95	.	.	.	.	.	2	1	45.7548	.
20	12	.	600	14	24	600	1	1	50.2214	.
20	73	.	.	.	.	.	2	1	50.2214	.
20	74	.	.	.	.	.	2	1	50.2214	.
20	75	.	.	.	.	.	2	1	50.2214	.
20	76	.	.	.	.	.	2	1	50.2214	.
20	77	.	.	.	.	.	2	1	50.2214	.
20	78	.	.	.	.	.	2	1	50.2214	.
20	79	.	.	.	.	.	2	1	50.2214	.
20	80	.	.	.	.	.	2	1	50.2214	.
20	81	.	.	.	.	.	2	1	50.2214	.
20	82	.	.	.	.	.	2	1	50.2214	.
20	83	.	.	.	.	.	2	1	50.2214	.
20	84	.	.	.	.	.	2	1	50.2214	.
20	85	.	.	.	.	.	2	1	50.2214	.
20	86	.	.	.	.	.	2	1	50.2214	.
20	87	.	.	.	.	.	2	1	50.2214	.
20	88	.	.	.	.	.	2	1	50.2214	.
20	89	.	.	.	.	.	2	1	50.2214	.
20	90	.	.	.	.	.	2	1	50.2214	.
20	91	.	.	.	.	.	2	1	50.2214	.
20	92	.	.	.	.	.	2	1	50.2214	.
20	93	.	.	.	.	.	2	1	50.2214	.
20	94	.	.	.	.	.	2	1	50.2214	.
20	95	.	.	.	.	.	2	1	50.2214	.
21	12	.	600	14	24	600	1	1	39.1564	.
21	73	.	.	.	.	.	2	1	39.1564	.
21	74	.	.	.	.	.	2	1	39.1564	.
21	75	.	.	.	.	.	2	1	39.1564	.
21	76	.	.	.	.	.	2	1	39.1564	.
21	77	.	.	.	.	.	2	1	39.1564	.
21	78	.	.	.	.	.	2	1	39.1564	.
21	79	.	.	.	.	.	2	1	39.1564	.
21	80	.	.	.	.	.	2	1	39.1564	.
21	81	.	.	.	.	.	2	1	39.1564	.
21	82	.	.	.	.	.	2	1	39.1564	.
21	83	.	.	.	.	.	2	1	39.1564	.
21	84	.	.	.	.	.	2	1	39.1564	.
21	85	.	.	.	.	.	2	1	39.1564	.
21	86	.	.	.	.	.	2	1	39.1564	.
21	87	.	.	.	.	.	2	1	39.1564	.
21	88	.	.	.	.	.	2	1	39.1564	.
21	89	.	.	.	.	.	2	1	39.1564	.
21	90	.	.	.	.	.	2	1	39.1564	.
21	91	.	.	.	.	.	2	1	39.1564	.
21	92	.	.	.	.	.	2	1	39.1564	.
21	93	.	.	.	.	.	2	1	39.1564	.
21	94	.	.	.	.	.	2	1	39.1564	.
21	95	.	.	.	.	.	2	1	39.1564	.
22	12	.	600	14	24	600	1	1	66.1488	.
22	73	.	.	.	.	.	2	1	66.1488	.
22	74	.	.	.	.	.	2	1	66.1488	.
22	75	.	.	.	.	.	2	1	66.1488	.
22	76	.	.	.	.	.	2	1	66.1488	.
22	77	.	.	.	.	.	2	1	66.1488	.
22	78	.	.	.	.	.	2	1	66.1488	.
22	79	.	.	.	.	.	2	1	66.1488	.
22	80	.	.	.	.	.	2	1	66.1488	.
22	81	.	.	.	.	.	2	1	66.1488	.
22	82	.	.	.	.	.	2	1	66.1488	.
22	83	.	.	.	.	.	2	1	66.1488	.
22	84	.	.	.	.	.	2	1	66.1488	.
22	85	.	.	.	.	.	2	1	66.1488	.
22	86	.	.	.	.	.	2	1	66.1488	.
22	87	.	.	.	.	.	2	1	66.1488	.
22	88	.	.	.	.	.	2	1	66.1488	.
22	89	.	.	.	.	.	2	1	66.1488	.
22	90	.	.	.	.	.	2	1	66.1488	.
22	91	.	.	.	.	.	2	1	66.1488	.
22	92	.	.	.	.	.	2	1	66.1488	.
22	93	.	.	.	.	.	2	1	66.1488	.
22	94	.	.	.	.	.	2	1	66.1488	.
22	95	.	.	.	.	.	2	1	66.1488	.
23	12	.	600	14	24	600	1	1	15.4422	.
23	73	.	.	.	.	.	2	1	15.4422	.
23	74	.	.	.	.	.	2	1	15.4422	.
23	75	.	.	.	.	.	2	1	15.4422	.
23	76	.	.	.	.	.	2	1	15.4422	.
23	77	.	.	.	.	.	2	1	15.4422	.
23	78	.	.	.	.	.	2	1	15.4422	.
23	79	.	.	.	.	.	2	1	15.4422	.
23	80	.	.	.	.	.	2	1	15.4422	.
23	81	.	.	.	.	.	2	1	15.4422	.
23	82	.	.	.	.	.	2	1	15.4422	.
23	83	.	.	.	.	.	2	1	15.4422	.
23	84	.	.	.	.	.	2	1	15.4422	.
23	85	.	.	.	.	.	2	1	15.4422	.
23	86	.	.	.	.	.	2	1	15.4422	.
23	87	.	.	.	.	.	2	1	15.4422	.
23	88	.	.	.	.	.	2	1	15.4422	.
23	89	.	.	.	.	.	2	1	15.4422	.
23	90	.	.	.	.	.	2	1	15.4422	.
23	91	.	.	.	.	.	2	1	15.4422	.
23	92	.	.	.	.	.	2	1	15.4422	.
23	93	.	.	.	.	.	2	1	15.4422	.
23	94	.	.	.	.	.	2	1	15.4422	.
23	95	.	.	.	.	.	2	1	15.4422	.
24	12	.	600	14	24	600	1	1	24.4499	.
24	73	.	.	.	.	.	2	1	24.4499	.
24	74	.	.	.	.	.	2	1	24.4499	.
24	75	.	.	.	.	.	2	1	24.4499	.
24	76	.	.	.	.	.	2	1	24.4499	.
24	77	.	.	.	.	.	2	1	24.4499	.
24	78	.	.	.	.	.	2	1	24.4499	.
24	79	.	.	.	.	.	2	1	24.4499	.
24	80	.	.	.	.	.	2	1	24.4499	.
24	81	.	.	.	.	.	2	1	24.4499	.
24	82	.	.	.	.	.	2	1	24.4499	.
24	83	.	.	.	.	.	2	1	24.4499	.
24	84	.	.	.	.	.	2	1	24.4499	.
24	85	.	.	.	.	.	2	1	24.4499	.
24	86	.	.	.	.	.	2	1	24.4499	.
24	87	.	.	.	.	.	2	1	24.4499	.
24	88	.	.	.	.	.	2	1	24.4499	.
24	89	.	.	.	.	.	2	1	24.4499	.
24	90	.	.	.	.	.	2	1	24.4499	.
24	91	.	.	.	.	.	2	1	24.4499	.
24	92	.	.	.	.	.	2	1	24.4499	.
24	93	.	.	.	.	.	2	1	24.4499	.
24	94	.	.	.	.	.	2	1	24.4499	.
24	95	.	.	.	.	.	2	1	24.4499	.
25	12	.	600	14	24	600	1	1	87.8431	.
25	73	.	.	.	.	.	2	1	87.8431	.
25	74	.	.	.	.	.	2	1	87.8431	.
25	75	.	.	.	.	.	2	1	87.8431	.
25	76	.	.	.	.	.	2	1	87.8431	.
25	77	.	.	.	.	.	2	1	87.8431	.
25	78	.	.	.	.	.	2	1	87.8431	.
25	79	.	.	.	.	.	2	1	87.8431	.
25	80	.	.	.	.	.	2	1	87.8431	.
25	81	.	.	.	.	.	2	1	87.8431	.
25	82	.	.	.	.	.	2	1	87.8431	.
25	83	.	.	.	.	.	2	1	87.8431	.
25	84	.	.	.	.	.	2	1	87.8431	.
25	85	.	.	.	.	.	2	1	87.8431	.
25	86	.	.	.	.	.	2	1	87.8431	.
25	87	.	.	.	.	.	2	1	87.8431	.
25	88	.	.	.	.	.	2	1	87.8431	.
25	89	.	.	.	.	.	2	1	87.8431	.
25	90	.	.	.	.	.	2	1	87.8431	.
25	91	.	.	.	.	.	2	1	87.8431	.
25	92	.	.	.	.	.	2	1	87.8431	.
25	93	.	.	.	.	.	2	1	87.8431	.
25	94	.	.	.	.	.	2	1	87.8431	.
25	95	.	.	.	.	.	2	1	87.8431	.
26	12	.	600	14	24	600	1	1	58.2994	.
26	73	.	.	.	.	.	2	1	58.2994	.
26	74	.	.	.	.	.	2	1	58.2994	.
26	75	.	.	.	.	.	2	1	58.2994	.
26	76	.	.	.	.	.	2	1	58.2994	.
26	77	.	.	.	.	.	2	1	58.2994	.
26	78	.	.	.	.	.	2	1	58.2994	.
26	79	.	.	.	.	.	2	1	58.2994	.
26	80	.	.	.	.	.	2	1	58.2994	.
26	81	.	.	.	.	.	2	1	58.2994	.
26	82	.	.	.	.	.	2	1	58.2994	.
26	83	.	.	.	.	.	2	1	58.2994	.
26	84	.	.	.	.	.	2	1	58.2994	.
26	85	.	.	.	.	.	2	1	58.2994	.
26	86	.	.	.	.	.	2	1	58.2994	.
26	87	.	.	.	.	.	2	1	58.2994	.
26	88	.	.	.	.	.	2	1	58.2994	.
26	89	.	.	.	.	.	2	1	58.2994	.
26	90	.	.	.	.	.	2	1	58.2994	.
26	91	.	.	.	.	.	2	1	58.2994	.
26	92	.	.	.	.	.	2	1	58.2994	.
26	93	.	.	.	.	.	2	1	58.2994	.
26	94	.	.	.	.	.	2	1	58.2994	.
26	95	.	.	.	.	.	2	1	58.2994	.
27	12	.	600	14	24	600	1	1	13.7642	.
27	73	.	.	.	.	.	2	1	13.7642	.
27	74	.	.	.	.	.	2	1	13.7642	.
27	75	.	.	.	.	.	2	1	13.7642	.
27	76	.	.	.	.	.	2	1	13.7642	.
27	77	.	.	.	.	.	2	1	13.7642	.
27	78	.	.	.	.	.	2	1	13.7642	.
27	79	.	.	.	.	.	2	1	13.7642	.
27	80	.	.	.	.	.	2	1	13.7642	.
27	81	.	.	.	.	.	2	1	13.7642	.
27	82	.	.	.	.	.	2	1	13.7642	.
27	83	.	.	.	.	.	2	1	13.7642	.
27	84	.	.	.	.	.	2	1	13.7642	.
27	85	.	.	.	.	.	2	1	13.7642	.
27	86	.	.	.	.	.	2	1	13.7642	.
27	87	.	.	.	.	.	2	1	13.7642	.
27	88	.	.	.	.	.	2	1	13.7642	.
27	89	.	.	.	.	.	2	1	13.7642	.
27	90	.	.	.	.	.	2	1	13.7642	.
27	91	.	.	.	.	.	2	1	13.7642	.
27	92	.	.	.	.	.	2	1	13.7642	.
27	93	.	.	.	.	.	2	1	13.7642	.
27	94	.	.	.	.	.	2	1	13.7642	.
27	95	.	.	.	.	.	2	1	13.7642	.
28	12	.	600	14	24	600	1	1	24.5391	.
28	73	.	.	.	.	.	2	1	24.5391	.
28	74	.	.	.	.	.	2	1	24.5391	.
28	75	.	.	.	.	.	2	1	24.5391	.
28	76	.	.	.	.	.	2	1	24.5391	.
28	77	.	.	.	.	.	2	1	24.5391	.
28	78	.	.	.	.	.	2	1	24.5391	.
28	79	.	.	.	.	.	2	1	24.5391	.
28	80	.	.	.	.	.	2	1	24.5391	.
28	81	.	.	.	.	.	2	1	24.5391	.
28	82	.	.	.	.	.	2	1	24.5391	.
28	83	.	.	.	.	.	2	1	24.5391	.
28	84	.	.	.	.	.	2	1	24.5391	.
28	85	.	.	.	.	.	2	1	24.5391	.
28	86	.	.	.	.	.	2	1	24.5391	.
28	87	.	.	.	.	.	2	1	24.5391	.
28	88	.	.	.	.	.	2	1	24.5391	.
28	89	.	.	.	.	.	2	1	24.5391	.
28	90	.	.	.	.	.	2	1	24.5391	.
28	91	.	.	.	.	.	2	1	24.5391	.
28	92	.	.	.	.	.	2	1	24.5391	.
28	93	.	.	.	.	.	2	1	24.5391	.
28	94	.	.	.	.	.	2	1	24.5391	.
28	95	.	.	.	.	.	2	1	24.5391	.
29	12	.	600	14	24	600	1	1	62.6589	.
29	73	.	.	.	.	.	2	1	62.6589	.
29	74	.	.	.	.	.	2	1	62.6589	.
29	75	.	.	.	.	.	2	1	62.6589	.
29	76	.	.	.	.	.	2	1	62.6589	.
29	77	.	.	.	.	.	2	1	62.6589	.
29	78	.	.	.	.	.	2	1	62.6589	.
29	79	.	.	.	.	.	2	1	62.6589	.
29	80	.	.	.	.	.	2	1	62.6589	.
29	81	.	.	.	.	.	2	1	62.6589	.
29	82	.	.	.	.	.	2	1	62.6589	.
29	83	.	.	.	.	.	2	1	62.6589	.
29	84	.	.	.	.	.	2	1	62.6589	.
29	85	.	.	.	.	.	2	1	62.6589	.
29	86	.	.	.	.	.	2	1	62.6589	.
29	87	.	.	.	.	.	2	1	62.6589	.
29	88	.	.	.	.	.	2	1	62.6589	.
29	89	.	.	.	.	.	2	1	62.6589	.
29	90	.	.	.	.	.	2	1	62.6589	.
29	91	.	.	.	.	.	2	1	62.6589	.
29	92	.	.	.	.	.	2	1	62.6589	.
29	93	.	.	.	.	.	2	1	62.6589	.
29	94	.	.	.	.	.	2	1	62.6589	.
29	95	.	.	.	.	.	2	1	62.6589	.
30	12	.	600	14	24	600	1	1	134.2	.
30	73	.	.	.	.	.	2	1	134.2	.
30	74	.	.	.	.	.	2	1	134.2	.
30	75	.	.	.	.	.	2	1	134.2	.
30	76	.	.	.	.	.	2	1	134.2	.
30	77	.	.	.	.	.	2	1	134.2	.
30	78	.	.	.	.	.	2	1	134.2	.
30	79	.	.	.	.	.	2	1	134.2	.
30	80	.	.	.	.	.	2	1	134.2	.
30	81	.	.	.	.	.	2	1	134.2	.
30	82	.	.	.	.	.	2	1	134.2	.
30	83	.	.	.	.	.	2	1	134.2	.
30	84	.	.	.	.	.	2	1	134.2	.
30	85	.	.	.	.	.	2	1	134.2	.
30	86	.	.	.	.	.	2	1	134.2	.
30	87	.	.	.	.	.	2	1	134.2	.
30	88	.	.	.	.	.	2	1	134.2	.
30	89	.	.	.	.	.	2	1	134.2	.
30	90	.	.	.	.	.	2	1	134.2	.
30	91	.	.	.	.	.	2	1	134.2	.
30	92	.	.	.	.	.	2	1	134.2	.
30	93	.	.	.	.	.	2	1	134.2	.
30	94	.	.	.	.	.	2	1	134.2	.
30	95	.	.	.	.	.	2	1	134.2	.
31	12	.	600	14	24	600	1	1	.	.
31	73	.	.	.	.	.	2	1	.	.
31	74	.	.	.	.	.	2	1	.	.
31	75	.	.	.	.	.	2	1	.	.
31	76	.	.	.	.	.	2	1	.	.
31	77	.	.	.	.	.	2	1	.	.
31	78	.	.	.	.	.	2	1	.	.
31	79	.	.	.	.	.	2	1	.	.
31	80	.	.	.	.	.	2	1	.	.
31	81	.	.	.	.	.	2	1	.	.
31	82	.	.	.	.	.	2	1	.	.
31	83	.	.	.	.	.	2	1	.	.
31	84	.	.	.	.	.	2	1	.	.
31	85	.	.	.	.	.	2	1	.	.
31	86	.	.	.	.	.	2	1	.	.
31	87	.	.	.	.	.	2	1	.	.
31	88	.	.	.	.	.	2	1	.	.
31	89	.	.	.	.	.	2	1	.	.
31	90	.	.	.	.	.	2	1	.	.
31	91	.	.	.	.	.	2	1	.	.
31	92	.	.	.	.	.	2	1	.	.
31	93	.	.	.	.	.	2	1	.	.
31	94	.	.	.	.	.	2	1	.	.
31	95	.	.	.	.	.	2	1	.	.
32	12	.	600	14	24	600	1	1	106.88	.
32	73	.	.	.	.	.	2	1	106.88	.
32	74	.	.	.	.	.	2	1	106.88	.
32	75	.	.	.	.	.	2	1	106.88	.
32	76	.	.	.	.	.	2	1	106.88	.
32	77	.	.	.	.	.	2	1	106.88	.
32	78	.	.	.	.	.	2	1	106.88	.
32	79	.	.	.	.	.	2	1	106.88	.
32	80	.	.	.	.	.	2	1	106.88	.
32	81	.	.	.	.	.	2	1	106.88	.
32	82	.	.	.	.	.	2	1	106.88	.
32	83	.	.	.	.	.	2	1	106.88	.
32	84	.	.	.	.	.	2	1	106.88	.
32	85	.	.	.	.	.	2	1	106.88	.
32	86	.	.	.	.	.	2	1	106.88	.
32	87	.	.	.	.	.	2	1	106.88	.
32	88	.	.	.	.	.	2	1	106.88	.
32	89	.	.	.	.	.	2	1	106.88	.
32	90	.	.	.	.	.	2	1	106.88	.
32	91	.	.	.	.	.	2	1	106.88	.
32	92	.	.	.	.	.	2	1	106.88	.
32	93	.	.	.	.	.	2	1	106.88	.
32	94	.	.	.	.	.	2	1	106.88	.
32	95	.	.	.	.	.	2	1	106.88	.
33	12	.	600	14	24	600	1	1	102.73	.
33	73	.	.	.	.	.	2	1	102.73	.
33	74	.	.	.	.	.	2	1	102.73	.
33	75	.	.	.	.	.	2	1	102.73	.
33	76	.	.	.	.	.	2	1	102.73	.
33	77	.	.	.	.	.	2	1	102.73	.
33	78	.	.	.	.	.	2	1	102.73	.
33	79	.	.	.	.	.	2	1	102.73	.
33	80	.	.	.	.	.	2	1	102.73	.
33	81	.	.	.	.	.	2	1	102.73	.
33	82	.	.	.	.	.	2	1	102.73	.
33	83	.	.	.	.	.	2	1	102.73	.
33	84	.	.	.	.	.	2	1	102.73	.
33	85	.	.	.	.	.	2	1	102.73	.
33	86	.	.	.	.	.	2	1	102.73	.
33	87	.	.	.	.	.	2	1	102.73	.
33	88	.	.	.	.	.	2	1	102.73	.
33	89	.	.	.	.	.	2	1	102.73	.
33	90	.	.	.	.	.	2	1	102.73	.
33	91	.	.	.	.	.	2	1	102.73	.
33	92	.	.	.	.	.	2	1	102.73	.
33	93	.	.	.	.	.	2	1	102.73	.
33	94	.	.	.	.	.	2	1	102.73	.
33	95	.	.	.	.	.	2	1	102.73	.
34	12	.	600	14	24	600	1	1	45.49	.
34	73	.	.	.	.	.	2	1	45.49	.
34	74	.	.	.	.	.	2	1	45.49	.
34	75	.	.	.	.	.	2	1	45.49	.
34	76	.	.	.	.	.	2	1	45.49	.
34	77	.	.	.	.	.	2	1	45.49	.
34	78	.	.	.	.	.	2	1	45.49	.
34	79	.	.	.	.	.	2	1	45.49	.
34	80	.	.	.	.	.	2	1	45.49	.
34	81	.	.	.	.	.	2	1	45.49	.
34	82	.	.	.	.	.	2	1	45.49	.
34	83	.	.	.	.	.	2	1	45.49	.
34	84	.	.	.	.	.	2	1	45.49	.
34	85	.	.	.	.	.	2	1	45.49	.
34	86	.	.	.	.	.	2	1	45.49	.
34	87	.	.	.	.	.	2	1	45.49	.
34	88	.	.	.	.	.	2	1	45.49	.
34	89	.	.	.	.	.	2	1	45.49	.
34	90	.	.	.	.	.	2	1	45.49	.
34	91	.	.	.	.	.	2	1	45.49	.
34	92	.	.	.	.	.	2	1	45.49	.
34	93	.	.	.	.	.	2	1	45.49	.
34	94	.	.	.	.	.	2	1	45.49	.
34	95	.	.	.	.	.	2	1	45.49	.
35	12	.	600	14	24	600	1	1	45.01	.
35	73	.	.	.	.	.	2	1	45.01	.
35	74	.	.	.	.	.	2	1	45.01	.
35	75	.	.	.	.	.	2	1	45.01	.
35	76	.	.	.	.	.	2	1	45.01	.
35	77	.	.	.	.	.	2	1	45.01	.
35	78	.	.	.	.	.	2	1	45.01	.
35	79	.	.	.	.	.	2	1	45.01	.
35	80	.	.	.	.	.	2	1	45.01	.
35	81	.	.	.	.	.	2	1	45.01	.
35	82	.	.	.	.	.	2	1	45.01	.
35	83	.	.	.	.	.	2	1	45.01	.
35	84	.	.	.	.	.	2	1	45.01	.
35	85	.	.	.	.	.	2	1	45.01	.
35	86	.	.	.	.	.	2	1	45.01	.
35	87	.	.	.	.	.	2	1	45.01	.
35	88	.	.	.	.	.	2	1	45.01	.
35	89	.	.	.	.	.	2	1	45.01	.
35	90	.	.	.	.	.	2	1	45.01	.
35	91	.	.	.	.	.	2	1	45.01	.
35	92	.	.	.	.	.	2	1	45.01	.
35	93	.	.	.	.	.	2	1	45.01	.
35	94	.	.	.	.	.	2	1	45.01	.
35	95	.	.	.	.	.	2	1	45.01	.
36	12	.	600	14	24	600	1	1	84.81	.
36	73	.	.	.	.	.	2	1	84.81	.
36	74	.	.	.	.	.	2	1	84.81	.
36	75	.	.	.	.	.	2	1	84.81	.
36	76	.	.	.	.	.	2	1	84.81	.
36	77	.	.	.	.	.	2	1	84.81	.
36	78	.	.	.	.	.	2	1	84.81	.
36	79	.	.	.	.	.	2	1	84.81	.
36	80	.	.	.	.	.	2	1	84.81	.
36	81	.	.	.	.	.	2	1	84.81	.
36	82	.	.	.	.	.	2	1	84.81	.
36	83	.	.	.	.	.	2	1	84.81	.
36	84	.	.	.	.	.	2	1	84.81	.
36	85	.	.	.	.	.	2	1	84.81	.
36	86	.	.	.	.	.	2	1	84.81	.
36	87	.	.	.	.	.	2	1	84.81	.
36	88	.	.	.	.	.	2	1	84.81	.
36	89	.	.	.	.	.	2	1	84.81	.
36	90	.	.	.	.	.	2	1	84.81	.
36	91	.	.	.	.	.	2	1	84.81	.
36	92	.	.	.	.	.	2	1	84.81	.
36	93	.	.	.	.	.	2	1	84.81	.
36	94	.	.	.	.	.	2	1	84.81	.
36	95	.	.	.	.	.	2	1	84.81	.
37	12	.	600	14	24	600	1	1	25.5871	.
37	73	.	.	.	.	.	2	1	25.5871	.
37	74	.	.	.	.	.	2	1	25.5871	.
37	75	.	.	.	.	.	2	1	25.5871	.
37	76	.	.	.	.	.	2	1	25.5871	.
37	77	.	.	.	.	.	2	1	25.5871	.
37	78	.	.	.	.	.	2	1	25.5871	.
37	79	.	.	.	.	.	2	1	25.5871	.
37	80	.	.	.	.	.	2	1	25.5871	.
37	81	.	.	.	.	.	2	1	25.5871	.
37	82	.	.	.	.	.	2	1	25.5871	.
37	83	.	.	.	.	.	2	1	25.5871	.
37	84	.	.	.	.	.	2	1	25.5871	.
37	85	.	.	.	.	.	2	1	25.5871	.
37	86	.	.	.	.	.	2	1	25.5871	.
37	87	.	.	.	.	.	2	1	25.5871	.
37	88	.	.	.	.	.	2	1	25.5871	.
37	89	.	.	.	.	.	2	1	25.5871	.
37	90	.	.	.	.	.	2	1	25.5871	.
37	91	.	.	.	.	.	2	1	25.5871	.
37	92	.	.	.	.	.	2	1	25.5871	.
37	93	.	.	.	.	.	2	1	25.5871	.
37	94	.	.	.	.	.	2	1	25.5871	.
37	95	.	.	.	.	.	2	1	25.5871	.
38	12	.	600	14	24	600	1	1	63.1622	.
38	73	.	.	.	.	.	2	1	63.1622	.
38	74	.	.	.	.	.	2	1	63.1622	.
38	75	.	.	.	.	.	2	1	63.1622	.
38	76	.	.	.	.	.	2	1	63.1622	.
38	77	.	.	.	.	.	2	1	63.1622	.
38	78	.	.	.	.	.	2	1	63.1622	.
38	79	.	.	.	.	.	2	1	63.1622	.
38	80	.	.	.	.	.	2	1	63.1622	.
38	81	.	.	.	.	.	2	1	63.1622	.
38	82	.	.	.	.	.	2	1	63.1622	.
38	83	.	.	.	.	.	2	1	63.1622	.
38	84	.	.	.	.	.	2	1	63.1622	.
38	85	.	.	.	.	.	2	1	63.1622	.
38	86	.	.	.	.	.	2	1	63.1622	.
38	87	.	.	.	.	.	2	1	63.1622	.
38	88	.	.	.	.	.	2	1	63.1622	.
38	89	.	.	.	.	.	2	1	63.1622	.
38	90	.	.	.	.	.	2	1	63.1622	.
38	91	.	.	.	.	.	2	1	63.1622	.
38	92	.	.	.	.	.	2	1	63.1622	.
38	93	.	.	.	.	.	2	1	63.1622	.
38	94	.	.	.	.	.	2	1	63.1622	.
38	95	.	.	.	.	.	2	1	63.1622	.
39	12	.	600	14	24	600	1	1	78.7474	.
39	73	.	.	.	.	.	2	1	78.7474	.
39	74	.	.	.	.	.	2	1	78.7474	.
39	75	.	.	.	.	.	2	1	78.7474	.
39	76	.	.	.	.	.	2	1	78.7474	.
39	77	.	.	.	.	.	2	1	78.7474	.
39	78	.	.	.	.	.	2	1	78.7474	.
39	79	.	.	.	.	.	2	1	78.7474	.
39	80	.	.	.	.	.	2	1	78.7474	.
39	81	.	.	.	.	.	2	1	78.7474	.
39	82	.	.	.	.	.	2	1	78.7474	.
39	83	.	.	.	.	.	2	1	78.7474	.
39	84	.	.	.	.	.	2	1	78.7474	.
39	85	.	.	.	.	.	2	1	78.7474	.
39	86	.	.	.	.	.	2	1	78.7474	.
39	87	.	.	.	.	.	2	1	78.7474	.
39	88	.	.	.	.	.	2	1	78.7474	.
39	89	.	.	.	.	.	2	1	78.7474	.
39	90	.	.	.	.	.	2	1	78.7474	.
39	91	.	.	.	.	.	2	1	78.7474	.
39	92	.	.	.	.	.	2	1	78.7474	.
39	93	.	.	.	.	.	2	1	78.7474	.
39	94	.	.	.	.	.	2	1	78.7474	.
39	95	.	.	.	.	.	2	1	78.7474	.
40	12	.	600	14	24	600	1	1	46.972	.
40	73	.	.	.	.	.	2	1	46.972	.
40	74	.	.	.	.	.	2	1	46.972	.
40	75	.	.	.	.	.	2	1	46.972	.
40	76	.	.	.	.	.	2	1	46.972	.
40	77	.	.	.	.	.	2	1	46.972	.
40	78	.	.	.	.	.	2	1	46.972	.
40	79	.	.	.	.	.	2	1	46.972	.
40	80	.	.	.	.	.	2	1	46.972	.
40	81	.	.	.	.	.	2	1	46.972	.
40	82	.	.	.	.	.	2	1	46.972	.
40	83	.	.	.	.	.	2	1	46.972	.
40	84	.	.	.	.	.	2	1	46.972	.
40	85	.	.	.	.	.	2	1	46.972	.
40	86	.	.	.	.	.	2	1	46.972	.
40	87	.	.	.	.	.	2	1	46.972	.
40	88	.	.	.	.	.	2	1	46.972	.
40	89	.	.	.	.	.	2	1	46.972	.
40	90	.	.	.	.	.	2	1	46.972	.
40	91	.	.	.	.	.	2	1	46.972	.
40	92	.	.	.	.	.	2	1	46.972	.
40	93	.	.	.	.	.	2	1	46.972	.
40	94	.	.	.	.	.	2	1	46.972	.
40	95	.	.	.	.	.	2	1	46.972	.
41	12	.	600	14	24	600	1	1	101.24	.
41	73	.	.	.	.	.	2	1	101.24	.
41	74	.	.	.	.	.	2	1	101.24	.
41	75	.	.	.	.	.	2	1	101.24	.
41	76	.	.	.	.	.	2	1	101.24	.
41	77	.	.	.	.	.	2	1	101.24	.
41	78	.	.	.	.	.	2	1	101.24	.
41	79	.	.	.	.	.	2	1	101.24	.
41	80	.	.	.	.	.	2	1	101.24	.
41	81	.	.	.	.	.	2	1	101.24	.
41	82	.	.	.	.	.	2	1	101.24	.
41	83	.	.	.	.	.	2	1	101.24	.
41	84	.	.	.	.	.	2	1	101.24	.
41	85	.	.	.	.	.	2	1	101.24	.
41	86	.	.	.	.	.	2	1	101.24	.
41	87	.	.	.	.	.	2	1	101.24	.
41	88	.	.	.	.	.	2	1	101.24	.
41	89	.	.	.	.	.	2	1	101.24	.
41	90	.	.	.	.	.	2	1	101.24	.
41	91	.	.	.	.	.	2	1	101.24	.
41	92	.	.	.	.	.	2	1	101.24	.
41	93	.	.	.	.	.	2	1	101.24	.
41	94	.	.	.	.	.	2	1	101.24	.
41	95	.	.	.	.	.	2	1	101.24	.
42	12	.	600	14	24	600	1	1	100.48	.
42	73	.	.	.	.	.	2	1	100.48	.
42	74	.	.	.	.	.	2	1	100.48
42	75	.	.	.	.	.	2	1	100.48
42	76	.	.	.	.	.	2	1	100.48
42	77	.	.	.	.	.	2	1	100.48
42	78	.	.	.	.	.	2	1	100.48
42	79	.	.	.	.	.	2	1	100.48
42	80	.	.	.	.	.	2	1	100.48
42	81	.	.	.	.	.	2	1	100.48
42	82	.	.	.	.	.	2	1	100.48
42	83	.	.	.	.	.	2	1	100.48	.
42	84	.	.	.	.	.	2	1	100.48	.
42	85	.	.	.	.	.	2	1	100.48	.
42	86	.	.	.	.	.	2	1	100.48	.
42	87	.	.	.	.	.	2	1	100.48	.
42	88	.	.	.	.	.	2	1	100.48	.
42	89	.	.	.	.	.	2	1	100.48	.
42	90	.	.	.	.	.	2	1	100.48	.
42	91	.	.	.	.	.	2	1	100.48	.
42	92	.	.	.	.	.	2	1	100.48	.
42	93	.	.	.	.	.	2	1	100.48	.
42	94	.	.	.	.	.	2	1	100.48	.
42	95	.	.	.	.	.	2	1	100.48	.
43	12	.	600	14	24	600	1	1	116.04	.
43	73	.	.	.	.	.	2	1	116.04	.
43	74	.	.	.	.	.	2	1	116.04	.
43	75	.	.	.	.	.	2	1	116.04	.
43	76	.	.	.	.	.	2	1	116.04	.
43	77	.	.	.	.	.	2	1	116.04	.
43	78	.	.	.	.	.	2	1	116.04	.
43	79	.	.	.	.	.	2	1	116.04	.
43	80	.	.	.	.	.	2	1	116.04	.
43	81	.	.	.	.	.	2	1	116.04	.
43	82	.	.	.	.	.	2	1	116.04	.
43	83	.	.	.	.	.	2	1	116.04	.
43	84	.	.	.	.	.	2	1	116.04	.
43	85	.	.	.	.	.	2	1	116.04	.
43	86	.	.	.	.	.	2	1	116.04	.
43	87	.	.	.	.	.	2	1	116.04	.
43	88	.	.	.	.	.	2	1	116.04	.
43	89	.	.	.	.	.	2	1	116.04	.
43	90	.	.	.	.	.	2	1	116.04	.
43	91	.	.	.	.	.	2	1	116.04	.
43	92	.	.	.	.	.	2	1	116.04	.
43	93	.	.	.	.	.	2	1	116.04	.
43	94	.	.	.	.	.	2	1	116.04	.
43	95	.	.	.	.	.	2	1	116.04	.
44	12	.	600	14	24	600	1	1	121.52	.
44	73	.	.	.	.	.	2	1	121.52	.
44	74	.	.	.	.	.	2	1	121.52	.
44	75	.	.	.	.	.	2	1	121.52	.
44	76	.	.	.	.	.	2	1	121.52	.
44	77	.	.	.	.	.	2	1	121.52	.
44	78	.	.	.	.	.	2	1	121.52	.
44	79	.	.	.	.	.	2	1	121.52	.
44	80	.	.	.	.	.	2	1	121.52	.
44	81	.	.	.	.	.	2	1	121.52	.
44	82	.	.	.	.	.	2	1	121.52	.
44	83	.	.	.	.	.	2	1	121.52	.
44	84	.	.	.	.	.	2	1	121.52	.
44	85	.	.	.	.	.	2	1	121.52	.
44	86	.	.	.	.	.	2	1	121.52	.
44	87	.	.	.	.	.	2	1	121.52	.
44	88	.	.	.	.	.	2	1	121.52	.
44	89	.	.	.	.	.	2	1	121.52	.
44	90	.	.	.	.	.	2	1	121.52	.
44	91	.	.	.	.	.	2	1	121.52	.
44	92	.	.	.	.	.	2	1	121.52	.
44	93	.	.	.	.	.	2	1	121.52	.
44	94	.	.	.	.	.	2	1	121.52	.
44	95	.	.	.	.	.	2	1	121.52	.
45	12	.	600	14	24	600	1	1	32.51	.
45	73	.	.	.	.	.	2	1	32.51	.
45	74	.	.	.	.	.	2	1	32.51	.
45	75	.	.	.	.	.	2	1	32.51	.
45	76	.	.	.	.	.	2	1	32.51	.
45	77	.	.	.	.	.	2	1	32.51	.
45	78	.	.	.	.	.	2	1	32.51	.
45	79	.	.	.	.	.	2	1	32.51	.
45	80	.	.	.	.	.	2	1	32.51	.
45	81	.	.	.	.	.	2	1	32.51	.
45	82	.	.	.	.	.	2	1	32.51	.
45	83	.	.	.	.	.	2	1	32.51	.
45	84	.	.	.	.	.	2	1	32.51	.
45	85	.	.	.	.	.	2	1	32.51	.
45	86	.	.	.	.	.	2	1	32.51	.
45	87	.	.	.	.	.	2	1	32.51	.
45	88	.	.	.	.	.	2	1	32.51	.
45	89	.	.	.	.	.	2	1	32.51	.
45	90	.	.	.	.	.	2	1	32.51	.
45	91	.	.	.	.	.	2	1	32.51	.
45	92	.	.	.	.	.	2	1	32.51	.
45	93	.	.	.	.	.	2	1	32.51	.
45	94	.	.	.	.	.	2	1	32.51	.
45	95	.	.	.	.	.	2	1	32.51	.
46	12	.	600	14	24	600	1	1	158.92	.
46	73	.	.	.	.	.	2	1	158.92	.
46	74	.	.	.	.	.	2	1	158.92	.
46	75	.	.	.	.	.	2	1	158.92	.
46	76	.	.	.	.	.	2	1	158.92	.
46	77	.	.	.	.	.	2	1	158.92	.
46	78	.	.	.	.	.	2	1	158.92	.
46	79	.	.	.	.	.	2	1	158.92	.
46	80	.	.	.	.	.	2	1	158.92	.
46	81	.	.	.	.	.	2	1	158.92	.
46	82	.	.	.	.	.	2	1	158.92	.
46	83	.	.	.	.	.	2	1	158.92	.
46	84	.	.	.	.	.	2	1	158.92	.
46	85	.	.	.	.	.	2	1	158.92	.
46	86	.	.	.	.	.	2	1	158.92	.
46	87	.	.	.	.	.	2	1	158.92	.
46	88	.	.	.	.	.	2	1	158.92	.
46	89	.	.	.	.	.	2	1	158.92	.
46	90	.	.	.	.	.	2	1	158.92	.
46	91	.	.	.	.	.	2	1	158.92	.
46	92	.	.	.	.	.	2	1	158.92	.
46	93	.	.	.	.	.	2	1	158.92	.
46	94	.	.	.	.	.	2	1	158.92	.
46	95	.	.	.	.	.	2	1	158.92	.
47	12	.	600	14	24	600	1	1	25.58	.
47	73	.	.	.	.	.	2	1	25.58	.
47	74	.	.	.	.	.	2	1	25.58	.
47	75	.	.	.	.	.	2	1	25.58	.
47	76	.	.	.	.	.	2	1	25.58	.
47	77	.	.	.	.	.	2	1	25.58	.
47	78	.	.	.	.	.	2	1	25.58	.
47	79	.	.	.	.	.	2	1	25.58	.
47	80	.	.	.	.	.	2	1	25.58	.
47	81	.	.	.	.	.	2	1	25.58	.
47	82	.	.	.	.	.	2	1	25.58	.
47	83	.	.	.	.	.	2	1	25.58	.
47	84	.	.	.	.	.	2	1	25.58	.
47	85	.	.	.	.	.	2	1	25.58	.
47	86	.	.	.	.	.	2	1	25.58	.
47	87	.	.	.	.	.	2	1	25.58	.
47	88	.	.	.	.	.	2	1	25.58	.
47	89	.	.	.	.	.	2	1	25.58	.
47	90	.	.	.	.	.	2	1	25.58	.
47	91	.	.	.	.	.	2	1	25.58	.
47	92	.	.	.	.	.	2	1	25.58	.
47	93	.	.	.	.	.	2	1	25.58	.
47	94	.	.	.	.	.	2	1	25.58	.
47	95	.	.	.	.	.	2	1	25.58	.
48	12	.	600	14	24	600	1	1	120.68	.
48	73	.	.	.	.	.	2	1	120.68	.
48	74	.	.	.	.	.	2	1	120.68	.
48	75	.	.	.	.	.	2	1	120.68	.
48	76	.	.	.	.	.	2	1	120.68	.
48	77	.	.	.	.	.	2	1	120.68	.
48	78	.	.	.	.	.	2	1	120.68	.
48	79	.	.	.	.	.	2	1	120.68	.
48	80	.	.	.	.	.	2	1	120.68	.
48	81	.	.	.	.	.	2	1	120.68	.
48	82	.	.	.	.	.	2	1	120.68	.
48	83	.	.	.	.	.	2	1	120.68	.
48	84	.	.	.	.	.	2	1	120.68	.
48	85	.	.	.	.	.	2	1	120.68	.
48	86	.	.	.	.	.	2	1	120.68	.
48	87	.	.	.	.	.	2	1	120.68	.
48	88	.	.	.	.	.	2	1	120.68	.
48	89	.	.	.	.	.	2	1	120.68	.
48	90	.	.	.	.	.	2	1	120.68	.
48	91	.	.	.	.	.	2	1	120.68	.
48	92	.	.	.	.	.	2	1	120.68	.
48	93	.	.	.	.	.	2	1	120.68	.
48	94	.	.	.	.	.	2	1	120.68	.
48	95	.	.	.	.	.	2	1	120.68	.
49	12	.	600	14	24	600	1	1	98.2441	.
49	73	.	.	.	.	.	2	1	98.2441	.
49	74	.	.	.	.	.	2	1	98.2441	.
49	75	.	.	.	.	.	2	1	98.2441	.
49	76	.	.	.	.	.	2	1	98.2441	.
49	77	.	.	.	.	.	2	1	98.2441	.
49	78	.	.	.	.	.	2	1	98.2441	.
49	79	.	.	.	.	.	2	1	98.2441	.
49	80	.	.	.	.	.	2	1	98.2441	.
49	81	.	.	.	.	.	2	1	98.2441	.
49	82	.	.	.	.	.	2	1	98.2441	.
49	83	.	.	.	.	.	2	1	98.2441	.
49	84	.	.	.	.	.	2	1	98.2441	.
49	85	.	.	.	.	.	2	1	98.2441	.
49	86	.	.	.	.	.	2	1	98.2441	.
49	87	.	.	.	.	.	2	1	98.2441	.
49	88	.	.	.	.	.	2	1	98.2441	.
49	89	.	.	.	.	.	2	1	98.2441	.
49	90	.	.	.	.	.	2	1	98.2441	.
49	91	.	.	.	.	.	2	1	98.2441	.
49	92	.	.	.	.	.	2	1	98.2441	.
49	93	.	.	.	.	.	2	1	98.2441	.
49	94	.	.	.	.	.	2	1	98.2441	.
49	95	.	.	.	.	.	2	1	98.2441	.
50	12	.	600	14	24	600	1	1	37.6468	.
50	73	.	.	.	.	.	2	1	37.6468	.
50	74	.	.	.	.	.	2	1	37.6468	.
50	75	.	.	.	.	.	2	1	37.6468	.
50	76	.	.	.	.	.	2	1	37.6468	.
50	77	.	.	.	.	.	2	1	37.6468	.
50	78	.	.	.	.	.	2	1	37.6468	.
50	79	.	.	.	.	.	2	1	37.6468	.
50	80	.	.	.	.	.	2	1	37.6468	.
50	81	.	.	.	.	.	2	1	37.6468	.
50	82	.	.	.	.	.	2	1	37.6468	.
50	83	.	.	.	.	.	2	1	37.6468	.
50	84	.	.	.	.	.	2	1	37.6468	.
50	85	.	.	.	.	.	2	1	37.6468	.
50	86	.	.	.	.	.	2	1	37.6468	.
50	87	.	.	.	.	.	2	1	37.6468	.
50	88	.	.	.	.	.	2	1	37.6468	.
50	89	.	.	.	.	.	2	1	37.6468	.
50	90	.	.	.	.	.	2	1	37.6468	.
50	91	.	.	.	.	.	2	1	37.6468	.
50	92	.	.	.	.	.	2	1	37.6468	.
50	93	.	.	.	.	.	2	1	37.6468	.
50	94	.	.	.	.	.	2	1	37.6468	.
50	95	.	.	.	.	.	2	1	37.6468	.
51	12	.	600	14	24	600	1	1	20.7824	.
51	73	.	.	.	.	.	2	1	20.7824	.
51	74	.	.	.	.	.	2	1	20.7824	.
51	75	.	.	.	.	.	2	1	20.7824	.
51	76	.	.	.	.	.	2	1	20.7824	.
51	77	.	.	.	.	.	2	1	20.7824	.
51	78	.	.	.	.	.	2	1	20.7824	.
51	79	.	.	.	.	.	2	1	20.7824	.
51	80	.	.	.	.	.	2	1	20.7824	.
51	81	.	.	.	.	.	2	1	20.7824	.
51	82	.	.	.	.	.	2	1	20.7824	.
51	83	.	.	.	.	.	2	1	20.7824	.
51	84	.	.	.	.	.	2	1	20.7824	.
51	85	.	.	.	.	.	2	1	20.7824	.
51	86	.	.	.	.	.	2	1	20.7824	.
51	87	.	.	.	.	.	2	1	20.7824	.
51	88	.	.	.	.	.	2	1	20.7824	.
51	89	.	.	.	.	.	2	1	20.7824	.
51	90	.	.	.	.	.	2	1	20.7824	.
51	91	.	.	.	.	.	2	1	20.7824	.
51	92	.	.	.	.	.	2	1	20.7824	.
51	93	.	.	.	.	.	2	1	20.7824	.
51	94	.	.	.	.	.	2	1	20.7824	.
51	95	.	.	.	.	.	2	1	20.7824	.
52	12	.	600	14	24	600	1	1	59.8379	.
52	73	.	.	.	.	.	2	1	59.8379	.
52	74	.	.	.	.	.	2	1	59.8379	.
52	75	.	.	.	.	.	2	1	59.8379	.
52	76	.	.	.	.	.	2	1	59.8379	.
52	77	.	.	.	.	.	2	1	59.8379	.
52	78	.	.	.	.	.	2	1	59.8379	.
52	79	.	.	.	.	.	2	1	59.8379	.
52	80	.	.	.	.	.	2	1	59.8379	.
52	81	.	.	.	.	.	2	1	59.8379	.
52	82	.	.	.	.	.	2	1	59.8379	.
52	83	.	.	.	.	.	2	1	59.8379	.
52	84	.	.	.	.	.	2	1	59.8379	.
52	85	.	.	.	.	.	2	1	59.8379	.
52	86	.	.	.	.	.	2	1	59.8379	.
52	87	.	.	.	.	.	2	1	59.8379	.
52	88	.	.	.	.	.	2	1	59.8379	.
52	89	.	.	.	.	.	2	1	59.8379	.
52	90	.	.	.	.	.	2	1	59.8379	.
52	91	.	.	.	.	.	2	1	59.8379	.
52	92	.	.	.	.	.	2	1	59.8379	.
52	93	.	.	.	.	.	2	1	59.8379	.
52	94	.	.	.	.	.	2	1	59.8379	.
52	95	.	.	.	.	.	2	1	59.8379	.
53	12	.	600	14	24	600	1	1	58.9646	.
53	73	.	.	.	.	.	2	1	58.9646	.
53	74	.	.	.	.	.	2	1	58.9646
53	75	.	.	.	.	.	2	1	58.9646
53	76	.	.	.	.	.	2	1	58.9646
53	77	.	.	.	.	.	2	1	58.9646
53	78	.	.	.	.	.	2	1	58.9646
53	79	.	.	.	.	.	2	1	58.9646
53	80	.	.	.	.	.	2	1	58.9646
53	81	.	.	.	.	.	2	1	58.9646
53	82	.	.	.	.	.	2	1	58.9646
53	83	.	.	.	.	.	2	1	58.9646	.
53	84	.	.	.	.	.	2	1	58.9646	.
53	85	.	.	.	.	.	2	1	58.9646	.
53	86	.	.	.	.	.	2	1	58.9646	.
53	87	.	.	.	.	.	2	1	58.9646	.
53	88	.	.	.	.	.	2	1	58.9646	.
53	89	.	.	.	.	.	2	1	58.9646	.
53	90	.	.	.	.	.	2	1	58.9646	.
53	91	.	.	.	.	.	2	1	58.9646	.
53	92	.	.	.	.	.	2	1	58.9646	.
53	93	.	.	.	.	.	2	1	58.9646	.
53	94	.	.	.	.	.	2	1	58.9646	.
53	95	.	.	.	.	.	2	1	58.9646	.
54	12	.	600	14	24	600	1	1	57.5903	.
54	73	.	.	.	.	.	2	1	57.5903	.
54	74	.	.	.	.	.	2	1	57.5903	.
54	75	.	.	.	.	.	2	1	57.5903	.
54	76	.	.	.	.	.	2	1	57.5903	.
54	77	.	.	.	.	.	2	1	57.5903	.
54	78	.	.	.	.	.	2	1	57.5903	.
54	79	.	.	.	.	.	2	1	57.5903	.
54	80	.	.	.	.	.	2	1	57.5903	.
54	81	.	.	.	.	.	2	1	57.5903	.
54	82	.	.	.	.	.	2	1	57.5903	.
54	83	.	.	.	.	.	2	1	57.5903	.
54	84	.	.	.	.	.	2	1	57.5903	.
54	85	.	.	.	.	.	2	1	57.5903	.
54	86	.	.	.	.	.	2	1	57.5903	.
54	87	.	.	.	.	.	2	1	57.5903	.
54	88	.	.	.	.	.	2	1	57.5903	.
54	89	.	.	.	.	.	2	1	57.5903	.
54	90	.	.	.	.	.	2	1	57.5903	.
54	91	.	.	.	.	.	2	1	57.5903	.
54	92	.	.	.	.	.	2	1	57.5903	.
54	93	.	.	.	.	.	2	1	57.5903	.
54	94	.	.	.	.	.	2	1	57.5903	.
54	95	.	.	.	.	.	2	1	57.5903	.
55	12	.	600	14	24	600	1	1	101.697	.
55	73	.	.	.	.	.	2	1	101.697	.
55	74	.	.	.	.	.	2	1	101.697	.
55	75	.	.	.	.	.	2	1	101.697	.
55	76	.	.	.	.	.	2	1	101.697	.
55	77	.	.	.	.	.	2	1	101.697	.
55	78	.	.	.	.	.	2	1	101.697	.
55	79	.	.	.	.	.	2	1	101.697	.
55	80	.	.	.	.	.	2	1	101.697	.
55	81	.	.	.	.	.	2	1	101.697	.
55	82	.	.	.	.	.	2	1	101.697	.
55	83	.	.	.	.	.	2	1	101.697	.
55	84	.	.	.	.	.	2	1	101.697	.
55	85	.	.	.	.	.	2	1	101.697	.
55	86	.	.	.	.	.	2	1	101.697	.
55	87	.	.	.	.	.	2	1	101.697	.
55	88	.	.	.	.	.	2	1	101.697	.
55	89	.	.	.	.	.	2	1	101.697	.
55	90	.	.	.	.	.	2	1	101.697	.
55	91	.	.	.	.	.	2	1	101.697	.
55	92	.	.	.	.	.	2	1	101.697	.
55	93	.	.	.	.	.	2	1	101.697	.
55	94	.	.	.	.	.	2	1	101.697	.
55	95	.	.	.	.	.	2	1	101.697	.
56	12	.	600	14	24	600	1	1	151.589	.
56	73	.	.	.	.	.	2	1	151.589	.
56	74	.	.	.	.	.	2	1	151.589	.
56	75	.	.	.	.	.	2	1	151.589	.
56	76	.	.	.	.	.	2	1	151.589	.
56	77	.	.	.	.	.	2	1	151.589	.
56	78	.	.	.	.	.	2	1	151.589	.
56	79	.	.	.	.	.	2	1	151.589	.
56	80	.	.	.	.	.	2	1	151.589	.
56	81	.	.	.	.	.	2	1	151.589	.
56	82	.	.	.	.	.	2	1	151.589	.
56	83	.	.	.	.	.	2	1	151.589	.
56	84	.	.	.	.	.	2	1	151.589	.
56	85	.	.	.	.	.	2	1	151.589	.
56	86	.	.	.	.	.	2	1	151.589	.
56	87	.	.	.	.	.	2	1	151.589	.
56	88	.	.	.	.	.	2	1	151.589	.
56	89	.	.	.	.	.	2	1	151.589	.
56	90	.	.	.	.	.	2	1	151.589	.
56	91	.	.	.	.	.	2	1	151.589	.
56	92	.	.	.	.	.	2	1	151.589	.
56	93	.	.	.	.	.	2	1	151.589	.
56	94	.	.	.	.	.	2	1	151.589	.
56	95	.	.	.	.	.	2	1	151.589	.
57	12	.	600	14	24	600	1	1	69.9717	.
57	73	.	.	.	.	.	2	1	69.9717	.
57	74	.	.	.	.	.	2	1	69.9717	.
57	75	.	.	.	.	.	2	1	69.9717	.
57	76	.	.	.	.	.	2	1	69.9717	.
57	77	.	.	.	.	.	2	1	69.9717	.
57	78	.	.	.	.	.	2	1	69.9717	.
57	79	.	.	.	.	.	2	1	69.9717	.
57	80	.	.	.	.	.	2	1	69.9717	.
57	81	.	.	.	.	.	2	1	69.9717	.
57	82	.	.	.	.	.	2	1	69.9717	.
57	83	.	.	.	.	.	2	1	69.9717	.
57	84	.	.	.	.	.	2	1	69.9717	.
57	85	.	.	.	.	.	2	1	69.9717	.
57	86	.	.	.	.	.	2	1	69.9717	.
57	87	.	.	.	.	.	2	1	69.9717	.
57	88	.	.	.	.	.	2	1	69.9717	.
57	89	.	.	.	.	.	2	1	69.9717	.
57	90	.	.	.	.	.	2	1	69.9717	.
57	91	.	.	.	.	.	2	1	69.9717	.
57	92	.	.	.	.	.	2	1	69.9717	.
57	93	.	.	.	.	.	2	1	69.9717	.
57	94	.	.	.	.	.	2	1	69.9717	.
57	95	.	.	.	.	.	2	1	69.9717	.
58	12	.	600	14	24	600	1	1	74.6889	.
58	73	.	.	.	.	.	2	1	74.6889	.
58	74	.	.	.	.	.	2	1	74.6889	.
58	75	.	.	.	.	.	2	1	74.6889	.
58	76	.	.	.	.	.	2	1	74.6889	.
58	77	.	.	.	.	.	2	1	74.6889	.
58	78	.	.	.	.	.	2	1	74.6889	.
58	79	.	.	.	.	.	2	1	74.6889	.
58	80	.	.	.	.	.	2	1	74.6889	.
58	81	.	.	.	.	.	2	1	74.6889	.
58	82	.	.	.	.	.	2	1	74.6889	.
58	83	.	.	.	.	.	2	1	74.6889	.
58	84	.	.	.	.	.	2	1	74.6889	.
58	85	.	.	.	.	.	2	1	74.6889	.
58	86	.	.	.	.	.	2	1	74.6889	.
58	87	.	.	.	.	.	2	1	74.6889	.
58	88	.	.	.	.	.	2	1	74.6889	.
58	89	.	.	.	.	.	2	1	74.6889	.
58	90	.	.	.	.	.	2	1	74.6889	.
58	91	.	.	.	.	.	2	1	74.6889	.
58	92	.	.	.	.	.	2	1	74.6889	.
58	93	.	.	.	.	.	2	1	74.6889	.
58	94	.	.	.	.	.	2	1	74.6889	.
58	95	.	.	.	.	.	2	1	74.6889	.
59	12	.	600	14	24	600	1	1	41.807	.
59	73	.	.	.	.	.	2	1	41.807	.
59	74	.	.	.	.	.	2	1	41.807	.
59	75	.	.	.	.	.	2	1	41.807	.
59	76	.	.	.	.	.	2	1	41.807	.
59	77	.	.	.	.	.	2	1	41.807	.
59	78	.	.	.	.	.	2	1	41.807	.
59	79	.	.	.	.	.	2	1	41.807	.
59	80	.	.	.	.	.	2	1	41.807	.
59	81	.	.	.	.	.	2	1	41.807	.
59	82	.	.	.	.	.	2	1	41.807	.
59	83	.	.	.	.	.	2	1	41.807	.
59	84	.	.	.	.	.	2	1	41.807	.
59	85	.	.	.	.	.	2	1	41.807	.
59	86	.	.	.	.	.	2	1	41.807	.
59	87	.	.	.	.	.	2	1	41.807	.
59	88	.	.	.	.	.	2	1	41.807	.
59	89	.	.	.	.	.	2	1	41.807	.
59	90	.	.	.	.	.	2	1	41.807	.
59	91	.	.	.	.	.	2	1	41.807	.
59	92	.	.	.	.	.	2	1	41.807	.
59	93	.	.	.	.	.	2	1	41.807	.
59	94	.	.	.	.	.	2	1	41.807	.
59	95	.	.	.	.	.	2	1	41.807	.
60	12	.	600	14	24	600	1	1	48.8773	.
60	73	.	.	.	.	.	2	1	48.8773	.
60	74	.	.	.	.	.	2	1	48.8773	.
60	75	.	.	.	.	.	2	1	48.8773	.
60	76	.	.	.	.	.	2	1	48.8773	.
60	77	.	.	.	.	.	2	1	48.8773	.
60	78	.	.	.	.	.	2	1	48.8773	.
60	79	.	.	.	.	.	2	1	48.8773	.
60	80	.	.	.	.	.	2	1	48.8773	.
60	81	.	.	.	.	.	2	1	48.8773	.
60	82	.	.	.	.	.	2	1	48.8773	.
60	83	.	.	.	.	.	2	1	48.8773	.
60	84	.	.	.	.	.	2	1	48.8773	.
60	85	.	.	.	.	.	2	1	48.8773	.
60	86	.	.	.	.	.	2	1	48.8773	.
60	87	.	.	.	.	.	2	1	48.8773	.
60	88	.	.	.	.	.	2	1	48.8773	.
60	89	.	.	.	.	.	2	1	48.8773	.
60	90	.	.	.	.	.	2	1	48.8773	.
60	91	.	.	.	.	.	2	1	48.8773	.
60	92	.	.	.	.	.	2	1	48.8773	.
60	93	.	.	.	.	.	2	1	48.8773	.
60	94	.	.	.	.	.	2	1	48.8773	.
60	95	.	.	.	.	.	2	1	48.8773	.
61	12	.	600	14	24	600	1	1	17.3537	.
61	73	.	.	.	.	.	2	1	17.3537	.
61	74	.	.	.	.	.	2	1	17.3537	.
61	75	.	.	.	.	.	2	1	17.3537	.
61	76	.	.	.	.	.	2	1	17.3537	.
61	77	.	.	.	.	.	2	1	17.3537	.
61	78	.	.	.	.	.	2	1	17.3537	.
61	79	.	.	.	.	.	2	1	17.3537	.
61	80	.	.	.	.	.	2	1	17.3537	.
61	81	.	.	.	.	.	2	1	17.3537	.
61	82	.	.	.	.	.	2	1	17.3537	.
61	83	.	.	.	.	.	2	1	17.3537	.
61	84	.	.	.	.	.	2	1	17.3537	.
61	85	.	.	.	.	.	2	1	17.3537	.
61	86	.	.	.	.	.	2	1	17.3537	.
61	87	.	.	.	.	.	2	1	17.3537	.
61	88	.	.	.	.	.	2	1	17.3537	.
61	89	.	.	.	.	.	2	1	17.3537	.
61	90	.	.	.	.	.	2	1	17.3537	.
61	91	.	.	.	.	.	2	1	17.3537	.
61	92	.	.	.	.	.	2	1	17.3537	.
61	93	.	.	.	.	.	2	1	17.3537	.
61	94	.	.	.	.	.	2	1	17.3537	.
61	95	.	.	.	.	.	2	1	17.3537	.
62	12	.	600	14	24	600	1	1	124.74	.
62	73	.	.	.	.	.	2	1	124.74	.
62	74	.	.	.	.	.	2	1	124.74	.
62	75	.	.	.	.	.	2	1	124.74	.
62	76	.	.	.	.	.	2	1	124.74	.
62	77	.	.	.	.	.	2	1	124.74	.
62	78	.	.	.	.	.	2	1	124.74	.
62	79	.	.	.	.	.	2	1	124.74	.
62	80	.	.	.	.	.	2	1	124.74	.
62	81	.	.	.	.	.	2	1	124.74	.
62	82	.	.	.	.	.	2	1	124.74	.
62	83	.	.	.	.	.	2	1	124.74	.
62	84	.	.	.	.	.	2	1	124.74	.
62	85	.	.	.	.	.	2	1	124.74	.
62	86	.	.	.	.	.	2	1	124.74	.
62	87	.	.	.	.	.	2	1	124.74	.
62	88	.	.	.	.	.	2	1	124.74	.
62	89	.	.	.	.	.	2	1	124.74	.
62	90	.	.	.	.	.	2	1	124.74	.
62	91	.	.	.	.	.	2	1	124.74	.
62	92	.	.	.	.	.	2	1	124.74	.
62	93	.	.	.	.	.	2	1	124.74	.
62	94	.	.	.	.	.	2	1	124.74	.
62	95	.	.	.	.	.	2	1	124.74	.
63	12	.	600	14	24	600	1	1	125.92	.
63	73	.	.	.	.	.	2	1	125.92	.
63	74	.	.	.	.	.	2	1	125.92	.
63	75	.	.	.	.	.	2	1	125.92	.
63	76	.	.	.	.	.	2	1	125.92	.
63	77	.	.	.	.	.	2	1	125.92	.
63	78	.	.	.	.	.	2	1	125.92	.
63	79	.	.	.	.	.	2	1	125.92	.
63	80	.	.	.	.	.	2	1	125.92	.
63	81	.	.	.	.	.	2	1	125.92	.
63	82	.	.	.	.	.	2	1	125.92	.
63	83	.	.	.	.	.	2	1	125.92	.
63	84	.	.	.	.	.	2	1	125.92	.
63	85	.	.	.	.	.	2	1	125.92	.
63	86	.	.	.	.	.	2	1	125.92	.
63	87	.	.	.	.	.	2	1	125.92	.
63	88	.	.	.	.	.	2	1	125.92	.
63	89	.	.	.	.	.	2	1	125.92	.
63	90	.	.	.	.	.	2	1	125.92	.
63	91	.	.	.	.	.	2	1	125.92	.
63	92	.	.	.	.	.	2	1	125.92	.
63	93	.	.	.	.	.	2	1	125.92	.
63	94	.	.	.	.	.	2	1	125.92	.
63	95	.	.	.	.	.	2	1	125.92	.
64	12	.	600	14	24	600	1	1	100.044	.
64	73	.	.	.	.	.	2	1	100.044	.
64	74	.	.	.	.	.	2	1	100.044
64	75	.	.	.	.	.	2	1	100.044
64	76	.	.	.	.	.	2	1	100.044
64	77	.	.	.	.	.	2	1	100.044
64	78	.	.	.	.	.	2	1	100.044
64	79	.	.	.	.	.	2	1	100.044
64	80	.	.	.	.	.	2	1	100.044
64	81	.	.	.	.	.	2	1	100.044
64	82	.	.	.	.	.	2	1	100.044
64	83	.	.	.	.	.	2	1	100.044	.
64	84	.	.	.	.	.	2	1	100.044	.
64	85	.	.	.	.	.	2	1	100.044	.
64	86	.	.	.	.	.	2	1	100.044	.
64	87	.	.	.	.	.	2	1	100.044	.
64	88	.	.	.	.	.	2	1	100.044	.
64	89	.	.	.	.	.	2	1	100.044	.
64	90	.	.	.	.	.	2	1	100.044	.
64	91	.	.	.	.	.	2	1	100.044	.
64	92	.	.	.	.	.	2	1	100.044	.
64	93	.	.	.	.	.	2	1	100.044	.
64	94	.	.	.	.	.	2	1	100.044	.
64	95	.	.	.	.	.	2	1	100.044	.
65	12	.	600	14	24	600	1	1	85.2253	.
65	73	.	.	.	.	.	2	1	85.2253	.
65	74	.	.	.	.	.	2	1	85.2253	.
65	75	.	.	.	.	.	2	1	85.2253	.
65	76	.	.	.	.	.	2	1	85.2253	.
65	77	.	.	.	.	.	2	1	85.2253	.
65	78	.	.	.	.	.	2	1	85.2253	.
65	79	.	.	.	.	.	2	1	85.2253	.
65	80	.	.	.	.	.	2	1	85.2253	.
65	81	.	.	.	.	.	2	1	85.2253	.
65	82	.	.	.	.	.	2	1	85.2253	.
65	83	.	.	.	.	.	2	1	85.2253	.
65	84	.	.	.	.	.	2	1	85.2253	.
65	85	.	.	.	.	.	2	1	85.2253	.
65	86	.	.	.	.	.	2	1	85.2253	.
65	87	.	.	.	.	.	2	1	85.2253	.
65	88	.	.	.	.	.	2	1	85.2253	.
65	89	.	.	.	.	.	2	1	85.2253	.
65	90	.	.	.	.	.	2	1	85.2253	.
65	91	.	.	.	.	.	2	1	85.2253	.
65	92	.	.	.	.	.	2	1	85.2253	.
65	93	.	.	.	.	.	2	1	85.2253	.
65	94	.	.	.	.	.	2	1	85.2253	.
65	95	.	.	.	.	.	2	1	85.2253	.
66	12	.	600	14	24	600	1	1	59.1198	.
66	73	.	.	.	.	.	2	1	59.1198	.
66	74	.	.	.	.	.	2	1	59.1198	.
66	75	.	.	.	.	.	2	1	59.1198	.
66	76	.	.	.	.	.	2	1	59.1198	.
66	77	.	.	.	.	.	2	1	59.1198	.
66	78	.	.	.	.	.	2	1	59.1198	.
66	79	.	.	.	.	.	2	1	59.1198	.
66	80	.	.	.	.	.	2	1	59.1198	.
66	81	.	.	.	.	.	2	1	59.1198	.
66	82	.	.	.	.	.	2	1	59.1198	.
66	83	.	.	.	.	.	2	1	59.1198	.
66	84	.	.	.	.	.	2	1	59.1198	.
66	85	.	.	.	.	.	2	1	59.1198	.
66	86	.	.	.	.	.	2	1	59.1198	.
66	87	.	.	.	.	.	2	1	59.1198	.
66	88	.	.	.	.	.	2	1	59.1198	.
66	89	.	.	.	.	.	2	1	59.1198	.
66	90	.	.	.	.	.	2	1	59.1198	.
66	91	.	.	.	.	.	2	1	59.1198	.
66	92	.	.	.	.	.	2	1	59.1198	.
66	93	.	.	.	.	.	2	1	59.1198	.
66	94	.	.	.	.	.	2	1	59.1198	.
66	95	.	.	.	.	.	2	1	59.1198	.
67	12	.	600	14	24	600	1	1	42.0419	.
67	73	.	.	.	.	.	2	1	42.0419	.
67	74	.	.	.	.	.	2	1	42.0419	.
67	75	.	.	.	.	.	2	1	42.0419	.
67	76	.	.	.	.	.	2	1	42.0419	.
67	77	.	.	.	.	.	2	1	42.0419	.
67	78	.	.	.	.	.	2	1	42.0419	.
67	79	.	.	.	.	.	2	1	42.0419	.
67	80	.	.	.	.	.	2	1	42.0419	.
67	81	.	.	.	.	.	2	1	42.0419	.
67	82	.	.	.	.	.	2	1	42.0419	.
67	83	.	.	.	.	.	2	1	42.0419	.
67	84	.	.	.	.	.	2	1	42.0419	.
67	85	.	.	.	.	.	2	1	42.0419	.
67	86	.	.	.	.	.	2	1	42.0419	.
67	87	.	.	.	.	.	2	1	42.0419	.
67	88	.	.	.	.	.	2	1	42.0419	.
67	89	.	.	.	.	.	2	1	42.0419	.
67	90	.	.	.	.	.	2	1	42.0419	.
67	91	.	.	.	.	.	2	1	42.0419	.
67	92	.	.	.	.	.	2	1	42.0419	.
67	93	.	.	.	.	.	2	1	42.0419	.
67	94	.	.	.	.	.	2	1	42.0419	.
67	95	.	.	.	.	.	2	1	42.0419	.
68	12	.	600	14	24	600	1	1	46.83	.
68	73	.	.	.	.	.	2	1	46.83	.
68	74	.	.	.	.	.	2	1	46.83	.
68	75	.	.	.	.	.	2	1	46.83	.
68	76	.	.	.	.	.	2	1	46.83	.
68	77	.	.	.	.	.	2	1	46.83	.
68	78	.	.	.	.	.	2	1	46.83	.
68	79	.	.	.	.	.	2	1	46.83	.
68	80	.	.	.	.	.	2	1	46.83	.
68	81	.	.	.	.	.	2	1	46.83	.
68	82	.	.	.	.	.	2	1	46.83	.
68	83	.	.	.	.	.	2	1	46.83	.
68	84	.	.	.	.	.	2	1	46.83	.
68	85	.	.	.	.	.	2	1	46.83	.
68	86	.	.	.	.	.	2	1	46.83	.
68	87	.	.	.	.	.	2	1	46.83	.
68	88	.	.	.	.	.	2	1	46.83	.
68	89	.	.	.	.	.	2	1	46.83	.
68	90	.	.	.	.	.	2	1	46.83	.
68	91	.	.	.	.	.	2	1	46.83	.
68	92	.	.	.	.	.	2	1	46.83	.
68	93	.	.	.	.	.	2	1	46.83	.
68	94	.	.	.	.	.	2	1	46.83	.
68	95	.	.	.	.	.	2	1	46.83	.
69	12	.	600	14	24	600	1	1	72.8294	.
69	73	.	.	.	.	.	2	1	72.8294	.
69	74	.	.	.	.	.	2	1	72.8294	.
69	75	.	.	.	.	.	2	1	72.8294	.
69	76	.	.	.	.	.	2	1	72.8294	.
69	77	.	.	.	.	.	2	1	72.8294	.
69	78	.	.	.	.	.	2	1	72.8294	.
69	79	.	.	.	.	.	2	1	72.8294	.
69	80	.	.	.	.	.	2	1	72.8294	.
69	81	.	.	.	.	.	2	1	72.8294	.
69	82	.	.	.	.	.	2	1	72.8294	.
69	83	.	.	.	.	.	2	1	72.8294	.
69	84	.	.	.	.	.	2	1	72.8294	.
69	85	.	.	.	.	.	2	1	72.8294	.
69	86	.	.	.	.	.	2	1	72.8294	.
69	87	.	.	.	.	.	2	1	72.8294	.
69	88	.	.	.	.	.	2	1	72.8294	.
69	89	.	.	.	.	.	2	1	72.8294	.
69	90	.	.	.	.	.	2	1	72.8294	.
69	91	.	.	.	.	.	2	1	72.8294	.
69	92	.	.	.	.	.	2	1	72.8294	.
69	93	.	.	.	.	.	2	1	72.8294	.
69	94	.	.	.	.	.	2	1	72.8294	.
69	95	.	.	.	.	.	2	1	72.8294	.
70	12	.	600	14	24	600	1	1	195.599	.
70	73	.	.	.	.	.	2	1	195.599	.
70	74	.	.	.	.	.	2	1	195.599	.
70	75	.	.	.	.	.	2	1	195.599	.
70	76	.	.	.	.	.	2	1	195.599	.
70	77	.	.	.	.	.	2	1	195.599	.
70	78	.	.	.	.	.	2	1	195.599	.
70	79	.	.	.	.	.	2	1	195.599	.
70	80	.	.	.	.	.	2	1	195.599	.
70	81	.	.	.	.	.	2	1	195.599	.
70	82	.	.	.	.	.	2	1	195.599	.
70	83	.	.	.	.	.	2	1	195.599	.
70	84	.	.	.	.	.	2	1	195.599	.
70	85	.	.	.	.	.	2	1	195.599	.
70	86	.	.	.	.	.	2	1	195.599	.
70	87	.	.	.	.	.	2	1	195.599	.
70	88	.	.	.	.	.	2	1	195.599	.
70	89	.	.	.	.	.	2	1	195.599	.
70	90	.	.	.	.	.	2	1	195.599	.
70	91	.	.	.	.	.	2	1	195.599	.
70	92	.	.	.	.	.	2	1	195.599	.
70	93	.	.	.	.	.	2	1	195.599	.
70	94	.	.	.	.	.	2	1	195.599	.
70	95	.	.	.	.	.	2	1	195.599	.
71	12	.	600	14	24	600	1	1	90.25	.
71	73	.	.	.	.	.	2	1	90.25	.
71	74	.	.	.	.	.	2	1	90.25	.
71	75	.	.	.	.	.	2	1	90.25	.
71	76	.	.	.	.	.	2	1	90.25	.
71	77	.	.	.	.	.	2	1	90.25	.
71	78	.	.	.	.	.	2	1	90.25	.
71	79	.	.	.	.	.	2	1	90.25	.
71	80	.	.	.	.	.	2	1	90.25	.
71	81	.	.	.	.	.	2	1	90.25	.
71	82	.	.	.	.	.	2	1	90.25	.
71	83	.	.	.	.	.	2	1	90.25	.
71	84	.	.	.	.	.	2	1	90.25	.
71	85	.	.	.	.	.	2	1	90.25	.
71	86	.	.	.	.	.	2	1	90.25	.
71	87	.	.	.	.	.	2	1	90.25	.
71	88	.	.	.	.	.	2	1	90.25	.
71	89	.	.	.	.	.	2	1	90.25	.
71	90	.	.	.	.	.	2	1	90.25	.
71	91	.	.	.	.	.	2	1	90.25	.
71	92	.	.	.	.	.	2	1	90.25	.
71	93	.	.	.	.	.	2	1	90.25	.
71	94	.	.	.	.	.	2	1	90.25	.
71	95	.	.	.	.	.	2	1	90.25	.
72	12	.	600	14	24	600	1	1	64.62	.
72	73	.	.	.	.	.	2	1	64.62	.
72	74	.	.	.	.	.	2	1	64.62	.
72	75	.	.	.	.	.	2	1	64.62	.
72	76	.	.	.	.	.	2	1	64.62	.
72	77	.	.	.	.	.	2	1	64.62	.
72	78	.	.	.	.	.	2	1	64.62	.
72	79	.	.	.	.	.	2	1	64.62	.
72	80	.	.	.	.	.	2	1	64.62	.
72	81	.	.	.	.	.	2	1	64.62	.
72	82	.	.	.	.	.	2	1	64.62	.
72	83	.	.	.	.	.	2	1	64.62	.
72	84	.	.	.	.	.	2	1	64.62	.
72	85	.	.	.	.	.	2	1	64.62	.
72	86	.	.	.	.	.	2	1	64.62	.
72	87	.	.	.	.	.	2	1	64.62	.
72	88	.	.	.	.	.	2	1	64.62	.
72	89	.	.	.	.	.	2	1	64.62	.
72	90	.	.	.	.	.	2	1	64.62	.
72	91	.	.	.	.	.	2	1	64.62	.
72	92	.	.	.	.	.	2	1	64.62	.
72	93	.	.	.	.	.	2	1	64.62	.
72	94	.	.	.	.	.	2	1	64.62	.
72	95	.	.	.	.	.	2	1	64.62	.
73	12	.	600	14	24	600	1	1	24.46	.
73	73	.	.	.	.	.	2	1	24.46	.
73	74	.	.	.	.	.	2	1	24.46	.
73	75	.	.	.	.	.	2	1	24.46	.
73	76	.	.	.	.	.	2	1	24.46	.
73	77	.	.	.	.	.	2	1	24.46	.
73	78	.	.	.	.	.	2	1	24.46	.
73	79	.	.	.	.	.	2	1	24.46	.
73	80	.	.	.	.	.	2	1	24.46	.
73	81	.	.	.	.	.	2	1	24.46	.
73	82	.	.	.	.	.	2	1	24.46	.
73	83	.	.	.	.	.	2	1	24.46	.
73	84	.	.	.	.	.	2	1	24.46	.
73	85	.	.	.	.	.	2	1	24.46	.
73	86	.	.	.	.	.	2	1	24.46	.
73	87	.	.	.	.	.	2	1	24.46	.
73	88	.	.	.	.	.	2	1	24.46	.
73	89	.	.	.	.	.	2	1	24.46	.
73	90	.	.	.	.	.	2	1	24.46	.
73	91	.	.	.	.	.	2	1	24.46	.
73	92	.	.	.	.	.	2	1	24.46	.
73	93	.	.	.	.	.	2	1	24.46	.
73	94	.	.	.	.	.	2	1	24.46	.
73	95	.	.	.	.	.	2	1	24.46	.
74	12	.	600	14	24	600	1	1	37.54	.
74	73	.	.	.	.	.	2	1	37.54	.
74	74	.	.	.	.	.	2	1	37.54	.
74	75	.	.	.	.	.	2	1	37.54	.
74	76	.	.	.	.	.	2	1	37.54	.
74	77	.	.	.	.	.	2	1	37.54	.
74	78	.	.	.	.	.	2	1	37.54	.
74	79	.	.	.	.	.	2	1	37.54	.
74	80	.	.	.	.	.	2	1	37.54	.
74	81	.	.	.	.	.	2	1	37.54	.
74	82	.	.	.	.	.	2	1	37.54	.
74	83	.	.	.	.	.	2	1	37.54	.
74	84	.	.	.	.	.	2	1	37.54	.
74	85	.	.	.	.	.	2	1	37.54	.
74	86	.	.	.	.	.	2	1	37.54	.
74	87	.	.	.	.	.	2	1	37.54	.
74	88	.	.	.	.	.	2	1	37.54	.
74	89	.	.	.	.	.	2	1	37.54	.
74	90	.	.	.	.	.	2	1	37.54	.
74	91	.	.	.	.	.	2	1	37.54	.
74	92	.	.	.	.	.	2	1	37.54	.
74	93	.	.	.	.	.	2	1	37.54	.
74	94	.	.	.	.	.	2	1	37.54	.
74	95	.	.	.	.	.	2	1	37.54	.
75	12	.	600	14	24	600	1	1	86.33	.
75	73	.	.	.	.	.	2	1	86.33	.
75	74	.	.	.	.	.	2	1	86.33	.
75	75	.	.	.	.	.	2	1	86.33	.
75	76	.	.	.	.	.	2	1	86.33	.
75	77	.	.	.	.	.	2	1	86.33	.
75	78	.	.	.	.	.	2	1	86.33	.
75	79	.	.	.	.	.	2	1	86.33	.
75	80	.	.	.	.	.	2	1	86.33	.
75	81	.	.	.	.	.	2	1	86.33	.
75	82	.	.	.	.	.	2	1	86.33	.
75	83	.	.	.	.	.	2	1	86.33	.
75	84	.	.	.	.	.	2	1	86.33	.
75	85	.	.	.	.	.	2	1	86.33	.
75	86	.	.	.	.	.	2	1	86.33	.
75	87	.	.	.	.	.	2	1	86.33	.
75	88	.	.	.	.	.	2	1	86.33	.
75	89	.	.	.	.	.	2	1	86.33	.
75	90	.	.	.	.	.	2	1	86.33	.
75	91	.	.	.	.	.	2	1	86.33	.
75	92	.	.	.	.	.	2	1	86.33	.
75	93	.	.	.	.	.	2	1	86.33	.
75	94	.	.	.	.	.	2	1	86.33	.
75	95	.	.	.	.	.	2	1	86.33	.
76	12	.	600	14	24	600	1	1	96.58	.
76	73	.	.	.	.	.	2	1	96.58	.
76	74	.	.	.	.	.	2	1	96.58	.
76	75	.	.	.	.	.	2	1	96.58	.
76	76	.	.	.	.	.	2	1	96.58	.
76	77	.	.	.	.	.	2	1	96.58	.
76	78	.	.	.	.	.	2	1	96.58	.
76	79	.	.	.	.	.	2	1	96.58	.
76	80	.	.	.	.	.	2	1	96.58	.
76	81	.	.	.	.	.	2	1	96.58	.
76	82	.	.	.	.	.	2	1	96.58	.
76	83	.	.	.	.	.	2	1	96.58	.
76	84	.	.	.	.	.	2	1	96.58	.
76	85	.	.	.	.	.	2	1	96.58	.
76	86	.	.	.	.	.	2	1	96.58	.
76	87	.	.	.	.	.	2	1	96.58	.
76	88	.	.	.	.	.	2	1	96.58	.
76	89	.	.	.	.	.	2	1	96.58	.
76	90	.	.	.	.	.	2	1	96.58	.
76	91	.	.	.	.	.	2	1	96.58	.
76	92	.	.	.	.	.	2	1	96.58	.
76	93	.	.	.	.	.	2	1	96.58	.
76	94	.	.	.	.	.	2	1	96.58	.
76	95	.	.	.	.	.	2	1	96.58	.
77	12	.	600	14	24	600	1	1	126.38	.
77	73	.	.	.	.	.	2	1	126.38	.
77	74	.	.	.	.	.	2	1	126.38	.
77	75	.	.	.	.	.	2	1	126.38	.
77	76	.	.	.	.	.	2	1	126.38	.
77	77	.	.	.	.	.	2	1	126.38	.
77	78	.	.	.	.	.	2	1	126.38	.
77	79	.	.	.	.	.	2	1	126.38	.
77	80	.	.	.	.	.	2	1	126.38	.
77	81	.	.	.	.	.	2	1	126.38	.
77	82	.	.	.	.	.	2	1	126.38	.
77	83	.	.	.	.	.	2	1	126.38	.
77	84	.	.	.	.	.	2	1	126.38	.
77	85	.	.	.	.	.	2	1	126.38	.
77	86	.	.	.	.	.	2	1	126.38	.
77	87	.	.	.	.	.	2	1	126.38	.
77	88	.	.	.	.	.	2	1	126.38	.
77	89	.	.	.	.	.	2	1	126.38	.
77	90	.	.	.	.	.	2	1	126.38	.
77	91	.	.	.	.	.	2	1	126.38	.
77	92	.	.	.	.	.	2	1	126.38	.
77	93	.	.	.	.	.	2	1	126.38	.
77	94	.	.	.	.	.	2	1	126.38	.
77	95	.	.	.	.	.	2	1	126.38	.
78	12	.	600	14	24	600	1	1	56.2	.
78	73	.	.	.	.	.	2	1	56.2	.
78	74	.	.	.	.	.	2	1	56.2	.
78	75	.	.	.	.	.	2	1	56.2	.
78	76	.	.	.	.	.	2	1	56.2	.
78	77	.	.	.	.	.	2	1	56.2	.
78	78	.	.	.	.	.	2	1	56.2	.
78	79	.	.	.	.	.	2	1	56.2	.
78	80	.	.	.	.	.	2	1	56.2	.
78	81	.	.	.	.	.	2	1	56.2	.
78	82	.	.	.	.	.	2	1	56.2	.
78	83	.	.	.	.	.	2	1	56.2	.
78	84	.	.	.	.	.	2	1	56.2	.
78	85	.	.	.	.	.	2	1	56.2	.
78	86	.	.	.	.	.	2	1	56.2	.
78	87	.	.	.	.	.	2	1	56.2	.
78	88	.	.	.	.	.	2	1	56.2	.
78	89	.	.	.	.	.	2	1	56.2	.
78	90	.	.	.	.	.	2	1	56.2	.
78	91	.	.	.	.	.	2	1	56.2	.
78	92	.	.	.	.	.	2	1	56.2	.
78	93	.	.	.	.	.	2	1	56.2	.
78	94	.	.	.	.	.	2	1	56.2	.
78	95	.	.	.	.	.	2	1	56.2	.
79	12	.	600	14	24	600	1	1	108.06	.
79	73	.	.	.	.	.	2	1	108.06	.
79	74	.	.	.	.	.	2	1	108.06	.
79	75	.	.	.	.	.	2	1	108.06	.
79	76	.	.	.	.	.	2	1	108.06	.
79	77	.	.	.	.	.	2	1	108.06	.
79	78	.	.	.	.	.	2	1	108.06	.
79	79	.	.	.	.	.	2	1	108.06	.
79	80	.	.	.	.	.	2	1	108.06	.
79	81	.	.	.	.	.	2	1	108.06	.
79	82	.	.	.	.	.	2	1	108.06	.
79	83	.	.	.	.	.	2	1	108.06	.
79	84	.	.	.	.	.	2	1	108.06	.
79	85	.	.	.	.	.	2	1	108.06	.
79	86	.	.	.	.	.	2	1	108.06	.
79	87	.	.	.	.	.	2	1	108.06	.
79	88	.	.	.	.	.	2	1	108.06	.
79	89	.	.	.	.	.	2	1	108.06	.
79	90	.	.	.	.	.	2	1	108.06	.
79	91	.	.	.	.	.	2	1	108.06	.
79	92	.	.	.	.	.	2	1	108.06	.
79	93	.	.	.	.	.	2	1	108.06	.
79	94	.	.	.	.	.	2	1	108.06	.
79	95	.	.	.	.	.	2	1	108.06	.
80	12	.	600	14	24	600	1	1	92.42	.
80	73	.	.	.	.	.	2	1	92.42	.
80	74	.	.	.	.	.	2	1	92.42	.
80	75	.	.	.	.	.	2	1	92.42	.
80	76	.	.	.	.	.	2	1	92.42	.
80	77	.	.	.	.	.	2	1	92.42	.
80	78	.	.	.	.	.	2	1	92.42	.
80	79	.	.	.	.	.	2	1	92.42	.
80	80	.	.	.	.	.	2	1	92.42	.
80	81	.	.	.	.	.	2	1	92.42	.
80	82	.	.	.	.	.	2	1	92.42	.
80	83	.	.	.	.	.	2	1	92.42	.
80	84	.	.	.	.	.	2	1	92.42	.
80	85	.	.	.	.	.	2	1	92.42	.
80	86	.	.	.	.	.	2	1	92.42	.
80	87	.	.	.	.	.	2	1	92.42	.
80	88	.	.	.	.	.	2	1	92.42	.
80	89	.	.	.	.	.	2	1	92.42	.
80	90	.	.	.	.	.	2	1	92.42	.
80	91	.	.	.	.	.	2	1	92.42	.
80	92	.	.	.	.	.	2	1	92.42	.
80	93	.	.	.	.	.	2	1	92.42	.
80	94	.	.	.	.	.	2	1	92.42	.
80	95	.	.	.	.	.	2	1	92.42	.
81	12	.	600	14	24	600	1	1	54.63	.
81	73	.	.	.	.	.	2	1	54.63	.
81	74	.	.	.	.	.	2	1	54.63	.
81	75	.	.	.	.	.	2	1	54.63	.
81	76	.	.	.	.	.	2	1	54.63	.
81	77	.	.	.	.	.	2	1	54.63	.
81	78	.	.	.	.	.	2	1	54.63	.
81	79	.	.	.	.	.	2	1	54.63	.
81	80	.	.	.	.	.	2	1	54.63	.
81	81	.	.	.	.	.	2	1	54.63	.
81	82	.	.	.	.	.	2	1	54.63	.
81	83	.	.	.	.	.	2	1	54.63	.
81	84	.	.	.	.	.	2	1	54.63	.
81	85	.	.	.	.	.	2	1	54.63	.
81	86	.	.	.	.	.	2	1	54.63	.
81	87	.	.	.	.	.	2	1	54.63	.
81	88	.	.	.	.	.	2	1	54.63	.
81	89	.	.	.	.	.	2	1	54.63	.
81	90	.	.	.	.	.	2	1	54.63	.
81	91	.	.	.	.	.	2	1	54.63	.
81	92	.	.	.	.	.	2	1	54.63	.
81	93	.	.	.	.	.	2	1	54.63	.
81	94	.	.	.	.	.	2	1	54.63	.
81	95	.	.	.	.	.	2	1	54.63	.
82	12	.	600	14	24	600	1	1	9.99	.
82	73	.	.	.	.	.	2	1	9.99	.
82	74	.	.	.	.	.	2	1	9.99	.
82	75	.	.	.	.	.	2	1	9.99	.
82	76	.	.	.	.	.	2	1	9.99	.
82	77	.	.	.	.	.	2	1	9.99	.
82	78	.	.	.	.	.	2	1	9.99	.
82	79	.	.	.	.	.	2	1	9.99	.
82	80	.	.	.	.	.	2	1	9.99	.
82	81	.	.	.	.	.	2	1	9.99	.
82	82	.	.	.	.	.	2	1	9.99	.
82	83	.	.	.	.	.	2	1	9.99	.
82	84	.	.	.	.	.	2	1	9.99	.
82	85	.	.	.	.	.	2	1	9.99	.
82	86	.	.	.	.	.	2	1	9.99	.
82	87	.	.	.	.	.	2	1	9.99	.
82	88	.	.	.	.	.	2	1	9.99	.
82	89	.	.	.	.	.	2	1	9.99	.
82	90	.	.	.	.	.	2	1	9.99	.
82	91	.	.	.	.	.	2	1	9.99	.
82	92	.	.	.	.	.	2	1	9.99	.
82	93	.	.	.	.	.	2	1	9.99	.
82	94	.	.	.	.	.	2	1	9.99	.
82	95	.	.	.	.	.	2	1	9.99	.
83	12	.	600	14	24	600	1	1	22.7245	.
83	73	.	.	.	.	.	2	1	22.7245	.
83	74	.	.	.	.	.	2	1	22.7245	.
83	75	.	.	.	.	.	2	1	22.7245	.
83	76	.	.	.	.	.	2	1	22.7245	.
83	77	.	.	.	.	.	2	1	22.7245	.
83	78	.	.	.	.	.	2	1	22.7245	.
83	79	.	.	.	.	.	2	1	22.7245	.
83	80	.	.	.	.	.	2	1	22.7245	.
83	81	.	.	.	.	.	2	1	22.7245	.
83	82	.	.	.	.	.	2	1	22.7245	.
83	83	.	.	.	.	.	2	1	22.7245	.
83	84	.	.	.	.	.	2	1	22.7245	.
83	85	.	.	.	.	.	2	1	22.7245	.
83	86	.	.	.	.	.	2	1	22.7245	.
83	87	.	.	.	.	.	2	1	22.7245	.
83	88	.	.	.	.	.	2	1	22.7245	.
83	89	.	.	.	.	.	2	1	22.7245	.
83	90	.	.	.	.	.	2	1	22.7245	.
83	91	.	.	.	.	.	2	1	22.7245	.
83	92	.	.	.	.	.	2	1	22.7245	.
83	93	.	.	.	.	.	2	1	22.7245	.
83	94	.	.	.	.	.	2	1	22.7245	.
83	95	.	.	.	.	.	2	1	22.7245	.

## Sheet: 600 mg q12h
#ID	TIME	DV	AMT	ADDL	II	RATE	EVID	MDV	CRCL	Concentration
1	12	.	600	14	12	600	1	1	31.8369	.
1	73	.	.	.	.	.	2	1	31.8369	.
1	74	.	.	.	.	.	2	1	31.8369	.
1	75	.	.	.	.	.	2	1	31.8369	.
1	76	.	.	.	.	.	2	1	31.8369	.
1	77	.	.	.	.	.	2	1	31.8369	.
1	78	.	.	.	.	.	2	1	31.8369	.
1	79	.	.	.	.	.	2	1	31.8369	.
1	80	.	.	.	.	.	2	1	31.8369	.
1	81	.	.	.	.	.	2	1	31.8369	.
1	82	.	.	.	.	.	2	1	31.8369	.
1	83	.	.	.	.	.	2	1	31.8369	.
1	84	.	.	.	.	.	2	1	31.8369	.
1	85	.	.	.	.	.	2	1	31.8369	.
1	86	.	.	.	.	.	2	1	31.8369	.
1	87	.	.	.	.	.	2	1	31.8369	.
1	88	.	.	.	.	.	2	1	31.8369	.
1	89	.	.	.	.	.	2	1	31.8369	.
1	90	.	.	.	.	.	2	1	31.8369	.
1	91	.	.	.	.	.	2	1	31.8369	.
1	92	.	.	.	.	.	2	1	31.8369	.
1	93	.	.	.	.	.	2	1	31.8369	.
1	94	.	.	.	.	.	2	1	31.8369	.
1	95	.	.	.	.	.	2	1	31.8369	.
2	12	.	600	14	12	600	1	1	59.0465	.
2	73	.	.	.	.	.	2	1	59.0465	.
2	74	.	.	.	.	.	2	1	59.0465	.
2	75	.	.	.	.	.	2	1	59.0465	.
2	76	.	.	.	.	.	2	1	59.0465	.
2	77	.	.	.	.	.	2	1	59.0465	.
2	78	.	.	.	.	.	2	1	59.0465	.
2	79	.	.	.	.	.	2	1	59.0465	.
2	80	.	.	.	.	.	2	1	59.0465	.
2	81	.	.	.	.	.	2	1	59.0465	.
2	82	.	.	.	.	.	2	1	59.0465	.
2	83	.	.	.	.	.	2	1	59.0465	.
2	84	.	.	.	.	.	2	1	59.0465	.
2	85	.	.	.	.	.	2	1	59.0465	.
2	86	.	.	.	.	.	2	1	59.0465	.
2	87	.	.	.	.	.	2	1	59.0465	.
2	88	.	.	.	.	.	2	1	59.0465	.
2	89	.	.	.	.	.	2	1	59.0465	.
2	90	.	.	.	.	.	2	1	59.0465	.
2	91	.	.	.	.	.	2	1	59.0465	.
2	92	.	.	.	.	.	2	1	59.0465	.
2	93	.	.	.	.	.	2	1	59.0465	.
2	94	.	.	.	.	.	2	1	59.0465	.
2	95	.	.	.	.	.	2	1	59.0465	.
3	12	.	600	14	12	600	1	1	73.4476	.
3	73	.	.	.	.	.	2	1	73.4476	.
3	74	.	.	.	.	.	2	1	73.4476	.
3	75	.	.	.	.	.	2	1	73.4476	.
3	76	.	.	.	.	.	2	1	73.4476	.
3	77	.	.	.	.	.	2	1	73.4476	.
3	78	.	.	.	.	.	2	1	73.4476	.
3	79	.	.	.	.	.	2	1	73.4476	.
3	80	.	.	.	.	.	2	1	73.4476	.
3	81	.	.	.	.	.	2	1	73.4476	.
3	82	.	.	.	.	.	2	1	73.4476	.
3	83	.	.	.	.	.	2	1	73.4476	.
3	84	.	.	.	.	.	2	1	73.4476	.
3	85	.	.	.	.	.	2	1	73.4476	.
3	86	.	.	.	.	.	2	1	73.4476	.
3	87	.	.	.	.	.	2	1	73.4476	.
3	88	.	.	.	.	.	2	1	73.4476	.
3	89	.	.	.	.	.	2	1	73.4476	.
3	90	.	.	.	.	.	2	1	73.4476	.
3	91	.	.	.	.	.	2	1	73.4476	.
3	92	.	.	.	.	.	2	1	73.4476	.
3	93	.	.	.	.	.	2	1	73.4476	.
3	94	.	.	.	.	.	2	1	73.4476	.
3	95	.	.	.	.	.	2	1	73.4476	.
4	12	.	600	14	12	600	1	1	145.477	.
4	73	.	.	.	.	.	2	1	145.477	.
4	74	.	.	.	.	.	2	1	145.477	.
4	75	.	.	.	.	.	2	1	145.477	.
4	76	.	.	.	.	.	2	1	145.477	.
4	77	.	.	.	.	.	2	1	145.477	.
4	78	.	.	.	.	.	2	1	145.477	.
4	79	.	.	.	.	.	2	1	145.477	.
4	80	.	.	.	.	.	2	1	145.477	.
4	81	.	.	.	.	.	2	1	145.477	.
4	82	.	.	.	.	.	2	1	145.477	.
4	83	.	.	.	.	.	2	1	145.477	.
4	84	.	.	.	.	.	2	1	145.477	.
4	85	.	.	.	.	.	2	1	145.477	.
4	86	.	.	.	.	.	2	1	145.477	.
4	87	.	.	.	.	.	2	1	145.477	.
4	88	.	.	.	.	.	2	1	145.477	.
4	89	.	.	.	.	.	2	1	145.477	.
4	90	.	.	.	.	.	2	1	145.477	.
4	91	.	.	.	.	.	2	1	145.477	.
4	92	.	.	.	.	.	2	1	145.477	.
4	93	.	.	.	.	.	2	1	145.477	.
4	94	.	.	.	.	.	2	1	145.477	.
4	95	.	.	.	.	.	2	1	145.477	.
5	12	.	600	14	12	600	1	1	32.663	.
5	73	.	.	.	.	.	2	1	32.663	.
5	74	.	.	.	.	.	2	1	32.663	.
5	75	.	.	.	.	.	2	1	32.663	.
5	76	.	.	.	.	.	2	1	32.663	.
5	77	.	.	.	.	.	2	1	32.663	.
5	78	.	.	.	.	.	2	1	32.663	.
5	79	.	.	.	.	.	2	1	32.663	.
5	80	.	.	.	.	.	2	1	32.663	.
5	81	.	.	.	.	.	2	1	32.663	.
5	82	.	.	.	.	.	2	1	32.663	.
5	83	.	.	.	.	.	2	1	32.663	.
5	84	.	.	.	.	.	2	1	32.663	.
5	85	.	.	.	.	.	2	1	32.663	.
5	86	.	.	.	.	.	2	1	32.663	.
5	87	.	.	.	.	.	2	1	32.663	.
5	88	.	.	.	.	.	2	1	32.663	.
5	89	.	.	.	.	.	2	1	32.663	.
5	90	.	.	.	.	.	2	1	32.663	.
5	91	.	.	.	.	.	2	1	32.663	.
5	92	.	.	.	.	.	2	1	32.663	.
5	93	.	.	.	.	.	2	1	32.663	.
5	94	.	.	.	.	.	2	1	32.663	.
5	95	.	.	.	.	.	2	1	32.663	.
6	12	.	600	14	12	600	1	1	67.1218	.
6	73	.	.	.	.	.	2	1	67.1218	.
6	74	.	.	.	.	.	2	1	67.1218	.
6	75	.	.	.	.	.	2	1	67.1218	.
6	76	.	.	.	.	.	2	1	67.1218	.
6	77	.	.	.	.	.	2	1	67.1218	.
6	78	.	.	.	.	.	2	1	67.1218	.
6	79	.	.	.	.	.	2	1	67.1218	.
6	80	.	.	.	.	.	2	1	67.1218	.
6	81	.	.	.	.	.	2	1	67.1218	.
6	82	.	.	.	.	.	2	1	67.1218	.
6	83	.	.	.	.	.	2	1	67.1218	.
6	84	.	.	.	.	.	2	1	67.1218	.
6	85	.	.	.	.	.	2	1	67.1218	.
6	86	.	.	.	.	.	2	1	67.1218	.
6	87	.	.	.	.	.	2	1	67.1218	.
6	88	.	.	.	.	.	2	1	67.1218	.
6	89	.	.	.	.	.	2	1	67.1218	.
6	90	.	.	.	.	.	2	1	67.1218	.
6	91	.	.	.	.	.	2	1	67.1218	.
6	92	.	.	.	.	.	2	1	67.1218	.
6	93	.	.	.	.	.	2	1	67.1218	.
6	94	.	.	.	.	.	2	1	67.1218	.
6	95	.	.	.	.	.	2	1	67.1218	.
7	12	.	600	14	12	600	1	1	58.812	.
7	73	.	.	.	.	.	2	1	58.812	.
7	74	.	.	.	.	.	2	1	58.812	.
7	75	.	.	.	.	.	2	1	58.812	.
7	76	.	.	.	.	.	2	1	58.812	.
7	77	.	.	.	.	.	2	1	58.812	.
7	78	.	.	.	.	.	2	1	58.812	.
7	79	.	.	.	.	.	2	1	58.812	.
7	80	.	.	.	.	.	2	1	58.812	.
7	81	.	.	.	.	.	2	1	58.812	.
7	82	.	.	.	.	.	2	1	58.812	.
7	83	.	.	.	.	.	2	1	58.812	.
7	84	.	.	.	.	.	2	1	58.812	.
7	85	.	.	.	.	.	2	1	58.812	.
7	86	.	.	.	.	.	2	1	58.812	.
7	87	.	.	.	.	.	2	1	58.812	.
7	88	.	.	.	.	.	2	1	58.812	.
7	89	.	.	.	.	.	2	1	58.812	.
7	90	.	.	.	.	.	2	1	58.812	.
7	91	.	.	.	.	.	2	1	58.812	.
7	92	.	.	.	.	.	2	1	58.812	.
7	93	.	.	.	.	.	2	1	58.812	.
7	94	.	.	.	.	.	2	1	58.812	.
7	95	.	.	.	.	.	2	1	58.812	.
8	12	.	600	14	12	600	1	1	83.1296	.
8	73	.	.	.	.	.	2	1	83.1296	.
8	74	.	.	.	.	.	2	1	83.1296	.
8	75	.	.	.	.	.	2	1	83.1296	.
8	76	.	.	.	.	.	2	1	83.1296	.
8	77	.	.	.	.	.	2	1	83.1296	.
8	78	.	.	.	.	.	2	1	83.1296	.
8	79	.	.	.	.	.	2	1	83.1296	.
8	80	.	.	.	.	.	2	1	83.1296	.
8	81	.	.	.	.	.	2	1	83.1296	.
8	82	.	.	.	.	.	2	1	83.1296	.
8	83	.	.	.	.	.	2	1	83.1296	.
8	84	.	.	.	.	.	2	1	83.1296	.
8	85	.	.	.	.	.	2	1	83.1296	.
8	86	.	.	.	.	.	2	1	83.1296	.
8	87	.	.	.	.	.	2	1	83.1296	.
8	88	.	.	.	.	.	2	1	83.1296	.
8	89	.	.	.	.	.	2	1	83.1296	.
8	90	.	.	.	.	.	2	1	83.1296	.
8	91	.	.	.	.	.	2	1	83.1296	.
8	92	.	.	.	.	.	2	1	83.1296	.
8	93	.	.	.	.	.	2	1	83.1296	.
8	94	.	.	.	.	.	2	1	83.1296	.
8	95	.	.	.	.	.	2	1	83.1296	.
9	12	.	600	14	12	600	1	1	106.115	.
9	73	.	.	.	.	.	2	1	106.115	.
9	74	.	.	.	.	.	2	1	106.115	.
9	75	.	.	.	.	.	2	1	106.115	.
9	76	.	.	.	.	.	2	1	106.115	.
9	77	.	.	.	.	.	2	1	106.115	.
9	78	.	.	.	.	.	2	1	106.115	.
9	79	.	.	.	.	.	2	1	106.115	.
9	80	.	.	.	.	.	2	1	106.115	.
9	81	.	.	.	.	.	2	1	106.115	.
9	82	.	.	.	.	.	2	1	106.115	.
9	83	.	.	.	.	.	2	1	106.115	.
9	84	.	.	.	.	.	2	1	106.115	.
9	85	.	.	.	.	.	2	1	106.115	.
9	86	.	.	.	.	.	2	1	106.115	.
9	87	.	.	.	.	.	2	1	106.115	.
9	88	.	.	.	.	.	2	1	106.115	.
9	89	.	.	.	.	.	2	1	106.115	.
9	90	.	.	.	.	.	2	1	106.115	.
9	91	.	.	.	.	.	2	1	106.115	.
9	92	.	.	.	.	.	2	1	106.115	.
9	93	.	.	.	.	.	2	1	106.115	.
9	94	.	.	.	.	.	2	1	106.115	.
9	95	.	.	.	.	.	2	1	106.115	.
10	12	.	600	14	12	600	1	1	107.14	.
10	73	.	.	.	.	.	2	1	107.14	.
10	74	.	.	.	.	.	2	1	107.14	.
10	75	.	.	.	.	.	2	1	107.14	.
10	76	.	.	.	.	.	2	1	107.14	.
10	77	.	.	.	.	.	2	1	107.14	.
10	78	.	.	.	.	.	2	1	107.14	.
10	79	.	.	.	.	.	2	1	107.14	.
10	80	.	.	.	.	.	2	1	107.14	.
10	81	.	.	.	.	.	2	1	107.14	.
10	82	.	.	.	.	.	2	1	107.14	.
10	83	.	.	.	.	.	2	1	107.14	.
10	84	.	.	.	.	.	2	1	107.14	.
10	85	.	.	.	.	.	2	1	107.14	.
10	86	.	.	.	.	.	2	1	107.14	.
10	87	.	.	.	.	.	2	1	107.14	.
10	88	.	.	.	.	.	2	1	107.14	.
10	89	.	.	.	.	.	2	1	107.14	.
10	90	.	.	.	.	.	2	1	107.14	.
10	91	.	.	.	.	.	2	1	107.14	.
10	92	.	.	.	.	.	2	1	107.14	.
10	93	.	.	.	.	.	2	1	107.14	.
10	94	.	.	.	.	.	2	1	107.14	.
10	95	.	.	.	.	.	2	1	107.14	.
11	12	.	600	14	12	600	1	1	82.3214	.
11	73	.	.	.	.	.	2	1	82.3214	.
11	74	.	.	.	.	.	2	1	82.3214	.
11	75	.	.	.	.	.	2	1	82.3214	.
11	76	.	.	.	.	.	2	1	82.3214	.
11	77	.	.	.	.	.	2	1	82.3214	.
11	78	.	.	.	.	.	2	1	82.3214	.
11	79	.	.	.	.	.	2	1	82.3214	.
11	80	.	.	.	.	.	2	1	82.3214	.
11	81	.	.	.	.	.	2	1	82.3214	.
11	82	.	.	.	.	.	2	1	82.3214	.
11	83	.	.	.	.	.	2	1	82.3214	.
11	84	.	.	.	.	.	2	1	82.3214	.
11	85	.	.	.	.	.	2	1	82.3214	.
11	86	.	.	.	.	.	2	1	82.3214	.
11	87	.	.	.	.	.	2	1	82.3214	.
11	88	.	.	.	.	.	2	1	82.3214	.
11	89	.	.	.	.	.	2	1	82.3214	.
11	90	.	.	.	.	.	2	1	82.3214	.
11	91	.	.	.	.	.	2	1	82.3214	.
11	92	.	.	.	.	.	2	1	82.3214	.
11	93	.	.	.	.	.	2	1	82.3214	.
11	94	.	.	.	.	.	2	1	82.3214	.
11	95	.	.	.	.	.	2	1	82.3214	.
12	12	.	600	14	12	600	1	1	80.8246	.
12	73	.	.	.	.	.	2	1	80.8246	.
12	74	.	.	.	.	.	2	1	80.8246	.
12	75	.	.	.	.	.	2	1	80.8246	.
12	76	.	.	.	.	.	2	1	80.8246	.
12	77	.	.	.	.	.	2	1	80.8246	.
12	78	.	.	.	.	.	2	1	80.8246	.
12	79	.	.	.	.	.	2	1	80.8246	.
12	80	.	.	.	.	.	2	1	80.8246	.
12	81	.	.	.	.	.	2	1	80.8246	.
12	82	.	.	.	.	.	2	1	80.8246	.
12	83	.	.	.	.	.	2	1	80.8246	.
12	84	.	.	.	.	.	2	1	80.8246	.
12	85	.	.	.	.	.	2	1	80.8246	.
12	86	.	.	.	.	.	2	1	80.8246	.
12	87	.	.	.	.	.	2	1	80.8246	.
12	88	.	.	.	.	.	2	1	80.8246	.
12	89	.	.	.	.	.	2	1	80.8246	.
12	90	.	.	.	.	.	2	1	80.8246	.
12	91	.	.	.	.	.	2	1	80.8246	.
12	92	.	.	.	.	.	2	1	80.8246	.
12	93	.	.	.	.	.	2	1	80.8246	.
12	94	.	.	.	.	.	2	1	80.8246	.
12	95	.	.	.	.	.	2	1	80.8246	.
13	12	.	600	14	12	600	1	1	98.8094	.
13	73	.	.	.	.	.	2	1	98.8094	.
13	74	.	.	.	.	.	2	1	98.8094	.
13	75	.	.	.	.	.	2	1	98.8094	.
13	76	.	.	.	.	.	2	1	98.8094	.
13	77	.	.	.	.	.	2	1	98.8094	.
13	78	.	.	.	.	.	2	1	98.8094	.
13	79	.	.	.	.	.	2	1	98.8094	.
13	80	.	.	.	.	.	2	1	98.8094	.
13	81	.	.	.	.	.	2	1	98.8094	.
13	82	.	.	.	.	.	2	1	98.8094	.
13	83	.	.	.	.	.	2	1	98.8094	.
13	84	.	.	.	.	.	2	1	98.8094	.
13	85	.	.	.	.	.	2	1	98.8094	.
13	86	.	.	.	.	.	2	1	98.8094	.
13	87	.	.	.	.	.	2	1	98.8094	.
13	88	.	.	.	.	.	2	1	98.8094	.
13	89	.	.	.	.	.	2	1	98.8094	.
13	90	.	.	.	.	.	2	1	98.8094	.
13	91	.	.	.	.	.	2	1	98.8094	.
13	92	.	.	.	.	.	2	1	98.8094	.
13	93	.	.	.	.	.	2	1	98.8094	.
13	94	.	.	.	.	.	2	1	98.8094	.
13	95	.	.	.	.	.	2	1	98.8094	.
14	12	.	600	14	12	600	1	1	105.446	.
14	73	.	.	.	.	.	2	1	105.446	.
14	74	.	.	.	.	.	2	1	105.446	.
14	75	.	.	.	.	.	2	1	105.446	.
14	76	.	.	.	.	.	2	1	105.446	.
14	77	.	.	.	.	.	2	1	105.446	.
14	78	.	.	.	.	.	2	1	105.446	.
14	79	.	.	.	.	.	2	1	105.446	.
14	80	.	.	.	.	.	2	1	105.446	.
14	81	.	.	.	.	.	2	1	105.446	.
14	82	.	.	.	.	.	2	1	105.446	.
14	83	.	.	.	.	.	2	1	105.446	.
14	84	.	.	.	.	.	2	1	105.446	.
14	85	.	.	.	.	.	2	1	105.446	.
14	86	.	.	.	.	.	2	1	105.446	.
14	87	.	.	.	.	.	2	1	105.446	.
14	88	.	.	.	.	.	2	1	105.446	.
14	89	.	.	.	.	.	2	1	105.446	.
14	90	.	.	.	.	.	2	1	105.446	.
14	91	.	.	.	.	.	2	1	105.446	.
14	92	.	.	.	.	.	2	1	105.446	.
14	93	.	.	.	.	.	2	1	105.446	.
14	94	.	.	.	.	.	2	1	105.446	.
14	95	.	.	.	.	.	2	1	105.446	.
15	12	.	600	14	12	600	1	1	33.8875	.
15	73	.	.	.	.	.	2	1	33.8875	.
15	74	.	.	.	.	.	2	1	33.8875	.
15	75	.	.	.	.	.	2	1	33.8875	.
15	76	.	.	.	.	.	2	1	33.8875	.
15	77	.	.	.	.	.	2	1	33.8875	.
15	78	.	.	.	.	.	2	1	33.8875	.
15	79	.	.	.	.	.	2	1	33.8875	.
15	80	.	.	.	.	.	2	1	33.8875	.
15	81	.	.	.	.	.	2	1	33.8875	.
15	82	.	.	.	.	.	2	1	33.8875	.
15	83	.	.	.	.	.	2	1	33.8875	.
15	84	.	.	.	.	.	2	1	33.8875	.
15	85	.	.	.	.	.	2	1	33.8875	.
15	86	.	.	.	.	.	2	1	33.8875	.
15	87	.	.	.	.	.	2	1	33.8875	.
15	88	.	.	.	.	.	2	1	33.8875	.
15	89	.	.	.	.	.	2	1	33.8875	.
15	90	.	.	.	.	.	2	1	33.8875	.
15	91	.	.	.	.	.	2	1	33.8875	.
15	92	.	.	.	.	.	2	1	33.8875	.
15	93	.	.	.	.	.	2	1	33.8875	.
15	94	.	.	.	.	.	2	1	33.8875	.
15	95	.	.	.	.	.	2	1	33.8875	.
16	12	.	600	14	12	600	1	1	71.7487	.
16	73	.	.	.	.	.	2	1	71.7487	.
16	74	.	.	.	.	.	2	1	71.7487	.
16	75	.	.	.	.	.	2	1	71.7487	.
16	76	.	.	.	.	.	2	1	71.7487	.
16	77	.	.	.	.	.	2	1	71.7487	.
16	78	.	.	.	.	.	2	1	71.7487	.
16	79	.	.	.	.	.	2	1	71.7487	.
16	80	.	.	.	.	.	2	1	71.7487	.
16	81	.	.	.	.	.	2	1	71.7487	.
16	82	.	.	.	.	.	2	1	71.7487	.
16	83	.	.	.	.	.	2	1	71.7487	.
16	84	.	.	.	.	.	2	1	71.7487	.
16	85	.	.	.	.	.	2	1	71.7487	.
16	86	.	.	.	.	.	2	1	71.7487	.
16	87	.	.	.	.	.	2	1	71.7487	.
16	88	.	.	.	.	.	2	1	71.7487	.
16	89	.	.	.	.	.	2	1	71.7487	.
16	90	.	.	.	.	.	2	1	71.7487	.
16	91	.	.	.	.	.	2	1	71.7487	.
16	92	.	.	.	.	.	2	1	71.7487	.
16	93	.	.	.	.	.	2	1	71.7487	.
16	94	.	.	.	.	.	2	1	71.7487	.
16	95	.	.	.	.	.	2	1	71.7487	.
17	12	.	600	14	12	600	1	1	40.1705	.
17	73	.	.	.	.	.	2	1	40.1705	.
17	74	.	.	.	.	.	2	1	40.1705	.
17	75	.	.	.	.	.	2	1	40.1705	.
17	76	.	.	.	.	.	2	1	40.1705	.
17	77	.	.	.	.	.	2	1	40.1705	.
17	78	.	.	.	.	.	2	1	40.1705	.
17	79	.	.	.	.	.	2	1	40.1705	.
17	80	.	.	.	.	.	2	1	40.1705	.
17	81	.	.	.	.	.	2	1	40.1705	.
17	82	.	.	.	.	.	2	1	40.1705	.
17	83	.	.	.	.	.	2	1	40.1705	.
17	84	.	.	.	.	.	2	1	40.1705	.
17	85	.	.	.	.	.	2	1	40.1705	.
17	86	.	.	.	.	.	2	1	40.1705	.
17	87	.	.	.	.	.	2	1	40.1705	.
17	88	.	.	.	.	.	2	1	40.1705	.
17	89	.	.	.	.	.	2	1	40.1705	.
17	90	.	.	.	.	.	2	1	40.1705	.
17	91	.	.	.	.	.	2	1	40.1705	.
17	92	.	.	.	.	.	2	1	40.1705	.
17	93	.	.	.	.	.	2	1	40.1705	.
17	94	.	.	.	.	.	2	1	40.1705	.
17	95	.	.	.	.	.	2	1	40.1705	.
18	12	.	600	14	12	600	1	1	12.3056	.
18	73	.	.	.	.	.	2	1	12.3056	.
18	74	.	.	.	.	.	2	1	12.3056	.
18	75	.	.	.	.	.	2	1	12.3056	.
18	76	.	.	.	.	.	2	1	12.3056	.
18	77	.	.	.	.	.	2	1	12.3056	.
18	78	.	.	.	.	.	2	1	12.3056	.
18	79	.	.	.	.	.	2	1	12.3056	.
18	80	.	.	.	.	.	2	1	12.3056	.
18	81	.	.	.	.	.	2	1	12.3056	.
18	82	.	.	.	.	.	2	1	12.3056	.
18	83	.	.	.	.	.	2	1	12.3056	.
18	84	.	.	.	.	.	2	1	12.3056	.
18	85	.	.	.	.	.	2	1	12.3056	.
18	86	.	.	.	.	.	2	1	12.3056	.
18	87	.	.	.	.	.	2	1	12.3056	.
18	88	.	.	.	.	.	2	1	12.3056	.
18	89	.	.	.	.	.	2	1	12.3056	.
18	90	.	.	.	.	.	2	1	12.3056	.
18	91	.	.	.	.	.	2	1	12.3056	.
18	92	.	.	.	.	.	2	1	12.3056	.
18	93	.	.	.	.	.	2	1	12.3056	.
18	94	.	.	.	.	.	2	1	12.3056	.
18	95	.	.	.	.	.	2	1	12.3056	.
19	12	.	600	14	12	600	1	1	45.7548	.
19	73	.	.	.	.	.	2	1	45.7548	.
19	74	.	.	.	.	.	2	1	45.7548	.
19	75	.	.	.	.	.	2	1	45.7548	.
19	76	.	.	.	.	.	2	1	45.7548	.
19	77	.	.	.	.	.	2	1	45.7548	.
19	78	.	.	.	.	.	2	1	45.7548	.
19	79	.	.	.	.	.	2	1	45.7548	.
19	80	.	.	.	.	.	2	1	45.7548	.
19	81	.	.	.	.	.	2	1	45.7548	.
19	82	.	.	.	.	.	2	1	45.7548	.
19	83	.	.	.	.	.	2	1	45.7548	.
19	84	.	.	.	.	.	2	1	45.7548	.
19	85	.	.	.	.	.	2	1	45.7548	.
19	86	.	.	.	.	.	2	1	45.7548	.
19	87	.	.	.	.	.	2	1	45.7548	.
19	88	.	.	.	.	.	2	1	45.7548	.
19	89	.	.	.	.	.	2	1	45.7548	.
19	90	.	.	.	.	.	2	1	45.7548	.
19	91	.	.	.	.	.	2	1	45.7548	.
19	92	.	.	.	.	.	2	1	45.7548	.
19	93	.	.	.	.	.	2	1	45.7548	.
19	94	.	.	.	.	.	2	1	45.7548	.
19	95	.	.	.	.	.	2	1	45.7548	.
20	12	.	600	14	12	600	1	1	50.2214	.
20	73	.	.	.	.	.	2	1	50.2214	.
20	74	.	.	.	.	.	2	1	50.2214	.
20	75	.	.	.	.	.	2	1	50.2214	.
20	76	.	.	.	.	.	2	1	50.2214	.
20	77	.	.	.	.	.	2	1	50.2214	.
20	78	.	.	.	.	.	2	1	50.2214	.
20	79	.	.	.	.	.	2	1	50.2214	.
20	80	.	.	.	.	.	2	1	50.2214	.
20	81	.	.	.	.	.	2	1	50.2214	.
20	82	.	.	.	.	.	2	1	50.2214	.
20	83	.	.	.	.	.	2	1	50.2214	.
20	84	.	.	.	.	.	2	1	50.2214	.
20	85	.	.	.	.	.	2	1	50.2214	.
20	86	.	.	.	.	.	2	1	50.2214	.
20	87	.	.	.	.	.	2	1	50.2214	.
20	88	.	.	.	.	.	2	1	50.2214	.
20	89	.	.	.	.	.	2	1	50.2214	.
20	90	.	.	.	.	.	2	1	50.2214	.
20	91	.	.	.	.	.	2	1	50.2214	.
20	92	.	.	.	.	.	2	1	50.2214	.
20	93	.	.	.	.	.	2	1	50.2214	.
20	94	.	.	.	.	.	2	1	50.2214	.
20	95	.	.	.	.	.	2	1	50.2214	.
21	12	.	600	14	12	600	1	1	39.1564	.
21	73	.	.	.	.	.	2	1	39.1564	.
21	74	.	.	.	.	.	2	1	39.1564	.
21	75	.	.	.	.	.	2	1	39.1564	.
21	76	.	.	.	.	.	2	1	39.1564	.
21	77	.	.	.	.	.	2	1	39.1564	.
21	78	.	.	.	.	.	2	1	39.1564	.
21	79	.	.	.	.	.	2	1	39.1564	.
21	80	.	.	.	.	.	2	1	39.1564	.
21	81	.	.	.	.	.	2	1	39.1564	.
21	82	.	.	.	.	.	2	1	39.1564	.
21	83	.	.	.	.	.	2	1	39.1564	.
21	84	.	.	.	.	.	2	1	39.1564	.
21	85	.	.	.	.	.	2	1	39.1564	.
21	86	.	.	.	.	.	2	1	39.1564	.
21	87	.	.	.	.	.	2	1	39.1564	.
21	88	.	.	.	.	.	2	1	39.1564	.
21	89	.	.	.	.	.	2	1	39.1564	.
21	90	.	.	.	.	.	2	1	39.1564	.
21	91	.	.	.	.	.	2	1	39.1564	.
21	92	.	.	.	.	.	2	1	39.1564	.
21	93	.	.	.	.	.	2	1	39.1564	.
21	94	.	.	.	.	.	2	1	39.1564	.
21	95	.	.	.	.	.	2	1	39.1564	.
22	12	.	600	14	12	600	1	1	66.1488	.
22	73	.	.	.	.	.	2	1	66.1488	.
22	74	.	.	.	.	.	2	1	66.1488	.
22	75	.	.	.	.	.	2	1	66.1488	.
22	76	.	.	.	.	.	2	1	66.1488	.
22	77	.	.	.	.	.	2	1	66.1488	.
22	78	.	.	.	.	.	2	1	66.1488	.
22	79	.	.	.	.	.	2	1	66.1488	.
22	80	.	.	.	.	.	2	1	66.1488	.
22	81	.	.	.	.	.	2	1	66.1488	.
22	82	.	.	.	.	.	2	1	66.1488	.
22	83	.	.	.	.	.	2	1	66.1488	.
22	84	.	.	.	.	.	2	1	66.1488	.
22	85	.	.	.	.	.	2	1	66.1488	.
22	86	.	.	.	.	.	2	1	66.1488	.
22	87	.	.	.	.	.	2	1	66.1488	.
22	88	.	.	.	.	.	2	1	66.1488	.
22	89	.	.	.	.	.	2	1	66.1488	.
22	90	.	.	.	.	.	2	1	66.1488	.
22	91	.	.	.	.	.	2	1	66.1488	.
22	92	.	.	.	.	.	2	1	66.1488	.
22	93	.	.	.	.	.	2	1	66.1488	.
22	94	.	.	.	.	.	2	1	66.1488	.
22	95	.	.	.	.	.	2	1	66.1488	.
23	12	.	600	14	12	600	1	1	15.4422	.
23	73	.	.	.	.	.	2	1	15.4422	.
23	74	.	.	.	.	.	2	1	15.4422	.
23	75	.	.	.	.	.	2	1	15.4422	.
23	76	.	.	.	.	.	2	1	15.4422	.
23	77	.	.	.	.	.	2	1	15.4422	.
23	78	.	.	.	.	.	2	1	15.4422	.
23	79	.	.	.	.	.	2	1	15.4422	.
23	80	.	.	.	.	.	2	1	15.4422	.
23	81	.	.	.	.	.	2	1	15.4422	.
23	82	.	.	.	.	.	2	1	15.4422	.
23	83	.	.	.	.	.	2	1	15.4422	.
23	84	.	.	.	.	.	2	1	15.4422	.
23	85	.	.	.	.	.	2	1	15.4422	.
23	86	.	.	.	.	.	2	1	15.4422	.
23	87	.	.	.	.	.	2	1	15.4422	.
23	88	.	.	.	.	.	2	1	15.4422	.
23	89	.	.	.	.	.	2	1	15.4422	.
23	90	.	.	.	.	.	2	1	15.4422	.
23	91	.	.	.	.	.	2	1	15.4422	.
23	92	.	.	.	.	.	2	1	15.4422	.
23	93	.	.	.	.	.	2	1	15.4422	.
23	94	.	.	.	.	.	2	1	15.4422	.
23	95	.	.	.	.	.	2	1	15.4422	.
24	12	.	600	14	12	600	1	1	24.4499	.
24	73	.	.	.	.	.	2	1	24.4499	.
24	74	.	.	.	.	.	2	1	24.4499	.
24	75	.	.	.	.	.	2	1	24.4499	.
24	76	.	.	.	.	.	2	1	24.4499	.
24	77	.	.	.	.	.	2	1	24.4499	.
24	78	.	.	.	.	.	2	1	24.4499	.
24	79	.	.	.	.	.	2	1	24.4499	.
24	80	.	.	.	.	.	2	1	24.4499	.
24	81	.	.	.	.	.	2	1	24.4499	.
24	82	.	.	.	.	.	2	1	24.4499	.
24	83	.	.	.	.	.	2	1	24.4499	.
24	84	.	.	.	.	.	2	1	24.4499	.
24	85	.	.	.	.	.	2	1	24.4499	.
24	86	.	.	.	.	.	2	1	24.4499	.
24	87	.	.	.	.	.	2	1	24.4499	.
24	88	.	.	.	.	.	2	1	24.4499	.
24	89	.	.	.	.	.	2	1	24.4499	.
24	90	.	.	.	.	.	2	1	24.4499	.
24	91	.	.	.	.	.	2	1	24.4499	.
24	92	.	.	.	.	.	2	1	24.4499	.
24	93	.	.	.	.	.	2	1	24.4499	.
24	94	.	.	.	.	.	2	1	24.4499	.
24	95	.	.	.	.	.	2	1	24.4499	.
25	12	.	600	14	12	600	1	1	87.8431	.
25	73	.	.	.	.	.	2	1	87.8431	.
25	74	.	.	.	.	.	2	1	87.8431	.
25	75	.	.	.	.	.	2	1	87.8431	.
25	76	.	.	.	.	.	2	1	87.8431	.
25	77	.	.	.	.	.	2	1	87.8431	.
25	78	.	.	.	.	.	2	1	87.8431	.
25	79	.	.	.	.	.	2	1	87.8431	.
25	80	.	.	.	.	.	2	1	87.8431	.
25	81	.	.	.	.	.	2	1	87.8431	.
25	82	.	.	.	.	.	2	1	87.8431	.
25	83	.	.	.	.	.	2	1	87.8431	.
25	84	.	.	.	.	.	2	1	87.8431	.
25	85	.	.	.	.	.	2	1	87.8431	.
25	86	.	.	.	.	.	2	1	87.8431	.
25	87	.	.	.	.	.	2	1	87.8431	.
25	88	.	.	.	.	.	2	1	87.8431	.
25	89	.	.	.	.	.	2	1	87.8431	.
25	90	.	.	.	.	.	2	1	87.8431	.
25	91	.	.	.	.	.	2	1	87.8431	.
25	92	.	.	.	.	.	2	1	87.8431	.
25	93	.	.	.	.	.	2	1	87.8431	.
25	94	.	.	.	.	.	2	1	87.8431	.
25	95	.	.	.	.	.	2	1	87.8431	.
26	12	.	600	14	12	600	1	1	58.2994	.
26	73	.	.	.	.	.	2	1	58.2994	.
26	74	.	.	.	.	.	2	1	58.2994	.
26	75	.	.	.	.	.	2	1	58.2994	.
26	76	.	.	.	.	.	2	1	58.2994	.
26	77	.	.	.	.	.	2	1	58.2994	.
26	78	.	.	.	.	.	2	1	58.2994	.
26	79	.	.	.	.	.	2	1	58.2994	.
26	80	.	.	.	.	.	2	1	58.2994	.
26	81	.	.	.	.	.	2	1	58.2994	.
26	82	.	.	.	.	.	2	1	58.2994	.
26	83	.	.	.	.	.	2	1	58.2994	.
26	84	.	.	.	.	.	2	1	58.2994	.
26	85	.	.	.	.	.	2	1	58.2994	.
26	86	.	.	.	.	.	2	1	58.2994	.
26	87	.	.	.	.	.	2	1	58.2994	.
26	88	.	.	.	.	.	2	1	58.2994	.
26	89	.	.	.	.	.	2	1	58.2994	.
26	90	.	.	.	.	.	2	1	58.2994	.
26	91	.	.	.	.	.	2	1	58.2994	.
26	92	.	.	.	.	.	2	1	58.2994	.
26	93	.	.	.	.	.	2	1	58.2994	.
26	94	.	.	.	.	.	2	1	58.2994	.
26	95	.	.	.	.	.	2	1	58.2994	.
27	12	.	600	14	12	600	1	1	13.7642	.
27	73	.	.	.	.	.	2	1	13.7642	.
27	74	.	.	.	.	.	2	1	13.7642	.
27	75	.	.	.	.	.	2	1	13.7642	.
27	76	.	.	.	.	.	2	1	13.7642	.
27	77	.	.	.	.	.	2	1	13.7642	.
27	78	.	.	.	.	.	2	1	13.7642	.
27	79	.	.	.	.	.	2	1	13.7642	.
27	80	.	.	.	.	.	2	1	13.7642	.
27	81	.	.	.	.	.	2	1	13.7642	.
27	82	.	.	.	.	.	2	1	13.7642	.
27	83	.	.	.	.	.	2	1	13.7642	.
27	84	.	.	.	.	.	2	1	13.7642	.
27	85	.	.	.	.	.	2	1	13.7642	.
27	86	.	.	.	.	.	2	1	13.7642	.
27	87	.	.	.	.	.	2	1	13.7642	.
27	88	.	.	.	.	.	2	1	13.7642	.
27	89	.	.	.	.	.	2	1	13.7642	.
27	90	.	.	.	.	.	2	1	13.7642	.
27	91	.	.	.	.	.	2	1	13.7642	.
27	92	.	.	.	.	.	2	1	13.7642	.
27	93	.	.	.	.	.	2	1	13.7642	.
27	94	.	.	.	.	.	2	1	13.7642	.
27	95	.	.	.	.	.	2	1	13.7642	.
28	12	.	600	14	12	600	1	1	24.5391	.
28	73	.	.	.	.	.	2	1	24.5391	.
28	74	.	.	.	.	.	2	1	24.5391	.
28	75	.	.	.	.	.	2	1	24.5391	.
28	76	.	.	.	.	.	2	1	24.5391	.
28	77	.	.	.	.	.	2	1	24.5391	.
28	78	.	.	.	.	.	2	1	24.5391	.
28	79	.	.	.	.	.	2	1	24.5391	.
28	80	.	.	.	.	.	2	1	24.5391	.
28	81	.	.	.	.	.	2	1	24.5391	.
28	82	.	.	.	.	.	2	1	24.5391	.
28	83	.	.	.	.	.	2	1	24.5391	.
28	84	.	.	.	.	.	2	1	24.5391	.
28	85	.	.	.	.	.	2	1	24.5391	.
28	86	.	.	.	.	.	2	1	24.5391	.
28	87	.	.	.	.	.	2	1	24.5391	.
28	88	.	.	.	.	.	2	1	24.5391	.
28	89	.	.	.	.	.	2	1	24.5391	.
28	90	.	.	.	.	.	2	1	24.5391	.
28	91	.	.	.	.	.	2	1	24.5391	.
28	92	.	.	.	.	.	2	1	24.5391	.
28	93	.	.	.	.	.	2	1	24.5391	.
28	94	.	.	.	.	.	2	1	24.5391	.
28	95	.	.	.	.	.	2	1	24.5391	.
29	12	.	600	14	12	600	1	1	62.6589	.
29	73	.	.	.	.	.	2	1	62.6589	.
29	74	.	.	.	.	.	2	1	62.6589	.
29	75	.	.	.	.	.	2	1	62.6589	.
29	76	.	.	.	.	.	2	1	62.6589	.
29	77	.	.	.	.	.	2	1	62.6589	.
29	78	.	.	.	.	.	2	1	62.6589	.
29	79	.	.	.	.	.	2	1	62.6589	.
29	80	.	.	.	.	.	2	1	62.6589	.
29	81	.	.	.	.	.	2	1	62.6589	.
29	82	.	.	.	.	.	2	1	62.6589	.
29	83	.	.	.	.	.	2	1	62.6589	.
29	84	.	.	.	.	.	2	1	62.6589	.
29	85	.	.	.	.	.	2	1	62.6589	.
29	86	.	.	.	.	.	2	1	62.6589	.
29	87	.	.	.	.	.	2	1	62.6589	.
29	88	.	.	.	.	.	2	1	62.6589	.
29	89	.	.	.	.	.	2	1	62.6589	.
29	90	.	.	.	.	.	2	1	62.6589	.
29	91	.	.	.	.	.	2	1	62.6589	.
29	92	.	.	.	.	.	2	1	62.6589	.
29	93	.	.	.	.	.	2	1	62.6589	.
29	94	.	.	.	.	.	2	1	62.6589	.
29	95	.	.	.	.	.	2	1	62.6589	.
30	12	.	600	14	12	600	1	1	134.2	.
30	73	.	.	.	.	.	2	1	134.2	.
30	74	.	.	.	.	.	2	1	134.2	.
30	75	.	.	.	.	.	2	1	134.2	.
30	76	.	.	.	.	.	2	1	134.2	.
30	77	.	.	.	.	.	2	1	134.2	.
30	78	.	.	.	.	.	2	1	134.2	.
30	79	.	.	.	.	.	2	1	134.2	.
30	80	.	.	.	.	.	2	1	134.2	.
30	81	.	.	.	.	.	2	1	134.2	.
30	82	.	.	.	.	.	2	1	134.2	.
30	83	.	.	.	.	.	2	1	134.2	.
30	84	.	.	.	.	.	2	1	134.2	.
30	85	.	.	.	.	.	2	1	134.2	.
30	86	.	.	.	.	.	2	1	134.2	.
30	87	.	.	.	.	.	2	1	134.2	.
30	88	.	.	.	.	.	2	1	134.2	.
30	89	.	.	.	.	.	2	1	134.2	.
30	90	.	.	.	.	.	2	1	134.2	.
30	91	.	.	.	.	.	2	1	134.2	.
30	92	.	.	.	.	.	2	1	134.2	.
30	93	.	.	.	.	.	2	1	134.2	.
30	94	.	.	.	.	.	2	1	134.2	.
30	95	.	.	.	.	.	2	1	134.2	.
31	12	.	600	14	12	600	1	1	.	.
31	73	.	.	.	.	.	2	1	.	.
31	74	.	.	.	.	.	2	1	.	.
31	75	.	.	.	.	.	2	1	.	.
31	76	.	.	.	.	.	2	1	.	.
31	77	.	.	.	.	.	2	1	.	.
31	78	.	.	.	.	.	2	1	.	.
31	79	.	.	.	.	.	2	1	.	.
31	80	.	.	.	.	.	2	1	.	.
31	81	.	.	.	.	.	2	1	.	.
31	82	.	.	.	.	.	2	1	.	.
31	83	.	.	.	.	.	2	1	.	.
31	84	.	.	.	.	.	2	1	.	.
31	85	.	.	.	.	.	2	1	.	.
31	86	.	.	.	.	.	2	1	.	.
31	87	.	.	.	.	.	2	1	.	.
31	88	.	.	.	.	.	2	1	.	.
31	89	.	.	.	.	.	2	1	.	.
31	90	.	.	.	.	.	2	1	.	.
31	91	.	.	.	.	.	2	1	.	.
31	92	.	.	.	.	.	2	1	.	.
31	93	.	.	.	.	.	2	1	.	.
31	94	.	.	.	.	.	2	1	.	.
31	95	.	.	.	.	.	2	1	.	.
32	12	.	600	14	12	600	1	1	106.88	.
32	73	.	.	.	.	.	2	1	106.88	.
32	74	.	.	.	.	.	2	1	106.88	.
32	75	.	.	.	.	.	2	1	106.88	.
32	76	.	.	.	.	.	2	1	106.88	.
32	77	.	.	.	.	.	2	1	106.88	.
32	78	.	.	.	.	.	2	1	106.88	.
32	79	.	.	.	.	.	2	1	106.88	.
32	80	.	.	.	.	.	2	1	106.88	.
32	81	.	.	.	.	.	2	1	106.88	.
32	82	.	.	.	.	.	2	1	106.88	.
32	83	.	.	.	.	.	2	1	106.88	.
32	84	.	.	.	.	.	2	1	106.88	.
32	85	.	.	.	.	.	2	1	106.88	.
32	86	.	.	.	.	.	2	1	106.88	.
32	87	.	.	.	.	.	2	1	106.88	.
32	88	.	.	.	.	.	2	1	106.88	.
32	89	.	.	.	.	.	2	1	106.88	.
32	90	.	.	.	.	.	2	1	106.88	.
32	91	.	.	.	.	.	2	1	106.88	.
32	92	.	.	.	.	.	2	1	106.88	.
32	93	.	.	.	.	.	2	1	106.88	.
32	94	.	.	.	.	.	2	1	106.88	.
32	95	.	.	.	.	.	2	1	106.88	.
33	12	.	600	14	12	600	1	1	102.73	.
33	73	.	.	.	.	.	2	1	102.73	.
33	74	.	.	.	.	.	2	1	102.73	.
33	75	.	.	.	.	.	2	1	102.73	.
33	76	.	.	.	.	.	2	1	102.73	.
33	77	.	.	.	.	.	2	1	102.73	.
33	78	.	.	.	.	.	2	1	102.73	.
33	79	.	.	.	.	.	2	1	102.73	.
33	80	.	.	.	.	.	2	1	102.73	.
33	81	.	.	.	.	.	2	1	102.73	.
33	82	.	.	.	.	.	2	1	102.73	.
33	83	.	.	.	.	.	2	1	102.73	.
33	84	.	.	.	.	.	2	1	102.73	.
33	85	.	.	.	.	.	2	1	102.73	.
33	86	.	.	.	.	.	2	1	102.73	.
33	87	.	.	.	.	.	2	1	102.73	.
33	88	.	.	.	.	.	2	1	102.73	.
33	89	.	.	.	.	.	2	1	102.73	.
33	90	.	.	.	.	.	2	1	102.73	.
33	91	.	.	.	.	.	2	1	102.73	.
33	92	.	.	.	.	.	2	1	102.73	.
33	93	.	.	.	.	.	2	1	102.73	.
33	94	.	.	.	.	.	2	1	102.73	.
33	95	.	.	.	.	.	2	1	102.73	.
34	12	.	600	14	12	600	1	1	45.49	.
34	73	.	.	.	.	.	2	1	45.49	.
34	74	.	.	.	.	.	2	1	45.49	.
34	75	.	.	.	.	.	2	1	45.49	.
34	76	.	.	.	.	.	2	1	45.49	.
34	77	.	.	.	.	.	2	1	45.49	.
34	78	.	.	.	.	.	2	1	45.49	.
34	79	.	.	.	.	.	2	1	45.49	.
34	80	.	.	.	.	.	2	1	45.49	.
34	81	.	.	.	.	.	2	1	45.49	.
34	82	.	.	.	.	.	2	1	45.49	.
34	83	.	.	.	.	.	2	1	45.49	.
34	84	.	.	.	.	.	2	1	45.49	.
34	85	.	.	.	.	.	2	1	45.49	.
34	86	.	.	.	.	.	2	1	45.49	.
34	87	.	.	.	.	.	2	1	45.49	.
34	88	.	.	.	.	.	2	1	45.49	.
34	89	.	.	.	.	.	2	1	45.49	.
34	90	.	.	.	.	.	2	1	45.49	.
34	91	.	.	.	.	.	2	1	45.49	.
34	92	.	.	.	.	.	2	1	45.49	.
34	93	.	.	.	.	.	2	1	45.49	.
34	94	.	.	.	.	.	2	1	45.49	.
34	95	.	.	.	.	.	2	1	45.49	.
35	12	.	600	14	12	600	1	1	45.01	.
35	73	.	.	.	.	.	2	1	45.01	.
35	74	.	.	.	.	.	2	1	45.01	.
35	75	.	.	.	.	.	2	1	45.01	.
35	76	.	.	.	.	.	2	1	45.01	.
35	77	.	.	.	.	.	2	1	45.01	.
35	78	.	.	.	.	.	2	1	45.01	.
35	79	.	.	.	.	.	2	1	45.01	.
35	80	.	.	.	.	.	2	1	45.01	.
35	81	.	.	.	.	.	2	1	45.01	.
35	82	.	.	.	.	.	2	1	45.01	.
35	83	.	.	.	.	.	2	1	45.01	.
35	84	.	.	.	.	.	2	1	45.01	.
35	85	.	.	.	.	.	2	1	45.01	.
35	86	.	.	.	.	.	2	1	45.01	.
35	87	.	.	.	.	.	2	1	45.01	.
35	88	.	.	.	.	.	2	1	45.01	.
35	89	.	.	.	.	.	2	1	45.01	.
35	90	.	.	.	.	.	2	1	45.01	.
35	91	.	.	.	.	.	2	1	45.01	.
35	92	.	.	.	.	.	2	1	45.01	.
35	93	.	.	.	.	.	2	1	45.01	.
35	94	.	.	.	.	.	2	1	45.01	.
35	95	.	.	.	.	.	2	1	45.01	.
36	12	.	600	14	12	600	1	1	84.81	.
36	73	.	.	.	.	.	2	1	84.81	.
36	74	.	.	.	.	.	2	1	84.81	.
36	75	.	.	.	.	.	2	1	84.81	.
36	76	.	.	.	.	.	2	1	84.81	.
36	77	.	.	.	.	.	2	1	84.81	.
36	78	.	.	.	.	.	2	1	84.81	.
36	79	.	.	.	.	.	2	1	84.81	.
36	80	.	.	.	.	.	2	1	84.81	.
36	81	.	.	.	.	.	2	1	84.81	.
36	82	.	.	.	.	.	2	1	84.81	.
36	83	.	.	.	.	.	2	1	84.81	.
36	84	.	.	.	.	.	2	1	84.81	.
36	85	.	.	.	.	.	2	1	84.81	.
36	86	.	.	.	.	.	2	1	84.81	.
36	87	.	.	.	.	.	2	1	84.81	.
36	88	.	.	.	.	.	2	1	84.81	.
36	89	.	.	.	.	.	2	1	84.81	.
36	90	.	.	.	.	.	2	1	84.81	.
36	91	.	.	.	.	.	2	1	84.81	.
36	92	.	.	.	.	.	2	1	84.81	.
36	93	.	.	.	.	.	2	1	84.81	.
36	94	.	.	.	.	.	2	1	84.81	.
36	95	.	.	.	.	.	2	1	84.81	.
37	12	.	600	14	12	600	1	1	25.5871	.
37	73	.	.	.	.	.	2	1	25.5871	.
37	74	.	.	.	.	.	2	1	25.5871	.
37	75	.	.	.	.	.	2	1	25.5871	.
37	76	.	.	.	.	.	2	1	25.5871	.
37	77	.	.	.	.	.	2	1	25.5871	.
37	78	.	.	.	.	.	2	1	25.5871	.
37	79	.	.	.	.	.	2	1	25.5871	.
37	80	.	.	.	.	.	2	1	25.5871	.
37	81	.	.	.	.	.	2	1	25.5871	.
37	82	.	.	.	.	.	2	1	25.5871	.
37	83	.	.	.	.	.	2	1	25.5871	.
37	84	.	.	.	.	.	2	1	25.5871	.
37	85	.	.	.	.	.	2	1	25.5871	.
37	86	.	.	.	.	.	2	1	25.5871	.
37	87	.	.	.	.	.	2	1	25.5871	.
37	88	.	.	.	.	.	2	1	25.5871	.
37	89	.	.	.	.	.	2	1	25.5871	.
37	90	.	.	.	.	.	2	1	25.5871	.
37	91	.	.	.	.	.	2	1	25.5871	.
37	92	.	.	.	.	.	2	1	25.5871	.
37	93	.	.	.	.	.	2	1	25.5871	.
37	94	.	.	.	.	.	2	1	25.5871	.
37	95	.	.	.	.	.	2	1	25.5871	.
38	12	.	600	14	12	600	1	1	63.1622	.
38	73	.	.	.	.	.	2	1	63.1622	.
38	74	.	.	.	.	.	2	1	63.1622	.
38	75	.	.	.	.	.	2	1	63.1622	.
38	76	.	.	.	.	.	2	1	63.1622	.
38	77	.	.	.	.	.	2	1	63.1622	.
38	78	.	.	.	.	.	2	1	63.1622	.
38	79	.	.	.	.	.	2	1	63.1622	.
38	80	.	.	.	.	.	2	1	63.1622	.
38	81	.	.	.	.	.	2	1	63.1622	.
38	82	.	.	.	.	.	2	1	63.1622	.
38	83	.	.	.	.	.	2	1	63.1622	.
38	84	.	.	.	.	.	2	1	63.1622	.
38	85	.	.	.	.	.	2	1	63.1622	.
38	86	.	.	.	.	.	2	1	63.1622	.
38	87	.	.	.	.	.	2	1	63.1622	.
38	88	.	.	.	.	.	2	1	63.1622	.
38	89	.	.	.	.	.	2	1	63.1622	.
38	90	.	.	.	.	.	2	1	63.1622	.
38	91	.	.	.	.	.	2	1	63.1622	.
38	92	.	.	.	.	.	2	1	63.1622	.
38	93	.	.	.	.	.	2	1	63.1622	.
38	94	.	.	.	.	.	2	1	63.1622	.
38	95	.	.	.	.	.	2	1	63.1622	.
39	12	.	600	14	12	600	1	1	78.7474	.
39	73	.	.	.	.	.	2	1	78.7474	.
39	74	.	.	.	.	.	2	1	78.7474	.
39	75	.	.	.	.	.	2	1	78.7474	.
39	76	.	.	.	.	.	2	1	78.7474	.
39	77	.	.	.	.	.	2	1	78.7474	.
39	78	.	.	.	.	.	2	1	78.7474	.
39	79	.	.	.	.	.	2	1	78.7474	.
39	80	.	.	.	.	.	2	1	78.7474	.
39	81	.	.	.	.	.	2	1	78.7474	.
39	82	.	.	.	.	.	2	1	78.7474	.
39	83	.	.	.	.	.	2	1	78.7474	.
39	84	.	.	.	.	.	2	1	78.7474	.
39	85	.	.	.	.	.	2	1	78.7474	.
39	86	.	.	.	.	.	2	1	78.7474	.
39	87	.	.	.	.	.	2	1	78.7474	.
39	88	.	.	.	.	.	2	1	78.7474	.
39	89	.	.	.	.	.	2	1	78.7474	.
39	90	.	.	.	.	.	2	1	78.7474	.
39	91	.	.	.	.	.	2	1	78.7474	.
39	92	.	.	.	.	.	2	1	78.7474	.
39	93	.	.	.	.	.	2	1	78.7474	.
39	94	.	.	.	.	.	2	1	78.7474	.
39	95	.	.	.	.	.	2	1	78.7474	.
40	12	.	600	14	12	600	1	1	46.972	.
40	73	.	.	.	.	.	2	1	46.972	.
40	74	.	.	.	.	.	2	1	46.972	.
40	75	.	.	.	.	.	2	1	46.972	.
40	76	.	.	.	.	.	2	1	46.972	.
40	77	.	.	.	.	.	2	1	46.972	.
40	78	.	.	.	.	.	2	1	46.972	.
40	79	.	.	.	.	.	2	1	46.972	.
40	80	.	.	.	.	.	2	1	46.972	.
40	81	.	.	.	.	.	2	1	46.972	.
40	82	.	.	.	.	.	2	1	46.972	.
40	83	.	.	.	.	.	2	1	46.972	.
40	84	.	.	.	.	.	2	1	46.972	.
40	85	.	.	.	.	.	2	1	46.972	.
40	86	.	.	.	.	.	2	1	46.972	.
40	87	.	.	.	.	.	2	1	46.972	.
40	88	.	.	.	.	.	2	1	46.972	.
40	89	.	.	.	.	.	2	1	46.972	.
40	90	.	.	.	.	.	2	1	46.972	.
40	91	.	.	.	.	.	2	1	46.972	.
40	92	.	.	.	.	.	2	1	46.972	.
40	93	.	.	.	.	.	2	1	46.972	.
40	94	.	.	.	.	.	2	1	46.972	.
40	95	.	.	.	.	.	2	1	46.972	.
41	12	.	600	14	12	600	1	1	101.24	.
41	73	.	.	.	.	.	2	1	101.24	.
41	74	.	.	.	.	.	2	1	101.24	.
41	75	.	.	.	.	.	2	1	101.24	.
41	76	.	.	.	.	.	2	1	101.24	.
41	77	.	.	.	.	.	2	1	101.24	.
41	78	.	.	.	.	.	2	1	101.24	.
41	79	.	.	.	.	.	2	1	101.24	.
41	80	.	.	.	.	.	2	1	101.24	.
41	81	.	.	.	.	.	2	1	101.24	.
41	82	.	.	.	.	.	2	1	101.24	.
41	83	.	.	.	.	.	2	1	101.24	.
41	84	.	.	.	.	.	2	1	101.24	.
41	85	.	.	.	.	.	2	1	101.24	.
41	86	.	.	.	.	.	2	1	101.24	.
41	87	.	.	.	.	.	2	1	101.24	.
41	88	.	.	.	.	.	2	1	101.24	.
41	89	.	.	.	.	.	2	1	101.24	.
41	90	.	.	.	.	.	2	1	101.24	.
41	91	.	.	.	.	.	2	1	101.24	.
41	92	.	.	.	.	.	2	1	101.24	.
41	93	.	.	.	.	.	2	1	101.24	.
41	94	.	.	.	.	.	2	1	101.24	.
41	95	.	.	.	.	.	2	1	101.24	.
42	12	.	600	14	12	600	1	1	100.48	.
42	73	.	.	.	.	.	2	1	100.48	.
42	74	.	.	.	.	.	2	1	100.48
42	75	.	.	.	.	.	2	1	100.48
42	76	.	.	.	.	.	2	1	100.48
42	77	.	.	.	.	.	2	1	100.48
42	78	.	.	.	.	.	2	1	100.48
42	79	.	.	.	.	.	2	1	100.48
42	80	.	.	.	.	.	2	1	100.48
42	81	.	.	.	.	.	2	1	100.48
42	82	.	.	.	.	.	2	1	100.48
42	83	.	.	.	.	.	2	1	100.48	.
42	84	.	.	.	.	.	2	1	100.48	.
42	85	.	.	.	.	.	2	1	100.48	.
42	86	.	.	.	.	.	2	1	100.48	.
42	87	.	.	.	.	.	2	1	100.48	.
42	88	.	.	.	.	.	2	1	100.48	.
42	89	.	.	.	.	.	2	1	100.48	.
42	90	.	.	.	.	.	2	1	100.48	.
42	91	.	.	.	.	.	2	1	100.48	.
42	92	.	.	.	.	.	2	1	100.48	.
42	93	.	.	.	.	.	2	1	100.48	.
42	94	.	.	.	.	.	2	1	100.48	.
42	95	.	.	.	.	.	2	1	100.48	.
43	12	.	600	14	12	600	1	1	116.04	.
43	73	.	.	.	.	.	2	1	116.04	.
43	74	.	.	.	.	.	2	1	116.04	.
43	75	.	.	.	.	.	2	1	116.04	.
43	76	.	.	.	.	.	2	1	116.04	.
43	77	.	.	.	.	.	2	1	116.04	.
43	78	.	.	.	.	.	2	1	116.04	.
43	79	.	.	.	.	.	2	1	116.04	.
43	80	.	.	.	.	.	2	1	116.04	.
43	81	.	.	.	.	.	2	1	116.04	.
43	82	.	.	.	.	.	2	1	116.04	.
43	83	.	.	.	.	.	2	1	116.04	.
43	84	.	.	.	.	.	2	1	116.04	.
43	85	.	.	.	.	.	2	1	116.04	.
43	86	.	.	.	.	.	2	1	116.04	.
43	87	.	.	.	.	.	2	1	116.04	.
43	88	.	.	.	.	.	2	1	116.04	.
43	89	.	.	.	.	.	2	1	116.04	.
43	90	.	.	.	.	.	2	1	116.04	.
43	91	.	.	.	.	.	2	1	116.04	.
43	92	.	.	.	.	.	2	1	116.04	.
43	93	.	.	.	.	.	2	1	116.04	.
43	94	.	.	.	.	.	2	1	116.04	.
43	95	.	.	.	.	.	2	1	116.04	.
44	12	.	600	14	12	600	1	1	121.52	.
44	73	.	.	.	.	.	2	1	121.52	.
44	74	.	.	.	.	.	2	1	121.52	.
44	75	.	.	.	.	.	2	1	121.52	.
44	76	.	.	.	.	.	2	1	121.52	.
44	77	.	.	.	.	.	2	1	121.52	.
44	78	.	.	.	.	.	2	1	121.52	.
44	79	.	.	.	.	.	2	1	121.52	.
44	80	.	.	.	.	.	2	1	121.52	.
44	81	.	.	.	.	.	2	1	121.52	.
44	82	.	.	.	.	.	2	1	121.52	.
44	83	.	.	.	.	.	2	1	121.52	.
44	84	.	.	.	.	.	2	1	121.52	.
44	85	.	.	.	.	.	2	1	121.52	.
44	86	.	.	.	.	.	2	1	121.52	.
44	87	.	.	.	.	.	2	1	121.52	.
44	88	.	.	.	.	.	2	1	121.52	.
44	89	.	.	.	.	.	2	1	121.52	.
44	90	.	.	.	.	.	2	1	121.52	.
44	91	.	.	.	.	.	2	1	121.52	.
44	92	.	.	.	.	.	2	1	121.52	.
44	93	.	.	.	.	.	2	1	121.52	.
44	94	.	.	.	.	.	2	1	121.52	.
44	95	.	.	.	.	.	2	1	121.52	.
45	12	.	600	14	12	600	1	1	32.51	.
45	73	.	.	.	.	.	2	1	32.51	.
45	74	.	.	.	.	.	2	1	32.51	.
45	75	.	.	.	.	.	2	1	32.51	.
45	76	.	.	.	.	.	2	1	32.51	.
45	77	.	.	.	.	.	2	1	32.51	.
45	78	.	.	.	.	.	2	1	32.51	.
45	79	.	.	.	.	.	2	1	32.51	.
45	80	.	.	.	.	.	2	1	32.51	.
45	81	.	.	.	.	.	2	1	32.51	.
45	82	.	.	.	.	.	2	1	32.51	.
45	83	.	.	.	.	.	2	1	32.51	.
45	84	.	.	.	.	.	2	1	32.51	.
45	85	.	.	.	.	.	2	1	32.51	.
45	86	.	.	.	.	.	2	1	32.51	.
45	87	.	.	.	.	.	2	1	32.51	.
45	88	.	.	.	.	.	2	1	32.51	.
45	89	.	.	.	.	.	2	1	32.51	.
45	90	.	.	.	.	.	2	1	32.51	.
45	91	.	.	.	.	.	2	1	32.51	.
45	92	.	.	.	.	.	2	1	32.51	.
45	93	.	.	.	.	.	2	1	32.51	.
45	94	.	.	.	.	.	2	1	32.51	.
45	95	.	.	.	.	.	2	1	32.51	.
46	12	.	600	14	12	600	1	1	158.92	.
46	73	.	.	.	.	.	2	1	158.92	.
46	74	.	.	.	.	.	2	1	158.92	.
46	75	.	.	.	.	.	2	1	158.92	.
46	76	.	.	.	.	.	2	1	158.92	.
46	77	.	.	.	.	.	2	1	158.92	.
46	78	.	.	.	.	.	2	1	158.92	.
46	79	.	.	.	.	.	2	1	158.92	.
46	80	.	.	.	.	.	2	1	158.92	.
46	81	.	.	.	.	.	2	1	158.92	.
46	82	.	.	.	.	.	2	1	158.92	.
46	83	.	.	.	.	.	2	1	158.92	.
46	84	.	.	.	.	.	2	1	158.92	.
46	85	.	.	.	.	.	2	1	158.92	.
46	86	.	.	.	.	.	2	1	158.92	.
46	87	.	.	.	.	.	2	1	158.92	.
46	88	.	.	.	.	.	2	1	158.92	.
46	89	.	.	.	.	.	2	1	158.92	.
46	90	.	.	.	.	.	2	1	158.92	.
46	91	.	.	.	.	.	2	1	158.92	.
46	92	.	.	.	.	.	2	1	158.92	.
46	93	.	.	.	.	.	2	1	158.92	.
46	94	.	.	.	.	.	2	1	158.92	.
46	95	.	.	.	.	.	2	1	158.92	.
47	12	.	600	14	12	600	1	1	25.58	.
47	73	.	.	.	.	.	2	1	25.58	.
47	74	.	.	.	.	.	2	1	25.58	.
47	75	.	.	.	.	.	2	1	25.58	.
47	76	.	.	.	.	.	2	1	25.58	.
47	77	.	.	.	.	.	2	1	25.58	.
47	78	.	.	.	.	.	2	1	25.58	.
47	79	.	.	.	.	.	2	1	25.58	.
47	80	.	.	.	.	.	2	1	25.58	.
47	81	.	.	.	.	.	2	1	25.58	.
47	82	.	.	.	.	.	2	1	25.58	.
47	83	.	.	.	.	.	2	1	25.58	.
47	84	.	.	.	.	.	2	1	25.58	.
47	85	.	.	.	.	.	2	1	25.58	.
47	86	.	.	.	.	.	2	1	25.58	.
47	87	.	.	.	.	.	2	1	25.58	.
47	88	.	.	.	.	.	2	1	25.58	.
47	89	.	.	.	.	.	2	1	25.58	.
47	90	.	.	.	.	.	2	1	25.58	.
47	91	.	.	.	.	.	2	1	25.58	.
47	92	.	.	.	.	.	2	1	25.58	.
47	93	.	.	.	.	.	2	1	25.58	.
47	94	.	.	.	.	.	2	1	25.58	.
47	95	.	.	.	.	.	2	1	25.58	.
48	12	.	600	14	12	600	1	1	120.68	.
48	73	.	.	.	.	.	2	1	120.68	.
48	74	.	.	.	.	.	2	1	120.68	.
48	75	.	.	.	.	.	2	1	120.68	.
48	76	.	.	.	.	.	2	1	120.68	.
48	77	.	.	.	.	.	2	1	120.68	.
48	78	.	.	.	.	.	2	1	120.68	.
48	79	.	.	.	.	.	2	1	120.68	.
48	80	.	.	.	.	.	2	1	120.68	.
48	81	.	.	.	.	.	2	1	120.68	.
48	82	.	.	.	.	.	2	1	120.68	.
48	83	.	.	.	.	.	2	1	120.68	.
48	84	.	.	.	.	.	2	1	120.68	.
48	85	.	.	.	.	.	2	1	120.68	.
48	86	.	.	.	.	.	2	1	120.68	.
48	87	.	.	.	.	.	2	1	120.68	.
48	88	.	.	.	.	.	2	1	120.68	.
48	89	.	.	.	.	.	2	1	120.68	.
48	90	.	.	.	.	.	2	1	120.68	.
48	91	.	.	.	.	.	2	1	120.68	.
48	92	.	.	.	.	.	2	1	120.68	.
48	93	.	.	.	.	.	2	1	120.68	.
48	94	.	.	.	.	.	2	1	120.68	.
48	95	.	.	.	.	.	2	1	120.68	.
49	12	.	600	14	12	600	1	1	98.2441	.
49	73	.	.	.	.	.	2	1	98.2441	.
49	74	.	.	.	.	.	2	1	98.2441	.
49	75	.	.	.	.	.	2	1	98.2441	.
49	76	.	.	.	.	.	2	1	98.2441	.
49	77	.	.	.	.	.	2	1	98.2441	.
49	78	.	.	.	.	.	2	1	98.2441	.
49	79	.	.	.	.	.	2	1	98.2441	.
49	80	.	.	.	.	.	2	1	98.2441	.
49	81	.	.	.	.	.	2	1	98.2441	.
49	82	.	.	.	.	.	2	1	98.2441	.
49	83	.	.	.	.	.	2	1	98.2441	.
49	84	.	.	.	.	.	2	1	98.2441	.
49	85	.	.	.	.	.	2	1	98.2441	.
49	86	.	.	.	.	.	2	1	98.2441	.
49	87	.	.	.	.	.	2	1	98.2441	.
49	88	.	.	.	.	.	2	1	98.2441	.
49	89	.	.	.	.	.	2	1	98.2441	.
49	90	.	.	.	.	.	2	1	98.2441	.
49	91	.	.	.	.	.	2	1	98.2441	.
49	92	.	.	.	.	.	2	1	98.2441	.
49	93	.	.	.	.	.	2	1	98.2441	.
49	94	.	.	.	.	.	2	1	98.2441	.
49	95	.	.	.	.	.	2	1	98.2441	.
50	12	.	600	14	12	600	1	1	37.6468	.
50	73	.	.	.	.	.	2	1	37.6468	.
50	74	.	.	.	.	.	2	1	37.6468	.
50	75	.	.	.	.	.	2	1	37.6468	.
50	76	.	.	.	.	.	2	1	37.6468	.
50	77	.	.	.	.	.	2	1	37.6468	.
50	78	.	.	.	.	.	2	1	37.6468	.
50	79	.	.	.	.	.	2	1	37.6468	.
50	80	.	.	.	.	.	2	1	37.6468	.
50	81	.	.	.	.	.	2	1	37.6468	.
50	82	.	.	.	.	.	2	1	37.6468	.
50	83	.	.	.	.	.	2	1	37.6468	.
50	84	.	.	.	.	.	2	1	37.6468	.
50	85	.	.	.	.	.	2	1	37.6468	.
50	86	.	.	.	.	.	2	1	37.6468	.
50	87	.	.	.	.	.	2	1	37.6468	.
50	88	.	.	.	.	.	2	1	37.6468	.
50	89	.	.	.	.	.	2	1	37.6468	.
50	90	.	.	.	.	.	2	1	37.6468	.
50	91	.	.	.	.	.	2	1	37.6468	.
50	92	.	.	.	.	.	2	1	37.6468	.
50	93	.	.	.	.	.	2	1	37.6468	.
50	94	.	.	.	.	.	2	1	37.6468	.
50	95	.	.	.	.	.	2	1	37.6468	.
51	12	.	600	14	12	600	1	1	20.7824	.
51	73	.	.	.	.	.	2	1	20.7824	.
51	74	.	.	.	.	.	2	1	20.7824	.
51	75	.	.	.	.	.	2	1	20.7824	.
51	76	.	.	.	.	.	2	1	20.7824	.
51	77	.	.	.	.	.	2	1	20.7824	.
51	78	.	.	.	.	.	2	1	20.7824	.
51	79	.	.	.	.	.	2	1	20.7824	.
51	80	.	.	.	.	.	2	1	20.7824	.
51	81	.	.	.	.	.	2	1	20.7824	.
51	82	.	.	.	.	.	2	1	20.7824	.
51	83	.	.	.	.	.	2	1	20.7824	.
51	84	.	.	.	.	.	2	1	20.7824	.
51	85	.	.	.	.	.	2	1	20.7824	.
51	86	.	.	.	.	.	2	1	20.7824	.
51	87	.	.	.	.	.	2	1	20.7824	.
51	88	.	.	.	.	.	2	1	20.7824	.
51	89	.	.	.	.	.	2	1	20.7824	.
51	90	.	.	.	.	.	2	1	20.7824	.
51	91	.	.	.	.	.	2	1	20.7824	.
51	92	.	.	.	.	.	2	1	20.7824	.
51	93	.	.	.	.	.	2	1	20.7824	.
51	94	.	.	.	.	.	2	1	20.7824	.
51	95	.	.	.	.	.	2	1	20.7824	.
52	12	.	600	14	12	600	1	1	59.8379	.
52	73	.	.	.	.	.	2	1	59.8379	.
52	74	.	.	.	.	.	2	1	59.8379	.
52	75	.	.	.	.	.	2	1	59.8379	.
52	76	.	.	.	.	.	2	1	59.8379	.
52	77	.	.	.	.	.	2	1	59.8379	.
52	78	.	.	.	.	.	2	1	59.8379	.
52	79	.	.	.	.	.	2	1	59.8379	.
52	80	.	.	.	.	.	2	1	59.8379	.
52	81	.	.	.	.	.	2	1	59.8379	.
52	82	.	.	.	.	.	2	1	59.8379	.
52	83	.	.	.	.	.	2	1	59.8379	.
52	84	.	.	.	.	.	2	1	59.8379	.
52	85	.	.	.	.	.	2	1	59.8379	.
52	86	.	.	.	.	.	2	1	59.8379	.
52	87	.	.	.	.	.	2	1	59.8379	.
52	88	.	.	.	.	.	2	1	59.8379	.
52	89	.	.	.	.	.	2	1	59.8379	.
52	90	.	.	.	.	.	2	1	59.8379	.
52	91	.	.	.	.	.	2	1	59.8379	.
52	92	.	.	.	.	.	2	1	59.8379	.
52	93	.	.	.	.	.	2	1	59.8379	.
52	94	.	.	.	.	.	2	1	59.8379	.
52	95	.	.	.	.	.	2	1	59.8379	.
53	12	.	600	14	12	600	1	1	58.9646	.
53	73	.	.	.	.	.	2	1	58.9646	.
53	74	.	.	.	.	.	2	1	58.9646
53	75	.	.	.	.	.	2	1	58.9646
53	76	.	.	.	.	.	2	1	58.9646
53	77	.	.	.	.	.	2	1	58.9646
53	78	.	.	.	.	.	2	1	58.9646
53	79	.	.	.	.	.	2	1	58.9646
53	80	.	.	.	.	.	2	1	58.9646
53	81	.	.	.	.	.	2	1	58.9646
53	82	.	.	.	.	.	2	1	58.9646
53	83	.	.	.	.	.	2	1	58.9646	.
53	84	.	.	.	.	.	2	1	58.9646	.
53	85	.	.	.	.	.	2	1	58.9646	.
53	86	.	.	.	.	.	2	1	58.9646	.
53	87	.	.	.	.	.	2	1	58.9646	.
53	88	.	.	.	.	.	2	1	58.9646	.
53	89	.	.	.	.	.	2	1	58.9646	.
53	90	.	.	.	.	.	2	1	58.9646	.
53	91	.	.	.	.	.	2	1	58.9646	.
53	92	.	.	.	.	.	2	1	58.9646	.
53	93	.	.	.	.	.	2	1	58.9646	.
53	94	.	.	.	.	.	2	1	58.9646	.
53	95	.	.	.	.	.	2	1	58.9646	.
54	12	.	600	14	12	600	1	1	57.5903	.
54	73	.	.	.	.	.	2	1	57.5903	.
54	74	.	.	.	.	.	2	1	57.5903	.
54	75	.	.	.	.	.	2	1	57.5903	.
54	76	.	.	.	.	.	2	1	57.5903	.
54	77	.	.	.	.	.	2	1	57.5903	.
54	78	.	.	.	.	.	2	1	57.5903	.
54	79	.	.	.	.	.	2	1	57.5903	.
54	80	.	.	.	.	.	2	1	57.5903	.
54	81	.	.	.	.	.	2	1	57.5903	.
54	82	.	.	.	.	.	2	1	57.5903	.
54	83	.	.	.	.	.	2	1	57.5903	.
54	84	.	.	.	.	.	2	1	57.5903	.
54	85	.	.	.	.	.	2	1	57.5903	.
54	86	.	.	.	.	.	2	1	57.5903	.
54	87	.	.	.	.	.	2	1	57.5903	.
54	88	.	.	.	.	.	2	1	57.5903	.
54	89	.	.	.	.	.	2	1	57.5903	.
54	90	.	.	.	.	.	2	1	57.5903	.
54	91	.	.	.	.	.	2	1	57.5903	.
54	92	.	.	.	.	.	2	1	57.5903	.
54	93	.	.	.	.	.	2	1	57.5903	.
54	94	.	.	.	.	.	2	1	57.5903	.
54	95	.	.	.	.	.	2	1	57.5903	.
55	12	.	600	14	12	600	1	1	101.697	.
55	73	.	.	.	.	.	2	1	101.697	.
55	74	.	.	.	.	.	2	1	101.697	.
55	75	.	.	.	.	.	2	1	101.697	.
55	76	.	.	.	.	.	2	1	101.697	.
55	77	.	.	.	.	.	2	1	101.697	.
55	78	.	.	.	.	.	2	1	101.697	.
55	79	.	.	.	.	.	2	1	101.697	.
55	80	.	.	.	.	.	2	1	101.697	.
55	81	.	.	.	.	.	2	1	101.697	.
55	82	.	.	.	.	.	2	1	101.697	.
55	83	.	.	.	.	.	2	1	101.697	.
55	84	.	.	.	.	.	2	1	101.697	.
55	85	.	.	.	.	.	2	1	101.697	.
55	86	.	.	.	.	.	2	1	101.697	.
55	87	.	.	.	.	.	2	1	101.697	.
55	88	.	.	.	.	.	2	1	101.697	.
55	89	.	.	.	.	.	2	1	101.697	.
55	90	.	.	.	.	.	2	1	101.697	.
55	91	.	.	.	.	.	2	1	101.697	.
55	92	.	.	.	.	.	2	1	101.697	.
55	93	.	.	.	.	.	2	1	101.697	.
55	94	.	.	.	.	.	2	1	101.697	.
55	95	.	.	.	.	.	2	1	101.697	.
56	12	.	600	14	12	600	1	1	151.589	.
56	73	.	.	.	.	.	2	1	151.589	.
56	74	.	.	.	.	.	2	1	151.589	.
56	75	.	.	.	.	.	2	1	151.589	.
56	76	.	.	.	.	.	2	1	151.589	.
56	77	.	.	.	.	.	2	1	151.589	.
56	78	.	.	.	.	.	2	1	151.589	.
56	79	.	.	.	.	.	2	1	151.589	.
56	80	.	.	.	.	.	2	1	151.589	.
56	81	.	.	.	.	.	2	1	151.589	.
56	82	.	.	.	.	.	2	1	151.589	.
56	83	.	.	.	.	.	2	1	151.589	.
56	84	.	.	.	.	.	2	1	151.589	.
56	85	.	.	.	.	.	2	1	151.589	.
56	86	.	.	.	.	.	2	1	151.589	.
56	87	.	.	.	.	.	2	1	151.589	.
56	88	.	.	.	.	.	2	1	151.589	.
56	89	.	.	.	.	.	2	1	151.589	.
56	90	.	.	.	.	.	2	1	151.589	.
56	91	.	.	.	.	.	2	1	151.589	.
56	92	.	.	.	.	.	2	1	151.589	.
56	93	.	.	.	.	.	2	1	151.589	.
56	94	.	.	.	.	.	2	1	151.589	.
56	95	.	.	.	.	.	2	1	151.589	.
57	12	.	600	14	12	600	1	1	69.9717	.
57	73	.	.	.	.	.	2	1	69.9717	.
57	74	.	.	.	.	.	2	1	69.9717	.
57	75	.	.	.	.	.	2	1	69.9717	.
57	76	.	.	.	.	.	2	1	69.9717	.
57	77	.	.	.	.	.	2	1	69.9717	.
57	78	.	.	.	.	.	2	1	69.9717	.
57	79	.	.	.	.	.	2	1	69.9717	.
57	80	.	.	.	.	.	2	1	69.9717	.
57	81	.	.	.	.	.	2	1	69.9717	.
57	82	.	.	.	.	.	2	1	69.9717	.
57	83	.	.	.	.	.	2	1	69.9717	.
57	84	.	.	.	.	.	2	1	69.9717	.
57	85	.	.	.	.	.	2	1	69.9717	.
57	86	.	.	.	.	.	2	1	69.9717	.
57	87	.	.	.	.	.	2	1	69.9717	.
57	88	.	.	.	.	.	2	1	69.9717	.
57	89	.	.	.	.	.	2	1	69.9717	.
57	90	.	.	.	.	.	2	1	69.9717	.
57	91	.	.	.	.	.	2	1	69.9717	.
57	92	.	.	.	.	.	2	1	69.9717	.
57	93	.	.	.	.	.	2	1	69.9717	.
57	94	.	.	.	.	.	2	1	69.9717	.
57	95	.	.	.	.	.	2	1	69.9717	.
58	12	.	600	14	12	600	1	1	74.6889	.
58	73	.	.	.	.	.	2	1	74.6889	.
58	74	.	.	.	.	.	2	1	74.6889	.
58	75	.	.	.	.	.	2	1	74.6889	.
58	76	.	.	.	.	.	2	1	74.6889	.
58	77	.	.	.	.	.	2	1	74.6889	.
58	78	.	.	.	.	.	2	1	74.6889	.
58	79	.	.	.	.	.	2	1	74.6889	.
58	80	.	.	.	.	.	2	1	74.6889	.
58	81	.	.	.	.	.	2	1	74.6889	.
58	82	.	.	.	.	.	2	1	74.6889	.
58	83	.	.	.	.	.	2	1	74.6889	.
58	84	.	.	.	.	.	2	1	74.6889	.
58	85	.	.	.	.	.	2	1	74.6889	.
58	86	.	.	.	.	.	2	1	74.6889	.
58	87	.	.	.	.	.	2	1	74.6889	.
58	88	.	.	.	.	.	2	1	74.6889	.
58	89	.	.	.	.	.	2	1	74.6889	.
58	90	.	.	.	.	.	2	1	74.6889	.
58	91	.	.	.	.	.	2	1	74.6889	.
58	92	.	.	.	.	.	2	1	74.6889	.
58	93	.	.	.	.	.	2	1	74.6889	.
58	94	.	.	.	.	.	2	1	74.6889	.
58	95	.	.	.	.	.	2	1	74.6889	.
59	12	.	600	14	12	600	1	1	41.807	.
59	73	.	.	.	.	.	2	1	41.807	.
59	74	.	.	.	.	.	2	1	41.807	.
59	75	.	.	.	.	.	2	1	41.807	.
59	76	.	.	.	.	.	2	1	41.807	.
59	77	.	.	.	.	.	2	1	41.807	.
59	78	.	.	.	.	.	2	1	41.807	.
59	79	.	.	.	.	.	2	1	41.807	.
59	80	.	.	.	.	.	2	1	41.807	.
59	81	.	.	.	.	.	2	1	41.807	.
59	82	.	.	.	.	.	2	1	41.807	.
59	83	.	.	.	.	.	2	1	41.807	.
59	84	.	.	.	.	.	2	1	41.807	.
59	85	.	.	.	.	.	2	1	41.807	.
59	86	.	.	.	.	.	2	1	41.807	.
59	87	.	.	.	.	.	2	1	41.807	.
59	88	.	.	.	.	.	2	1	41.807	.
59	89	.	.	.	.	.	2	1	41.807	.
59	90	.	.	.	.	.	2	1	41.807	.
59	91	.	.	.	.	.	2	1	41.807	.
59	92	.	.	.	.	.	2	1	41.807	.
59	93	.	.	.	.	.	2	1	41.807	.
59	94	.	.	.	.	.	2	1	41.807	.
59	95	.	.	.	.	.	2	1	41.807	.
60	12	.	600	14	12	600	1	1	48.8773	.
60	73	.	.	.	.	.	2	1	48.8773	.
60	74	.	.	.	.	.	2	1	48.8773	.
60	75	.	.	.	.	.	2	1	48.8773	.
60	76	.	.	.	.	.	2	1	48.8773	.
60	77	.	.	.	.	.	2	1	48.8773	.
60	78	.	.	.	.	.	2	1	48.8773	.
60	79	.	.	.	.	.	2	1	48.8773	.
60	80	.	.	.	.	.	2	1	48.8773	.
60	81	.	.	.	.	.	2	1	48.8773	.
60	82	.	.	.	.	.	2	1	48.8773	.
60	83	.	.	.	.	.	2	1	48.8773	.
60	84	.	.	.	.	.	2	1	48.8773	.
60	85	.	.	.	.	.	2	1	48.8773	.
60	86	.	.	.	.	.	2	1	48.8773	.
60	87	.	.	.	.	.	2	1	48.8773	.
60	88	.	.	.	.	.	2	1	48.8773	.
60	89	.	.	.	.	.	2	1	48.8773	.
60	90	.	.	.	.	.	2	1	48.8773	.
60	91	.	.	.	.	.	2	1	48.8773	.
60	92	.	.	.	.	.	2	1	48.8773	.
60	93	.	.	.	.	.	2	1	48.8773	.
60	94	.	.	.	.	.	2	1	48.8773	.
60	95	.	.	.	.	.	2	1	48.8773	.
61	12	.	600	14	12	600	1	1	17.3537	.
61	73	.	.	.	.	.	2	1	17.3537	.
61	74	.	.	.	.	.	2	1	17.3537	.
61	75	.	.	.	.	.	2	1	17.3537	.
61	76	.	.	.	.	.	2	1	17.3537	.
61	77	.	.	.	.	.	2	1	17.3537	.
61	78	.	.	.	.	.	2	1	17.3537	.
61	79	.	.	.	.	.	2	1	17.3537	.
61	80	.	.	.	.	.	2	1	17.3537	.
61	81	.	.	.	.	.	2	1	17.3537	.
61	82	.	.	.	.	.	2	1	17.3537	.
61	83	.	.	.	.	.	2	1	17.3537	.
61	84	.	.	.	.	.	2	1	17.3537	.
61	85	.	.	.	.	.	2	1	17.3537	.
61	86	.	.	.	.	.	2	1	17.3537	.
61	87	.	.	.	.	.	2	1	17.3537	.
61	88	.	.	.	.	.	2	1	17.3537	.
61	89	.	.	.	.	.	2	1	17.3537	.
61	90	.	.	.	.	.	2	1	17.3537	.
61	91	.	.	.	.	.	2	1	17.3537	.
61	92	.	.	.	.	.	2	1	17.3537	.
61	93	.	.	.	.	.	2	1	17.3537	.
61	94	.	.	.	.	.	2	1	17.3537	.
61	95	.	.	.	.	.	2	1	17.3537	.
62	12	.	600	14	12	600	1	1	124.74	.
62	73	.	.	.	.	.	2	1	124.74	.
62	74	.	.	.	.	.	2	1	124.74	.
62	75	.	.	.	.	.	2	1	124.74	.
62	76	.	.	.	.	.	2	1	124.74	.
62	77	.	.	.	.	.	2	1	124.74	.
62	78	.	.	.	.	.	2	1	124.74	.
62	79	.	.	.	.	.	2	1	124.74	.
62	80	.	.	.	.	.	2	1	124.74	.
62	81	.	.	.	.	.	2	1	124.74	.
62	82	.	.	.	.	.	2	1	124.74	.
62	83	.	.	.	.	.	2	1	124.74	.
62	84	.	.	.	.	.	2	1	124.74	.
62	85	.	.	.	.	.	2	1	124.74	.
62	86	.	.	.	.	.	2	1	124.74	.
62	87	.	.	.	.	.	2	1	124.74	.
62	88	.	.	.	.	.	2	1	124.74	.
62	89	.	.	.	.	.	2	1	124.74	.
62	90	.	.	.	.	.	2	1	124.74	.
62	91	.	.	.	.	.	2	1	124.74	.
62	92	.	.	.	.	.	2	1	124.74	.
62	93	.	.	.	.	.	2	1	124.74	.
62	94	.	.	.	.	.	2	1	124.74	.
62	95	.	.	.	.	.	2	1	124.74	.
63	12	.	600	14	12	600	1	1	125.92	.
63	73	.	.	.	.	.	2	1	125.92	.
63	74	.	.	.	.	.	2	1	125.92	.
63	75	.	.	.	.	.	2	1	125.92	.
63	76	.	.	.	.	.	2	1	125.92	.
63	77	.	.	.	.	.	2	1	125.92	.
63	78	.	.	.	.	.	2	1	125.92	.
63	79	.	.	.	.	.	2	1	125.92	.
63	80	.	.	.	.	.	2	1	125.92	.
63	81	.	.	.	.	.	2	1	125.92	.
63	82	.	.	.	.	.	2	1	125.92	.
63	83	.	.	.	.	.	2	1	125.92	.
63	84	.	.	.	.	.	2	1	125.92	.
63	85	.	.	.	.	.	2	1	125.92	.
63	86	.	.	.	.	.	2	1	125.92	.
63	87	.	.	.	.	.	2	1	125.92	.
63	88	.	.	.	.	.	2	1	125.92	.
63	89	.	.	.	.	.	2	1	125.92	.
63	90	.	.	.	.	.	2	1	125.92	.
63	91	.	.	.	.	.	2	1	125.92	.
63	92	.	.	.	.	.	2	1	125.92	.
63	93	.	.	.	.	.	2	1	125.92	.
63	94	.	.	.	.	.	2	1	125.92	.
63	95	.	.	.	.	.	2	1	125.92	.
64	12	.	600	14	12	600	1	1	100.044	.
64	73	.	.	.	.	.	2	1	100.044	.
64	74	.	.	.	.	.	2	1	100.044
64	75	.	.	.	.	.	2	1	100.044
64	76	.	.	.	.	.	2	1	100.044
64	77	.	.	.	.	.	2	1	100.044
64	78	.	.	.	.	.	2	1	100.044
64	79	.	.	.	.	.	2	1	100.044
64	80	.	.	.	.	.	2	1	100.044
64	81	.	.	.	.	.	2	1	100.044
64	82	.	.	.	.	.	2	1	100.044
64	83	.	.	.	.	.	2	1	100.044	.
64	84	.	.	.	.	.	2	1	100.044	.
64	85	.	.	.	.	.	2	1	100.044	.
64	86	.	.	.	.	.	2	1	100.044	.
64	87	.	.	.	.	.	2	1	100.044	.
64	88	.	.	.	.	.	2	1	100.044	.
64	89	.	.	.	.	.	2	1	100.044	.
64	90	.	.	.	.	.	2	1	100.044	.
64	91	.	.	.	.	.	2	1	100.044	.
64	92	.	.	.	.	.	2	1	100.044	.
64	93	.	.	.	.	.	2	1	100.044	.
64	94	.	.	.	.	.	2	1	100.044	.
64	95	.	.	.	.	.	2	1	100.044	.
65	12	.	600	14	12	600	1	1	85.2253	.
65	73	.	.	.	.	.	2	1	85.2253	.
65	74	.	.	.	.	.	2	1	85.2253	.
65	75	.	.	.	.	.	2	1	85.2253	.
65	76	.	.	.	.	.	2	1	85.2253	.
65	77	.	.	.	.	.	2	1	85.2253	.
65	78	.	.	.	.	.	2	1	85.2253	.
65	79	.	.	.	.	.	2	1	85.2253	.
65	80	.	.	.	.	.	2	1	85.2253	.
65	81	.	.	.	.	.	2	1	85.2253	.
65	82	.	.	.	.	.	2	1	85.2253	.
65	83	.	.	.	.	.	2	1	85.2253	.
65	84	.	.	.	.	.	2	1	85.2253	.
65	85	.	.	.	.	.	2	1	85.2253	.
65	86	.	.	.	.	.	2	1	85.2253	.
65	87	.	.	.	.	.	2	1	85.2253	.
65	88	.	.	.	.	.	2	1	85.2253	.
65	89	.	.	.	.	.	2	1	85.2253	.
65	90	.	.	.	.	.	2	1	85.2253	.
65	91	.	.	.	.	.	2	1	85.2253	.
65	92	.	.	.	.	.	2	1	85.2253	.
65	93	.	.	.	.	.	2	1	85.2253	.
65	94	.	.	.	.	.	2	1	85.2253	.
65	95	.	.	.	.	.	2	1	85.2253	.
66	12	.	600	14	12	600	1	1	59.1198	.
66	73	.	.	.	.	.	2	1	59.1198	.
66	74	.	.	.	.	.	2	1	59.1198	.
66	75	.	.	.	.	.	2	1	59.1198	.
66	76	.	.	.	.	.	2	1	59.1198	.
66	77	.	.	.	.	.	2	1	59.1198	.
66	78	.	.	.	.	.	2	1	59.1198	.
66	79	.	.	.	.	.	2	1	59.1198	.
66	80	.	.	.	.	.	2	1	59.1198	.
66	81	.	.	.	.	.	2	1	59.1198	.
66	82	.	.	.	.	.	2	1	59.1198	.
66	83	.	.	.	.	.	2	1	59.1198	.
66	84	.	.	.	.	.	2	1	59.1198	.
66	85	.	.	.	.	.	2	1	59.1198	.
66	86	.	.	.	.	.	2	1	59.1198	.
66	87	.	.	.	.	.	2	1	59.1198	.
66	88	.	.	.	.	.	2	1	59.1198	.
66	89	.	.	.	.	.	2	1	59.1198	.
66	90	.	.	.	.	.	2	1	59.1198	.
66	91	.	.	.	.	.	2	1	59.1198	.
66	92	.	.	.	.	.	2	1	59.1198	.
66	93	.	.	.	.	.	2	1	59.1198	.
66	94	.	.	.	.	.	2	1	59.1198	.
66	95	.	.	.	.	.	2	1	59.1198	.
67	12	.	600	14	12	600	1	1	42.0419	.
67	73	.	.	.	.	.	2	1	42.0419	.
67	74	.	.	.	.	.	2	1	42.0419	.
67	75	.	.	.	.	.	2	1	42.0419	.
67	76	.	.	.	.	.	2	1	42.0419	.
67	77	.	.	.	.	.	2	1	42.0419	.
67	78	.	.	.	.	.	2	1	42.0419	.
67	79	.	.	.	.	.	2	1	42.0419	.
67	80	.	.	.	.	.	2	1	42.0419	.
67	81	.	.	.	.	.	2	1	42.0419	.
67	82	.	.	.	.	.	2	1	42.0419	.
67	83	.	.	.	.	.	2	1	42.0419	.
67	84	.	.	.	.	.	2	1	42.0419	.
67	85	.	.	.	.	.	2	1	42.0419	.
67	86	.	.	.	.	.	2	1	42.0419	.
67	87	.	.	.	.	.	2	1	42.0419	.
67	88	.	.	.	.	.	2	1	42.0419	.
67	89	.	.	.	.	.	2	1	42.0419	.
67	90	.	.	.	.	.	2	1	42.0419	.
67	91	.	.	.	.	.	2	1	42.0419	.
67	92	.	.	.	.	.	2	1	42.0419	.
67	93	.	.	.	.	.	2	1	42.0419	.
67	94	.	.	.	.	.	2	1	42.0419	.
67	95	.	.	.	.	.	2	1	42.0419	.
68	12	.	600	14	12	600	1	1	46.83	.
68	73	.	.	.	.	.	2	1	46.83	.
68	74	.	.	.	.	.	2	1	46.83	.
68	75	.	.	.	.	.	2	1	46.83	.
68	76	.	.	.	.	.	2	1	46.83	.
68	77	.	.	.	.	.	2	1	46.83	.
68	78	.	.	.	.	.	2	1	46.83	.
68	79	.	.	.	.	.	2	1	46.83	.
68	80	.	.	.	.	.	2	1	46.83	.
68	81	.	.	.	.	.	2	1	46.83	.
68	82	.	.	.	.	.	2	1	46.83	.
68	83	.	.	.	.	.	2	1	46.83	.
68	84	.	.	.	.	.	2	1	46.83	.
68	85	.	.	.	.	.	2	1	46.83	.
68	86	.	.	.	.	.	2	1	46.83	.
68	87	.	.	.	.	.	2	1	46.83	.
68	88	.	.	.	.	.	2	1	46.83	.
68	89	.	.	.	.	.	2	1	46.83	.
68	90	.	.	.	.	.	2	1	46.83	.
68	91	.	.	.	.	.	2	1	46.83	.
68	92	.	.	.	.	.	2	1	46.83	.
68	93	.	.	.	.	.	2	1	46.83	.
68	94	.	.	.	.	.	2	1	46.83	.
68	95	.	.	.	.	.	2	1	46.83	.
69	12	.	600	14	12	600	1	1	72.8294	.
69	73	.	.	.	.	.	2	1	72.8294	.
69	74	.	.	.	.	.	2	1	72.8294	.
69	75	.	.	.	.	.	2	1	72.8294	.
69	76	.	.	.	.	.	2	1	72.8294	.
69	77	.	.	.	.	.	2	1	72.8294	.
69	78	.	.	.	.	.	2	1	72.8294	.
69	79	.	.	.	.	.	2	1	72.8294	.
69	80	.	.	.	.	.	2	1	72.8294	.
69	81	.	.	.	.	.	2	1	72.8294	.
69	82	.	.	.	.	.	2	1	72.8294	.
69	83	.	.	.	.	.	2	1	72.8294	.
69	84	.	.	.	.	.	2	1	72.8294	.
69	85	.	.	.	.	.	2	1	72.8294	.
69	86	.	.	.	.	.	2	1	72.8294	.
69	87	.	.	.	.	.	2	1	72.8294	.
69	88	.	.	.	.	.	2	1	72.8294	.
69	89	.	.	.	.	.	2	1	72.8294	.
69	90	.	.	.	.	.	2	1	72.8294	.
69	91	.	.	.	.	.	2	1	72.8294	.
69	92	.	.	.	.	.	2	1	72.8294	.
69	93	.	.	.	.	.	2	1	72.8294	.
69	94	.	.	.	.	.	2	1	72.8294	.
69	95	.	.	.	.	.	2	1	72.8294	.
70	12	.	600	14	12	600	1	1	195.599	.
70	73	.	.	.	.	.	2	1	195.599	.
70	74	.	.	.	.	.	2	1	195.599	.
70	75	.	.	.	.	.	2	1	195.599	.
70	76	.	.	.	.	.	2	1	195.599	.
70	77	.	.	.	.	.	2	1	195.599	.
70	78	.	.	.	.	.	2	1	195.599	.
70	79	.	.	.	.	.	2	1	195.599	.
70	80	.	.	.	.	.	2	1	195.599	.
70	81	.	.	.	.	.	2	1	195.599	.
70	82	.	.	.	.	.	2	1	195.599	.
70	83	.	.	.	.	.	2	1	195.599	.
70	84	.	.	.	.	.	2	1	195.599	.
70	85	.	.	.	.	.	2	1	195.599	.
70	86	.	.	.	.	.	2	1	195.599	.
70	87	.	.	.	.	.	2	1	195.599	.
70	88	.	.	.	.	.	2	1	195.599	.
70	89	.	.	.	.	.	2	1	195.599	.
70	90	.	.	.	.	.	2	1	195.599	.
70	91	.	.	.	.	.	2	1	195.599	.
70	92	.	.	.	.	.	2	1	195.599	.
70	93	.	.	.	.	.	2	1	195.599	.
70	94	.	.	.	.	.	2	1	195.599	.
70	95	.	.	.	.	.	2	1	195.599	.
71	12	.	600	14	12	600	1	1	90.25	.
71	73	.	.	.	.	.	2	1	90.25	.
71	74	.	.	.	.	.	2	1	90.25	.
71	75	.	.	.	.	.	2	1	90.25	.
71	76	.	.	.	.	.	2	1	90.25	.
71	77	.	.	.	.	.	2	1	90.25	.
71	78	.	.	.	.	.	2	1	90.25	.
71	79	.	.	.	.	.	2	1	90.25	.
71	80	.	.	.	.	.	2	1	90.25	.
71	81	.	.	.	.	.	2	1	90.25	.
71	82	.	.	.	.	.	2	1	90.25	.
71	83	.	.	.	.	.	2	1	90.25	.
71	84	.	.	.	.	.	2	1	90.25	.
71	85	.	.	.	.	.	2	1	90.25	.
71	86	.	.	.	.	.	2	1	90.25	.
71	87	.	.	.	.	.	2	1	90.25	.
71	88	.	.	.	.	.	2	1	90.25	.
71	89	.	.	.	.	.	2	1	90.25	.
71	90	.	.	.	.	.	2	1	90.25	.
71	91	.	.	.	.	.	2	1	90.25	.
71	92	.	.	.	.	.	2	1	90.25	.
71	93	.	.	.	.	.	2	1	90.25	.
71	94	.	.	.	.	.	2	1	90.25	.
71	95	.	.	.	.	.	2	1	90.25	.
72	12	.	600	14	12	600	1	1	64.62	.
72	73	.	.	.	.	.	2	1	64.62	.
72	74	.	.	.	.	.	2	1	64.62	.
72	75	.	.	.	.	.	2	1	64.62	.
72	76	.	.	.	.	.	2	1	64.62	.
72	77	.	.	.	.	.	2	1	64.62	.
72	78	.	.	.	.	.	2	1	64.62	.
72	79	.	.	.	.	.	2	1	64.62	.
72	80	.	.	.	.	.	2	1	64.62	.
72	81	.	.	.	.	.	2	1	64.62	.
72	82	.	.	.	.	.	2	1	64.62	.
72	83	.	.	.	.	.	2	1	64.62	.
72	84	.	.	.	.	.	2	1	64.62	.
72	85	.	.	.	.	.	2	1	64.62	.
72	86	.	.	.	.	.	2	1	64.62	.
72	87	.	.	.	.	.	2	1	64.62	.
72	88	.	.	.	.	.	2	1	64.62	.
72	89	.	.	.	.	.	2	1	64.62	.
72	90	.	.	.	.	.	2	1	64.62	.
72	91	.	.	.	.	.	2	1	64.62	.
72	92	.	.	.	.	.	2	1	64.62	.
72	93	.	.	.	.	.	2	1	64.62	.
72	94	.	.	.	.	.	2	1	64.62	.
72	95	.	.	.	.	.	2	1	64.62	.
73	12	.	600	14	12	600	1	1	24.46	.
73	73	.	.	.	.	.	2	1	24.46	.
73	74	.	.	.	.	.	2	1	24.46	.
73	75	.	.	.	.	.	2	1	24.46	.
73	76	.	.	.	.	.	2	1	24.46	.
73	77	.	.	.	.	.	2	1	24.46	.
73	78	.	.	.	.	.	2	1	24.46	.
73	79	.	.	.	.	.	2	1	24.46	.
73	80	.	.	.	.	.	2	1	24.46	.
73	81	.	.	.	.	.	2	1	24.46	.
73	82	.	.	.	.	.	2	1	24.46	.
73	83	.	.	.	.	.	2	1	24.46	.
73	84	.	.	.	.	.	2	1	24.46	.
73	85	.	.	.	.	.	2	1	24.46	.
73	86	.	.	.	.	.	2	1	24.46	.
73	87	.	.	.	.	.	2	1	24.46	.
73	88	.	.	.	.	.	2	1	24.46	.
73	89	.	.	.	.	.	2	1	24.46	.
73	90	.	.	.	.	.	2	1	24.46	.
73	91	.	.	.	.	.	2	1	24.46	.
73	92	.	.	.	.	.	2	1	24.46	.
73	93	.	.	.	.	.	2	1	24.46	.
73	94	.	.	.	.	.	2	1	24.46	.
73	95	.	.	.	.	.	2	1	24.46	.
74	12	.	600	14	12	600	1	1	37.54	.
74	73	.	.	.	.	.	2	1	37.54	.
74	74	.	.	.	.	.	2	1	37.54	.
74	75	.	.	.	.	.	2	1	37.54	.
74	76	.	.	.	.	.	2	1	37.54	.
74	77	.	.	.	.	.	2	1	37.54	.
74	78	.	.	.	.	.	2	1	37.54	.
74	79	.	.	.	.	.	2	1	37.54	.
74	80	.	.	.	.	.	2	1	37.54	.
74	81	.	.	.	.	.	2	1	37.54	.
74	82	.	.	.	.	.	2	1	37.54	.
74	83	.	.	.	.	.	2	1	37.54	.
74	84	.	.	.	.	.	2	1	37.54	.
74	85	.	.	.	.	.	2	1	37.54	.
74	86	.	.	.	.	.	2	1	37.54	.
74	87	.	.	.	.	.	2	1	37.54	.
74	88	.	.	.	.	.	2	1	37.54	.
74	89	.	.	.	.	.	2	1	37.54	.
74	90	.	.	.	.	.	2	1	37.54	.
74	91	.	.	.	.	.	2	1	37.54	.
74	92	.	.	.	.	.	2	1	37.54	.
74	93	.	.	.	.	.	2	1	37.54	.
74	94	.	.	.	.	.	2	1	37.54	.
74	95	.	.	.	.	.	2	1	37.54	.
75	12	.	600	14	12	600	1	1	86.33	.
75	73	.	.	.	.	.	2	1	86.33	.
75	74	.	.	.	.	.	2	1	86.33	.
75	75	.	.	.	.	.	2	1	86.33	.
75	76	.	.	.	.	.	2	1	86.33	.
75	77	.	.	.	.	.	2	1	86.33	.
75	78	.	.	.	.	.	2	1	86.33	.
75	79	.	.	.	.	.	2	1	86.33	.
75	80	.	.	.	.	.	2	1	86.33	.
75	81	.	.	.	.	.	2	1	86.33	.
75	82	.	.	.	.	.	2	1	86.33	.
75	83	.	.	.	.	.	2	1	86.33	.
75	84	.	.	.	.	.	2	1	86.33	.
75	85	.	.	.	.	.	2	1	86.33	.
75	86	.	.	.	.	.	2	1	86.33	.
75	87	.	.	.	.	.	2	1	86.33	.
75	88	.	.	.	.	.	2	1	86.33	.
75	89	.	.	.	.	.	2	1	86.33	.
75	90	.	.	.	.	.	2	1	86.33	.
75	91	.	.	.	.	.	2	1	86.33	.
75	92	.	.	.	.	.	2	1	86.33	.
75	93	.	.	.	.	.	2	1	86.33	.
75	94	.	.	.	.	.	2	1	86.33	.
75	95	.	.	.	.	.	2	1	86.33	.
76	12	.	600	14	12	600	1	1	96.58	.
76	73	.	.	.	.	.	2	1	96.58	.
76	74	.	.	.	.	.	2	1	96.58	.
76	75	.	.	.	.	.	2	1	96.58	.
76	76	.	.	.	.	.	2	1	96.58	.
76	77	.	.	.	.	.	2	1	96.58	.
76	78	.	.	.	.	.	2	1	96.58	.
76	79	.	.	.	.	.	2	1	96.58	.
76	80	.	.	.	.	.	2	1	96.58	.
76	81	.	.	.	.	.	2	1	96.58	.
76	82	.	.	.	.	.	2	1	96.58	.
76	83	.	.	.	.	.	2	1	96.58	.
76	84	.	.	.	.	.	2	1	96.58	.
76	85	.	.	.	.	.	2	1	96.58	.
76	86	.	.	.	.	.	2	1	96.58	.
76	87	.	.	.	.	.	2	1	96.58	.
76	88	.	.	.	.	.	2	1	96.58	.
76	89	.	.	.	.	.	2	1	96.58	.
76	90	.	.	.	.	.	2	1	96.58	.
76	91	.	.	.	.	.	2	1	96.58	.
76	92	.	.	.	.	.	2	1	96.58	.
76	93	.	.	.	.	.	2	1	96.58	.
76	94	.	.	.	.	.	2	1	96.58	.
76	95	.	.	.	.	.	2	1	96.58	.
77	12	.	600	14	12	600	1	1	126.38	.
77	73	.	.	.	.	.	2	1	126.38	.
77	74	.	.	.	.	.	2	1	126.38	.
77	75	.	.	.	.	.	2	1	126.38	.
77	76	.	.	.	.	.	2	1	126.38	.
77	77	.	.	.	.	.	2	1	126.38	.
77	78	.	.	.	.	.	2	1	126.38	.
77	79	.	.	.	.	.	2	1	126.38	.
77	80	.	.	.	.	.	2	1	126.38	.
77	81	.	.	.	.	.	2	1	126.38	.
77	82	.	.	.	.	.	2	1	126.38	.
77	83	.	.	.	.	.	2	1	126.38	.
77	84	.	.	.	.	.	2	1	126.38	.
77	85	.	.	.	.	.	2	1	126.38	.
77	86	.	.	.	.	.	2	1	126.38	.
77	87	.	.	.	.	.	2	1	126.38	.
77	88	.	.	.	.	.	2	1	126.38	.
77	89	.	.	.	.	.	2	1	126.38	.
77	90	.	.	.	.	.	2	1	126.38	.
77	91	.	.	.	.	.	2	1	126.38	.
77	92	.	.	.	.	.	2	1	126.38	.
77	93	.	.	.	.	.	2	1	126.38	.
77	94	.	.	.	.	.	2	1	126.38	.
77	95	.	.	.	.	.	2	1	126.38	.
78	12	.	600	14	12	600	1	1	56.2	.
78	73	.	.	.	.	.	2	1	56.2	.
78	74	.	.	.	.	.	2	1	56.2	.
78	75	.	.	.	.	.	2	1	56.2	.
78	76	.	.	.	.	.	2	1	56.2	.
78	77	.	.	.	.	.	2	1	56.2	.
78	78	.	.	.	.	.	2	1	56.2	.
78	79	.	.	.	.	.	2	1	56.2	.
78	80	.	.	.	.	.	2	1	56.2	.
78	81	.	.	.	.	.	2	1	56.2	.
78	82	.	.	.	.	.	2	1	56.2	.
78	83	.	.	.	.	.	2	1	56.2	.
78	84	.	.	.	.	.	2	1	56.2	.
78	85	.	.	.	.	.	2	1	56.2	.
78	86	.	.	.	.	.	2	1	56.2	.
78	87	.	.	.	.	.	2	1	56.2	.
78	88	.	.	.	.	.	2	1	56.2	.
78	89	.	.	.	.	.	2	1	56.2	.
78	90	.	.	.	.	.	2	1	56.2	.
78	91	.	.	.	.	.	2	1	56.2	.
78	92	.	.	.	.	.	2	1	56.2	.
78	93	.	.	.	.	.	2	1	56.2	.
78	94	.	.	.	.	.	2	1	56.2	.
78	95	.	.	.	.	.	2	1	56.2	.
79	12	.	600	14	12	600	1	1	108.06	.
79	73	.	.	.	.	.	2	1	108.06	.
79	74	.	.	.	.	.	2	1	108.06	.
79	75	.	.	.	.	.	2	1	108.06	.
79	76	.	.	.	.	.	2	1	108.06	.
79	77	.	.	.	.	.	2	1	108.06	.
79	78	.	.	.	.	.	2	1	108.06	.
79	79	.	.	.	.	.	2	1	108.06	.
79	80	.	.	.	.	.	2	1	108.06	.
79	81	.	.	.	.	.	2	1	108.06	.
79	82	.	.	.	.	.	2	1	108.06	.
79	83	.	.	.	.	.	2	1	108.06	.
79	84	.	.	.	.	.	2	1	108.06	.
79	85	.	.	.	.	.	2	1	108.06	.
79	86	.	.	.	.	.	2	1	108.06	.
79	87	.	.	.	.	.	2	1	108.06	.
79	88	.	.	.	.	.	2	1	108.06	.
79	89	.	.	.	.	.	2	1	108.06	.
79	90	.	.	.	.	.	2	1	108.06	.
79	91	.	.	.	.	.	2	1	108.06	.
79	92	.	.	.	.	.	2	1	108.06	.
79	93	.	.	.	.	.	2	1	108.06	.
79	94	.	.	.	.	.	2	1	108.06	.
79	95	.	.	.	.	.	2	1	108.06	.
80	12	.	600	14	12	600	1	1	92.42	.
80	73	.	.	.	.	.	2	1	92.42	.
80	74	.	.	.	.	.	2	1	92.42	.
80	75	.	.	.	.	.	2	1	92.42	.
80	76	.	.	.	.	.	2	1	92.42	.
80	77	.	.	.	.	.	2	1	92.42	.
80	78	.	.	.	.	.	2	1	92.42	.
80	79	.	.	.	.	.	2	1	92.42	.
80	80	.	.	.	.	.	2	1	92.42	.
80	81	.	.	.	.	.	2	1	92.42	.
80	82	.	.	.	.	.	2	1	92.42	.
80	83	.	.	.	.	.	2	1	92.42	.
80	84	.	.	.	.	.	2	1	92.42	.
80	85	.	.	.	.	.	2	1	92.42	.
80	86	.	.	.	.	.	2	1	92.42	.
80	87	.	.	.	.	.	2	1	92.42	.
80	88	.	.	.	.	.	2	1	92.42	.
80	89	.	.	.	.	.	2	1	92.42	.
80	90	.	.	.	.	.	2	1	92.42	.
80	91	.	.	.	.	.	2	1	92.42	.
80	92	.	.	.	.	.	2	1	92.42	.
80	93	.	.	.	.	.	2	1	92.42	.
80	94	.	.	.	.	.	2	1	92.42	.
80	95	.	.	.	.	.	2	1	92.42	.
81	12	.	600	14	12	600	1	1	54.63	.
81	73	.	.	.	.	.	2	1	54.63	.
81	74	.	.	.	.	.	2	1	54.63	.
81	75	.	.	.	.	.	2	1	54.63	.
81	76	.	.	.	.	.	2	1	54.63	.
81	77	.	.	.	.	.	2	1	54.63	.
81	78	.	.	.	.	.	2	1	54.63	.
81	79	.	.	.	.	.	2	1	54.63	.
81	80	.	.	.	.	.	2	1	54.63	.
81	81	.	.	.	.	.	2	1	54.63	.
81	82	.	.	.	.	.	2	1	54.63	.
81	83	.	.	.	.	.	2	1	54.63	.
81	84	.	.	.	.	.	2	1	54.63	.
81	85	.	.	.	.	.	2	1	54.63	.
81	86	.	.	.	.	.	2	1	54.63	.
81	87	.	.	.	.	.	2	1	54.63	.
81	88	.	.	.	.	.	2	1	54.63	.
81	89	.	.	.	.	.	2	1	54.63	.
81	90	.	.	.	.	.	2	1	54.63	.
81	91	.	.	.	.	.	2	1	54.63	.
81	92	.	.	.	.	.	2	1	54.63	.
81	93	.	.	.	.	.	2	1	54.63	.
81	94	.	.	.	.	.	2	1	54.63	.
81	95	.	.	.	.	.	2	1	54.63	.
82	12	.	600	14	12	600	1	1	9.99	.
82	73	.	.	.	.	.	2	1	9.99	.
82	74	.	.	.	.	.	2	1	9.99	.
82	75	.	.	.	.	.	2	1	9.99	.
82	76	.	.	.	.	.	2	1	9.99	.
82	77	.	.	.	.	.	2	1	9.99	.
82	78	.	.	.	.	.	2	1	9.99	.
82	79	.	.	.	.	.	2	1	9.99	.
82	80	.	.	.	.	.	2	1	9.99	.
82	81	.	.	.	.	.	2	1	9.99	.
82	82	.	.	.	.	.	2	1	9.99	.
82	83	.	.	.	.	.	2	1	9.99	.
82	84	.	.	.	.	.	2	1	9.99	.
82	85	.	.	.	.	.	2	1	9.99	.
82	86	.	.	.	.	.	2	1	9.99	.
82	87	.	.	.	.	.	2	1	9.99	.
82	88	.	.	.	.	.	2	1	9.99	.
82	89	.	.	.	.	.	2	1	9.99	.
82	90	.	.	.	.	.	2	1	9.99	.
82	91	.	.	.	.	.	2	1	9.99	.
82	92	.	.	.	.	.	2	1	9.99	.
82	93	.	.	.	.	.	2	1	9.99	.
82	94	.	.	.	.	.	2	1	9.99	.
82	95	.	.	.	.	.	2	1	9.99	.
83	12	.	600	14	12	600	1	1	22.7245	.
83	73	.	.	.	.	.	2	1	22.7245	.
83	74	.	.	.	.	.	2	1	22.7245	.
83	75	.	.	.	.	.	2	1	22.7245	.
83	76	.	.	.	.	.	2	1	22.7245	.
83	77	.	.	.	.	.	2	1	22.7245	.
83	78	.	.	.	.	.	2	1	22.7245	.
83	79	.	.	.	.	.	2	1	22.7245	.
83	80	.	.	.	.	.	2	1	22.7245	.
83	81	.	.	.	.	.	2	1	22.7245	.
83	82	.	.	.	.	.	2	1	22.7245	.
83	83	.	.	.	.	.	2	1	22.7245	.
83	84	.	.	.	.	.	2	1	22.7245	.
83	85	.	.	.	.	.	2	1	22.7245	.
83	86	.	.	.	.	.	2	1	22.7245	.
83	87	.	.	.	.	.	2	1	22.7245	.
83	88	.	.	.	.	.	2	1	22.7245	.
83	89	.	.	.	.	.	2	1	22.7245	.
83	90	.	.	.	.	.	2	1	22.7245	.
83	91	.	.	.	.	.	2	1	22.7245	.
83	92	.	.	.	.	.	2	1	22.7245	.
83	93	.	.	.	.	.	2	1	22.7245	.
83	94	.	.	.	.	.	2	1	22.7245	.
83	95	.	.	.	.	.	2	1	22.7245	.

## Sheet: 600 mg q8h
#ID	TIME	DV	AMT	ADDL	II	RATE	EVID	MDV	CRCL	Concentration
1	12	.	600	18	8	600	1	1	31.8369	.
1	73	.	.	.	.	.	2	1	31.8369	.
1	74	.	.	.	.	.	2	1	31.8369	.
1	75	.	.	.	.	.	2	1	31.8369	.
1	76	.	.	.	.	.	2	1	31.8369	.
1	77	.	.	.	.	.	2	1	31.8369	.
1	78	.	.	.	.	.	2	1	31.8369	.
1	79	.	.	.	.	.	2	1	31.8369	.
1	80	.	.	.	.	.	2	1	31.8369	.
1	81	.	.	.	.	.	2	1	31.8369	.
1	82	.	.	.	.	.	2	1	31.8369	.
1	83	.	.	.	.	.	2	1	31.8369	.
1	84	.	.	.	.	.	2	1	31.8369	.
1	85	.	.	.	.	.	2	1	31.8369	.
1	86	.	.	.	.	.	2	1	31.8369	.
1	87	.	.	.	.	.	2	1	31.8369	.
1	88	.	.	.	.	.	2	1	31.8369	.
1	89	.	.	.	.	.	2	1	31.8369	.
1	90	.	.	.	.	.	2	1	31.8369	.
1	91	.	.	.	.	.	2	1	31.8369	.
1	92	.	.	.	.	.	2	1	31.8369	.
1	93	.	.	.	.	.	2	1	31.8369	.
1	94	.	.	.	.	.	2	1	31.8369	.
1	95	.	.	.	.	.	2	1	31.8369	.
2	12	.	600	18	8	600	1	1	59.0465	.
2	73	.	.	.	.	.	2	1	59.0465	.
2	74	.	.	.	.	.	2	1	59.0465	.
2	75	.	.	.	.	.	2	1	59.0465	.
2	76	.	.	.	.	.	2	1	59.0465	.
2	77	.	.	.	.	.	2	1	59.0465	.
2	78	.	.	.	.	.	2	1	59.0465	.
2	79	.	.	.	.	.	2	1	59.0465	.
2	80	.	.	.	.	.	2	1	59.0465	.
2	81	.	.	.	.	.	2	1	59.0465	.
2	82	.	.	.	.	.	2	1	59.0465	.
2	83	.	.	.	.	.	2	1	59.0465	.
2	84	.	.	.	.	.	2	1	59.0465	.
2	85	.	.	.	.	.	2	1	59.0465	.
2	86	.	.	.	.	.	2	1	59.0465	.
2	87	.	.	.	.	.	2	1	59.0465	.
2	88	.	.	.	.	.	2	1	59.0465	.
2	89	.	.	.	.	.	2	1	59.0465	.
2	90	.	.	.	.	.	2	1	59.0465	.
2	91	.	.	.	.	.	2	1	59.0465	.
2	92	.	.	.	.	.	2	1	59.0465	.
2	93	.	.	.	.	.	2	1	59.0465	.
2	94	.	.	.	.	.	2	1	59.0465	.
2	95	.	.	.	.	.	2	1	59.0465	.
3	12	.	600	18	8	600	1	1	73.4476	.
3	73	.	.	.	.	.	2	1	73.4476	.
3	74	.	.	.	.	.	2	1	73.4476	.
3	75	.	.	.	.	.	2	1	73.4476	.
3	76	.	.	.	.	.	2	1	73.4476	.
3	77	.	.	.	.	.	2	1	73.4476	.
3	78	.	.	.	.	.	2	1	73.4476	.
3	79	.	.	.	.	.	2	1	73.4476	.
3	80	.	.	.	.	.	2	1	73.4476	.
3	81	.	.	.	.	.	2	1	73.4476	.
3	82	.	.	.	.	.	2	1	73.4476	.
3	83	.	.	.	.	.	2	1	73.4476	.
3	84	.	.	.	.	.	2	1	73.4476	.
3	85	.	.	.	.	.	2	1	73.4476	.
3	86	.	.	.	.	.	2	1	73.4476	.
3	87	.	.	.	.	.	2	1	73.4476	.
3	88	.	.	.	.	.	2	1	73.4476	.
3	89	.	.	.	.	.	2	1	73.4476	.
3	90	.	.	.	.	.	2	1	73.4476	.
3	91	.	.	.	.	.	2	1	73.4476	.
3	92	.	.	.	.	.	2	1	73.4476	.
3	93	.	.	.	.	.	2	1	73.4476	.
3	94	.	.	.	.	.	2	1	73.4476	.
3	95	.	.	.	.	.	2	1	73.4476	.
4	12	.	600	18	8	600	1	1	145.477	.
4	73	.	.	.	.	.	2	1	145.477	.
4	74	.	.	.	.	.	2	1	145.477	.
4	75	.	.	.	.	.	2	1	145.477	.
4	76	.	.	.	.	.	2	1	145.477	.
4	77	.	.	.	.	.	2	1	145.477	.
4	78	.	.	.	.	.	2	1	145.477	.
4	79	.	.	.	.	.	2	1	145.477	.
4	80	.	.	.	.	.	2	1	145.477	.
4	81	.	.	.	.	.	2	1	145.477	.
4	82	.	.	.	.	.	2	1	145.477	.
4	83	.	.	.	.	.	2	1	145.477	.
4	84	.	.	.	.	.	2	1	145.477	.
4	85	.	.	.	.	.	2	1	145.477	.
4	86	.	.	.	.	.	2	1	145.477	.
4	87	.	.	.	.	.	2	1	145.477	.
4	88	.	.	.	.	.	2	1	145.477	.
4	89	.	.	.	.	.	2	1	145.477	.
4	90	.	.	.	.	.	2	1	145.477	.
4	91	.	.	.	.	.	2	1	145.477	.
4	92	.	.	.	.	.	2	1	145.477	.
4	93	.	.	.	.	.	2	1	145.477	.
4	94	.	.	.	.	.	2	1	145.477	.
4	95	.	.	.	.	.	2	1	145.477	.
5	12	.	600	18	8	600	1	1	32.663	.
5	73	.	.	.	.	.	2	1	32.663	.
5	74	.	.	.	.	.	2	1	32.663	.
5	75	.	.	.	.	.	2	1	32.663	.
5	76	.	.	.	.	.	2	1	32.663	.
5	77	.	.	.	.	.	2	1	32.663	.
5	78	.	.	.	.	.	2	1	32.663	.
5	79	.	.	.	.	.	2	1	32.663	.
5	80	.	.	.	.	.	2	1	32.663	.
5	81	.	.	.	.	.	2	1	32.663	.
5	82	.	.	.	.	.	2	1	32.663	.
5	83	.	.	.	.	.	2	1	32.663	.
5	84	.	.	.	.	.	2	1	32.663	.
5	85	.	.	.	.	.	2	1	32.663	.
5	86	.	.	.	.	.	2	1	32.663	.
5	87	.	.	.	.	.	2	1	32.663	.
5	88	.	.	.	.	.	2	1	32.663	.
5	89	.	.	.	.	.	2	1	32.663	.
5	90	.	.	.	.	.	2	1	32.663	.
5	91	.	.	.	.	.	2	1	32.663	.
5	92	.	.	.	.	.	2	1	32.663	.
5	93	.	.	.	.	.	2	1	32.663	.
5	94	.	.	.	.	.	2	1	32.663	.
5	95	.	.	.	.	.	2	1	32.663	.
6	12	.	600	18	8	600	1	1	67.1218	.
6	73	.	.	.	.	.	2	1	67.1218	.
6	74	.	.	.	.	.	2	1	67.1218	.
6	75	.	.	.	.	.	2	1	67.1218	.
6	76	.	.	.	.	.	2	1	67.1218	.
6	77	.	.	.	.	.	2	1	67.1218	.
6	78	.	.	.	.	.	2	1	67.1218	.
6	79	.	.	.	.	.	2	1	67.1218	.
6	80	.	.	.	.	.	2	1	67.1218	.
6	81	.	.	.	.	.	2	1	67.1218	.
6	82	.	.	.	.	.	2	1	67.1218	.
6	83	.	.	.	.	.	2	1	67.1218	.
6	84	.	.	.	.	.	2	1	67.1218	.
6	85	.	.	.	.	.	2	1	67.1218	.
6	86	.	.	.	.	.	2	1	67.1218	.
6	87	.	.	.	.	.	2	1	67.1218	.
6	88	.	.	.	.	.	2	1	67.1218	.
6	89	.	.	.	.	.	2	1	67.1218	.
6	90	.	.	.	.	.	2	1	67.1218	.
6	91	.	.	.	.	.	2	1	67.1218	.
6	92	.	.	.	.	.	2	1	67.1218	.
6	93	.	.	.	.	.	2	1	67.1218	.
6	94	.	.	.	.	.	2	1	67.1218	.
6	95	.	.	.	.	.	2	1	67.1218	.
7	12	.	600	18	8	600	1	1	58.812	.
7	73	.	.	.	.	.	2	1	58.812	.
7	74	.	.	.	.	.	2	1	58.812	.
7	75	.	.	.	.	.	2	1	58.812	.
7	76	.	.	.	.	.	2	1	58.812	.
7	77	.	.	.	.	.	2	1	58.812	.
7	78	.	.	.	.	.	2	1	58.812	.
7	79	.	.	.	.	.	2	1	58.812	.
7	80	.	.	.	.	.	2	1	58.812	.
7	81	.	.	.	.	.	2	1	58.812	.
7	82	.	.	.	.	.	2	1	58.812	.
7	83	.	.	.	.	.	2	1	58.812	.
7	84	.	.	.	.	.	2	1	58.812	.
7	85	.	.	.	.	.	2	1	58.812	.
7	86	.	.	.	.	.	2	1	58.812	.
7	87	.	.	.	.	.	2	1	58.812	.
7	88	.	.	.	.	.	2	1	58.812	.
7	89	.	.	.	.	.	2	1	58.812	.
7	90	.	.	.	.	.	2	1	58.812	.
7	91	.	.	.	.	.	2	1	58.812	.
7	92	.	.	.	.	.	2	1	58.812	.
7	93	.	.	.	.	.	2	1	58.812	.
7	94	.	.	.	.	.	2	1	58.812	.
7	95	.	.	.	.	.	2	1	58.812	.
8	12	.	600	18	8	600	1	1	83.1296	.
8	73	.	.	.	.	.	2	1	83.1296	.
8	74	.	.	.	.	.	2	1	83.1296	.
8	75	.	.	.	.	.	2	1	83.1296	.
8	76	.	.	.	.	.	2	1	83.1296	.
8	77	.	.	.	.	.	2	1	83.1296	.
8	78	.	.	.	.	.	2	1	83.1296	.
8	79	.	.	.	.	.	2	1	83.1296	.
8	80	.	.	.	.	.	2	1	83.1296	.
8	81	.	.	.	.	.	2	1	83.1296	.
8	82	.	.	.	.	.	2	1	83.1296	.
8	83	.	.	.	.	.	2	1	83.1296	.
8	84	.	.	.	.	.	2	1	83.1296	.
8	85	.	.	.	.	.	2	1	83.1296	.
8	86	.	.	.	.	.	2	1	83.1296	.
8	87	.	.	.	.	.	2	1	83.1296	.
8	88	.	.	.	.	.	2	1	83.1296	.
8	89	.	.	.	.	.	2	1	83.1296	.
8	90	.	.	.	.	.	2	1	83.1296	.
8	91	.	.	.	.	.	2	1	83.1296	.
8	92	.	.	.	.	.	2	1	83.1296	.
8	93	.	.	.	.	.	2	1	83.1296	.
8	94	.	.	.	.	.	2	1	83.1296	.
8	95	.	.	.	.	.	2	1	83.1296	.
9	12	.	600	18	8	600	1	1	106.115	.
9	73	.	.	.	.	.	2	1	106.115	.
9	74	.	.	.	.	.	2	1	106.115	.
9	75	.	.	.	.	.	2	1	106.115	.
9	76	.	.	.	.	.	2	1	106.115	.
9	77	.	.	.	.	.	2	1	106.115	.
9	78	.	.	.	.	.	2	1	106.115	.
9	79	.	.	.	.	.	2	1	106.115	.
9	80	.	.	.	.	.	2	1	106.115	.
9	81	.	.	.	.	.	2	1	106.115	.
9	82	.	.	.	.	.	2	1	106.115	.
9	83	.	.	.	.	.	2	1	106.115	.
9	84	.	.	.	.	.	2	1	106.115	.
9	85	.	.	.	.	.	2	1	106.115	.
9	86	.	.	.	.	.	2	1	106.115	.
9	87	.	.	.	.	.	2	1	106.115	.
9	88	.	.	.	.	.	2	1	106.115	.
9	89	.	.	.	.	.	2	1	106.115	.
9	90	.	.	.	.	.	2	1	106.115	.
9	91	.	.	.	.	.	2	1	106.115	.
9	92	.	.	.	.	.	2	1	106.115	.
9	93	.	.	.	.	.	2	1	106.115	.
9	94	.	.	.	.	.	2	1	106.115	.
9	95	.	.	.	.	.	2	1	106.115	.
10	12	.	600	18	8	600	1	1	107.14	.
10	73	.	.	.	.	.	2	1	107.14	.
10	74	.	.	.	.	.	2	1	107.14	.
10	75	.	.	.	.	.	2	1	107.14	.
10	76	.	.	.	.	.	2	1	107.14	.
10	77	.	.	.	.	.	2	1	107.14	.
10	78	.	.	.	.	.	2	1	107.14	.
10	79	.	.	.	.	.	2	1	107.14	.
10	80	.	.	.	.	.	2	1	107.14	.
10	81	.	.	.	.	.	2	1	107.14	.
10	82	.	.	.	.	.	2	1	107.14	.
10	83	.	.	.	.	.	2	1	107.14	.
10	84	.	.	.	.	.	2	1	107.14	.
10	85	.	.	.	.	.	2	1	107.14	.
10	86	.	.	.	.	.	2	1	107.14	.
10	87	.	.	.	.	.	2	1	107.14	.
10	88	.	.	.	.	.	2	1	107.14	.
10	89	.	.	.	.	.	2	1	107.14	.
10	90	.	.	.	.	.	2	1	107.14	.
10	91	.	.	.	.	.	2	1	107.14	.
10	92	.	.	.	.	.	2	1	107.14	.
10	93	.	.	.	.	.	2	1	107.14	.
10	94	.	.	.	.	.	2	1	107.14	.
10	95	.	.	.	.	.	2	1	107.14	.
11	12	.	600	18	8	600	1	1	82.3214	.
11	73	.	.	.	.	.	2	1	82.3214	.
11	74	.	.	.	.	.	2	1	82.3214	.
11	75	.	.	.	.	.	2	1	82.3214	.
11	76	.	.	.	.	.	2	1	82.3214	.
11	77	.	.	.	.	.	2	1	82.3214	.
11	78	.	.	.	.	.	2	1	82.3214	.
11	79	.	.	.	.	.	2	1	82.3214	.
11	80	.	.	.	.	.	2	1	82.3214	.
11	81	.	.	.	.	.	2	1	82.3214	.
11	82	.	.	.	.	.	2	1	82.3214	.
11	83	.	.	.	.	.	2	1	82.3214	.
11	84	.	.	.	.	.	2	1	82.3214	.
11	85	.	.	.	.	.	2	1	82.3214	.
11	86	.	.	.	.	.	2	1	82.3214	.
11	87	.	.	.	.	.	2	1	82.3214	.
11	88	.	.	.	.	.	2	1	82.3214	.
11	89	.	.	.	.	.	2	1	82.3214	.
11	90	.	.	.	.	.	2	1	82.3214	.
11	91	.	.	.	.	.	2	1	82.3214	.
11	92	.	.	.	.	.	2	1	82.3214	.
11	93	.	.	.	.	.	2	1	82.3214	.
11	94	.	.	.	.	.	2	1	82.3214	.
11	95	.	.	.	.	.	2	1	82.3214	.
12	12	.	600	18	8	600	1	1	80.8246	.
12	73	.	.	.	.	.	2	1	80.8246	.
12	74	.	.	.	.	.	2	1	80.8246	.
12	75	.	.	.	.	.	2	1	80.8246	.
12	76	.	.	.	.	.	2	1	80.8246	.
12	77	.	.	.	.	.	2	1	80.8246	.
12	78	.	.	.	.	.	2	1	80.8246	.
12	79	.	.	.	.	.	2	1	80.8246	.
12	80	.	.	.	.	.	2	1	80.8246	.
12	81	.	.	.	.	.	2	1	80.8246	.
12	82	.	.	.	.	.	2	1	80.8246	.
12	83	.	.	.	.	.	2	1	80.8246	.
12	84	.	.	.	.	.	2	1	80.8246	.
12	85	.	.	.	.	.	2	1	80.8246	.
12	86	.	.	.	.	.	2	1	80.8246	.
12	87	.	.	.	.	.	2	1	80.8246	.
12	88	.	.	.	.	.	2	1	80.8246	.
12	89	.	.	.	.	.	2	1	80.8246	.
12	90	.	.	.	.	.	2	1	80.8246	.
12	91	.	.	.	.	.	2	1	80.8246	.
12	92	.	.	.	.	.	2	1	80.8246	.
12	93	.	.	.	.	.	2	1	80.8246	.
12	94	.	.	.	.	.	2	1	80.8246	.
12	95	.	.	.	.	.	2	1	80.8246	.
13	12	.	600	18	8	600	1	1	98.8094	.
13	73	.	.	.	.	.	2	1	98.8094	.
13	74	.	.	.	.	.	2	1	98.8094	.
13	75	.	.	.	.	.	2	1	98.8094	.
13	76	.	.	.	.	.	2	1	98.8094	.
13	77	.	.	.	.	.	2	1	98.8094	.
13	78	.	.	.	.	.	2	1	98.8094	.
13	79	.	.	.	.	.	2	1	98.8094	.
13	80	.	.	.	.	.	2	1	98.8094	.
13	81	.	.	.	.	.	2	1	98.8094	.
13	82	.	.	.	.	.	2	1	98.8094	.
13	83	.	.	.	.	.	2	1	98.8094	.
13	84	.	.	.	.	.	2	1	98.8094	.
13	85	.	.	.	.	.	2	1	98.8094	.
13	86	.	.	.	.	.	2	1	98.8094	.
13	87	.	.	.	.	.	2	1	98.8094	.
13	88	.	.	.	.	.	2	1	98.8094	.
13	89	.	.	.	.	.	2	1	98.8094	.
13	90	.	.	.	.	.	2	1	98.8094	.
13	91	.	.	.	.	.	2	1	98.8094	.
13	92	.	.	.	.	.	2	1	98.8094	.
13	93	.	.	.	.	.	2	1	98.8094	.
13	94	.	.	.	.	.	2	1	98.8094	.
13	95	.	.	.	.	.	2	1	98.8094	.
14	12	.	600	18	8	600	1	1	105.446	.
14	73	.	.	.	.	.	2	1	105.446	.
14	74	.	.	.	.	.	2	1	105.446	.
14	75	.	.	.	.	.	2	1	105.446	.
14	76	.	.	.	.	.	2	1	105.446	.
14	77	.	.	.	.	.	2	1	105.446	.
14	78	.	.	.	.	.	2	1	105.446	.
14	79	.	.	.	.	.	2	1	105.446	.
14	80	.	.	.	.	.	2	1	105.446	.
14	81	.	.	.	.	.	2	1	105.446	.
14	82	.	.	.	.	.	2	1	105.446	.
14	83	.	.	.	.	.	2	1	105.446	.
14	84	.	.	.	.	.	2	1	105.446	.
14	85	.	.	.	.	.	2	1	105.446	.
14	86	.	.	.	.	.	2	1	105.446	.
14	87	.	.	.	.	.	2	1	105.446	.
14	88	.	.	.	.	.	2	1	105.446	.
14	89	.	.	.	.	.	2	1	105.446	.
14	90	.	.	.	.	.	2	1	105.446	.
14	91	.	.	.	.	.	2	1	105.446	.
14	92	.	.	.	.	.	2	1	105.446	.
14	93	.	.	.	.	.	2	1	105.446	.
14	94	.	.	.	.	.	2	1	105.446	.
14	95	.	.	.	.	.	2	1	105.446	.
15	12	.	600	18	8	600	1	1	33.8875	.
15	73	.	.	.	.	.	2	1	33.8875	.
15	74	.	.	.	.	.	2	1	33.8875	.
15	75	.	.	.	.	.	2	1	33.8875	.
15	76	.	.	.	.	.	2	1	33.8875	.
15	77	.	.	.	.	.	2	1	33.8875	.
15	78	.	.	.	.	.	2	1	33.8875	.
15	79	.	.	.	.	.	2	1	33.8875	.
15	80	.	.	.	.	.	2	1	33.8875	.
15	81	.	.	.	.	.	2	1	33.8875	.
15	82	.	.	.	.	.	2	1	33.8875	.
15	83	.	.	.	.	.	2	1	33.8875	.
15	84	.	.	.	.	.	2	1	33.8875	.
15	85	.	.	.	.	.	2	1	33.8875	.
15	86	.	.	.	.	.	2	1	33.8875	.
15	87	.	.	.	.	.	2	1	33.8875	.
15	88	.	.	.	.	.	2	1	33.8875	.
15	89	.	.	.	.	.	2	1	33.8875	.
15	90	.	.	.	.	.	2	1	33.8875	.
15	91	.	.	.	.	.	2	1	33.8875	.
15	92	.	.	.	.	.	2	1	33.8875	.
15	93	.	.	.	.	.	2	1	33.8875	.
15	94	.	.	.	.	.	2	1	33.8875	.
15	95	.	.	.	.	.	2	1	33.8875	.
16	12	.	600	18	8	600	1	1	71.7487	.
16	73	.	.	.	.	.	2	1	71.7487	.
16	74	.	.	.	.	.	2	1	71.7487	.
16	75	.	.	.	.	.	2	1	71.7487	.
16	76	.	.	.	.	.	2	1	71.7487	.
16	77	.	.	.	.	.	2	1	71.7487	.
16	78	.	.	.	.	.	2	1	71.7487	.
16	79	.	.	.	.	.	2	1	71.7487	.
16	80	.	.	.	.	.	2	1	71.7487	.
16	81	.	.	.	.	.	2	1	71.7487	.
16	82	.	.	.	.	.	2	1	71.7487	.
16	83	.	.	.	.	.	2	1	71.7487	.
16	84	.	.	.	.	.	2	1	71.7487	.
16	85	.	.	.	.	.	2	1	71.7487	.
16	86	.	.	.	.	.	2	1	71.7487	.
16	87	.	.	.	.	.	2	1	71.7487	.
16	88	.	.	.	.	.	2	1	71.7487	.
16	89	.	.	.	.	.	2	1	71.7487	.
16	90	.	.	.	.	.	2	1	71.7487	.
16	91	.	.	.	.	.	2	1	71.7487	.
16	92	.	.	.	.	.	2	1	71.7487	.
16	93	.	.	.	.	.	2	1	71.7487	.
16	94	.	.	.	.	.	2	1	71.7487	.
16	95	.	.	.	.	.	2	1	71.7487	.
17	12	.	600	18	8	600	1	1	40.1705	.
17	73	.	.	.	.	.	2	1	40.1705	.
17	74	.	.	.	.	.	2	1	40.1705	.
17	75	.	.	.	.	.	2	1	40.1705	.
17	76	.	.	.	.	.	2	1	40.1705	.
17	77	.	.	.	.	.	2	1	40.1705	.
17	78	.	.	.	.	.	2	1	40.1705	.
17	79	.	.	.	.	.	2	1	40.1705	.
17	80	.	.	.	.	.	2	1	40.1705	.
17	81	.	.	.	.	.	2	1	40.1705	.
17	82	.	.	.	.	.	2	1	40.1705	.
17	83	.	.	.	.	.	2	1	40.1705	.
17	84	.	.	.	.	.	2	1	40.1705	.
17	85	.	.	.	.	.	2	1	40.1705	.
17	86	.	.	.	.	.	2	1	40.1705	.
17	87	.	.	.	.	.	2	1	40.1705	.
17	88	.	.	.	.	.	2	1	40.1705	.
17	89	.	.	.	.	.	2	1	40.1705	.
17	90	.	.	.	.	.	2	1	40.1705	.
17	91	.	.	.	.	.	2	1	40.1705	.
17	92	.	.	.	.	.	2	1	40.1705	.
17	93	.	.	.	.	.	2	1	40.1705	.
17	94	.	.	.	.	.	2	1	40.1705	.
17	95	.	.	.	.	.	2	1	40.1705	.
18	12	.	600	18	8	600	1	1	12.3056	.
18	73	.	.	.	.	.	2	1	12.3056	.
18	74	.	.	.	.	.	2	1	12.3056	.
18	75	.	.	.	.	.	2	1	12.3056	.
18	76	.	.	.	.	.	2	1	12.3056	.
18	77	.	.	.	.	.	2	1	12.3056	.
18	78	.	.	.	.	.	2	1	12.3056	.
18	79	.	.	.	.	.	2	1	12.3056	.
18	80	.	.	.	.	.	2	1	12.3056	.
18	81	.	.	.	.	.	2	1	12.3056	.
18	82	.	.	.	.	.	2	1	12.3056	.
18	83	.	.	.	.	.	2	1	12.3056	.
18	84	.	.	.	.	.	2	1	12.3056	.
18	85	.	.	.	.	.	2	1	12.3056	.
18	86	.	.	.	.	.	2	1	12.3056	.
18	87	.	.	.	.	.	2	1	12.3056	.
18	88	.	.	.	.	.	2	1	12.3056	.
18	89	.	.	.	.	.	2	1	12.3056	.
18	90	.	.	.	.	.	2	1	12.3056	.
18	91	.	.	.	.	.	2	1	12.3056	.
18	92	.	.	.	.	.	2	1	12.3056	.
18	93	.	.	.	.	.	2	1	12.3056	.
18	94	.	.	.	.	.	2	1	12.3056	.
18	95	.	.	.	.	.	2	1	12.3056	.
19	12	.	600	18	8	600	1	1	45.7548	.
19	73	.	.	.	.	.	2	1	45.7548	.
19	74	.	.	.	.	.	2	1	45.7548	.
19	75	.	.	.	.	.	2	1	45.7548	.
19	76	.	.	.	.	.	2	1	45.7548	.
19	77	.	.	.	.	.	2	1	45.7548	.
19	78	.	.	.	.	.	2	1	45.7548	.
19	79	.	.	.	.	.	2	1	45.7548	.
19	80	.	.	.	.	.	2	1	45.7548	.
19	81	.	.	.	.	.	2	1	45.7548	.
19	82	.	.	.	.	.	2	1	45.7548	.
19	83	.	.	.	.	.	2	1	45.7548	.
19	84	.	.	.	.	.	2	1	45.7548	.
19	85	.	.	.	.	.	2	1	45.7548	.
19	86	.	.	.	.	.	2	1	45.7548	.
19	87	.	.	.	.	.	2	1	45.7548	.
19	88	.	.	.	.	.	2	1	45.7548	.
19	89	.	.	.	.	.	2	1	45.7548	.
19	90	.	.	.	.	.	2	1	45.7548	.
19	91	.	.	.	.	.	2	1	45.7548	.
19	92	.	.	.	.	.	2	1	45.7548	.
19	93	.	.	.	.	.	2	1	45.7548	.
19	94	.	.	.	.	.	2	1	45.7548	.
19	95	.	.	.	.	.	2	1	45.7548	.
20	12	.	600	18	8	600	1	1	50.2214	.
20	73	.	.	.	.	.	2	1	50.2214	.
20	74	.	.	.	.	.	2	1	50.2214	.
20	75	.	.	.	.	.	2	1	50.2214	.
20	76	.	.	.	.	.	2	1	50.2214	.
20	77	.	.	.	.	.	2	1	50.2214	.
20	78	.	.	.	.	.	2	1	50.2214	.
20	79	.	.	.	.	.	2	1	50.2214	.
20	80	.	.	.	.	.	2	1	50.2214	.
20	81	.	.	.	.	.	2	1	50.2214	.
20	82	.	.	.	.	.	2	1	50.2214	.
20	83	.	.	.	.	.	2	1	50.2214	.
20	84	.	.	.	.	.	2	1	50.2214	.
20	85	.	.	.	.	.	2	1	50.2214	.
20	86	.	.	.	.	.	2	1	50.2214	.
20	87	.	.	.	.	.	2	1	50.2214	.
20	88	.	.	.	.	.	2	1	50.2214	.
20	89	.	.	.	.	.	2	1	50.2214	.
20	90	.	.	.	.	.	2	1	50.2214	.
20	91	.	.	.	.	.	2	1	50.2214	.
20	92	.	.	.	.	.	2	1	50.2214	.
20	93	.	.	.	.	.	2	1	50.2214	.
20	94	.	.	.	.	.	2	1	50.2214	.
20	95	.	.	.	.	.	2	1	50.2214	.
21	12	.	600	18	8	600	1	1	39.1564	.
21	73	.	.	.	.	.	2	1	39.1564	.
21	74	.	.	.	.	.	2	1	39.1564	.
21	75	.	.	.	.	.	2	1	39.1564	.
21	76	.	.	.	.	.	2	1	39.1564	.
21	77	.	.	.	.	.	2	1	39.1564	.
21	78	.	.	.	.	.	2	1	39.1564	.
21	79	.	.	.	.	.	2	1	39.1564	.
21	80	.	.	.	.	.	2	1	39.1564	.
21	81	.	.	.	.	.	2	1	39.1564	.
21	82	.	.	.	.	.	2	1	39.1564	.
21	83	.	.	.	.	.	2	1	39.1564	.
21	84	.	.	.	.	.	2	1	39.1564	.
21	85	.	.	.	.	.	2	1	39.1564	.
21	86	.	.	.	.	.	2	1	39.1564	.
21	87	.	.	.	.	.	2	1	39.1564	.
21	88	.	.	.	.	.	2	1	39.1564	.
21	89	.	.	.	.	.	2	1	39.1564	.
21	90	.	.	.	.	.	2	1	39.1564	.
21	91	.	.	.	.	.	2	1	39.1564	.
21	92	.	.	.	.	.	2	1	39.1564	.
21	93	.	.	.	.	.	2	1	39.1564	.
21	94	.	.	.	.	.	2	1	39.1564	.
21	95	.	.	.	.	.	2	1	39.1564	.
22	12	.	600	18	8	600	1	1	66.1488	.
22	73	.	.	.	.	.	2	1	66.1488	.
22	74	.	.	.	.	.	2	1	66.1488	.
22	75	.	.	.	.	.	2	1	66.1488	.
22	76	.	.	.	.	.	2	1	66.1488	.
22	77	.	.	.	.	.	2	1	66.1488	.
22	78	.	.	.	.	.	2	1	66.1488	.
22	79	.	.	.	.	.	2	1	66.1488	.
22	80	.	.	.	.	.	2	1	66.1488	.
22	81	.	.	.	.	.	2	1	66.1488	.
22	82	.	.	.	.	.	2	1	66.1488	.
22	83	.	.	.	.	.	2	1	66.1488	.
22	84	.	.	.	.	.	2	1	66.1488	.
22	85	.	.	.	.	.	2	1	66.1488	.
22	86	.	.	.	.	.	2	1	66.1488	.
22	87	.	.	.	.	.	2	1	66.1488	.
22	88	.	.	.	.	.	2	1	66.1488	.
22	89	.	.	.	.	.	2	1	66.1488	.
22	90	.	.	.	.	.	2	1	66.1488	.
22	91	.	.	.	.	.	2	1	66.1488	.
22	92	.	.	.	.	.	2	1	66.1488	.
22	93	.	.	.	.	.	2	1	66.1488	.
22	94	.	.	.	.	.	2	1	66.1488	.
22	95	.	.	.	.	.	2	1	66.1488	.
23	12	.	600	18	8	600	1	1	15.4422	.
23	73	.	.	.	.	.	2	1	15.4422	.
23	74	.	.	.	.	.	2	1	15.4422	.
23	75	.	.	.	.	.	2	1	15.4422	.
23	76	.	.	.	.	.	2	1	15.4422	.
23	77	.	.	.	.	.	2	1	15.4422	.
23	78	.	.	.	.	.	2	1	15.4422	.
23	79	.	.	.	.	.	2	1	15.4422	.
23	80	.	.	.	.	.	2	1	15.4422	.
23	81	.	.	.	.	.	2	1	15.4422	.
23	82	.	.	.	.	.	2	1	15.4422	.
23	83	.	.	.	.	.	2	1	15.4422	.
23	84	.	.	.	.	.	2	1	15.4422	.
23	85	.	.	.	.	.	2	1	15.4422	.
23	86	.	.	.	.	.	2	1	15.4422	.
23	87	.	.	.	.	.	2	1	15.4422	.
23	88	.	.	.	.	.	2	1	15.4422	.
23	89	.	.	.	.	.	2	1	15.4422	.
23	90	.	.	.	.	.	2	1	15.4422	.
23	91	.	.	.	.	.	2	1	15.4422	.
23	92	.	.	.	.	.	2	1	15.4422	.
23	93	.	.	.	.	.	2	1	15.4422	.
23	94	.	.	.	.	.	2	1	15.4422	.
23	95	.	.	.	.	.	2	1	15.4422	.
24	12	.	600	18	8	600	1	1	24.4499	.
24	73	.	.	.	.	.	2	1	24.4499	.
24	74	.	.	.	.	.	2	1	24.4499	.
24	75	.	.	.	.	.	2	1	24.4499	.
24	76	.	.	.	.	.	2	1	24.4499	.
24	77	.	.	.	.	.	2	1	24.4499	.
24	78	.	.	.	.	.	2	1	24.4499	.
24	79	.	.	.	.	.	2	1	24.4499	.
24	80	.	.	.	.	.	2	1	24.4499	.
24	81	.	.	.	.	.	2	1	24.4499	.
24	82	.	.	.	.	.	2	1	24.4499	.
24	83	.	.	.	.	.	2	1	24.4499	.
24	84	.	.	.	.	.	2	1	24.4499	.
24	85	.	.	.	.	.	2	1	24.4499	.
24	86	.	.	.	.	.	2	1	24.4499	.
24	87	.	.	.	.	.	2	1	24.4499	.
24	88	.	.	.	.	.	2	1	24.4499	.
24	89	.	.	.	.	.	2	1	24.4499	.
24	90	.	.	.	.	.	2	1	24.4499	.
24	91	.	.	.	.	.	2	1	24.4499	.
24	92	.	.	.	.	.	2	1	24.4499	.
24	93	.	.	.	.	.	2	1	24.4499	.
24	94	.	.	.	.	.	2	1	24.4499	.
24	95	.	.	.	.	.	2	1	24.4499	.
25	12	.	600	18	8	600	1	1	87.8431	.
25	73	.	.	.	.	.	2	1	87.8431	.
25	74	.	.	.	.	.	2	1	87.8431	.
25	75	.	.	.	.	.	2	1	87.8431	.
25	76	.	.	.	.	.	2	1	87.8431	.
25	77	.	.	.	.	.	2	1	87.8431	.
25	78	.	.	.	.	.	2	1	87.8431	.
25	79	.	.	.	.	.	2	1	87.8431	.
25	80	.	.	.	.	.	2	1	87.8431	.
25	81	.	.	.	.	.	2	1	87.8431	.
25	82	.	.	.	.	.	2	1	87.8431	.
25	83	.	.	.	.	.	2	1	87.8431	.
25	84	.	.	.	.	.	2	1	87.8431	.
25	85	.	.	.	.	.	2	1	87.8431	.
25	86	.	.	.	.	.	2	1	87.8431	.
25	87	.	.	.	.	.	2	1	87.8431	.
25	88	.	.	.	.	.	2	1	87.8431	.
25	89	.	.	.	.	.	2	1	87.8431	.
25	90	.	.	.	.	.	2	1	87.8431	.
25	91	.	.	.	.	.	2	1	87.8431	.
25	92	.	.	.	.	.	2	1	87.8431	.
25	93	.	.	.	.	.	2	1	87.8431	.
25	94	.	.	.	.	.	2	1	87.8431	.
25	95	.	.	.	.	.	2	1	87.8431	.
26	12	.	600	18	8	600	1	1	58.2994	.
26	73	.	.	.	.	.	2	1	58.2994	.
26	74	.	.	.	.	.	2	1	58.2994	.
26	75	.	.	.	.	.	2	1	58.2994	.
26	76	.	.	.	.	.	2	1	58.2994	.
26	77	.	.	.	.	.	2	1	58.2994	.
26	78	.	.	.	.	.	2	1	58.2994	.
26	79	.	.	.	.	.	2	1	58.2994	.
26	80	.	.	.	.	.	2	1	58.2994	.
26	81	.	.	.	.	.	2	1	58.2994	.
26	82	.	.	.	.	.	2	1	58.2994	.
26	83	.	.	.	.	.	2	1	58.2994	.
26	84	.	.	.	.	.	2	1	58.2994	.
26	85	.	.	.	.	.	2	1	58.2994	.
26	86	.	.	.	.	.	2	1	58.2994	.
26	87	.	.	.	.	.	2	1	58.2994	.
26	88	.	.	.	.	.	2	1	58.2994	.
26	89	.	.	.	.	.	2	1	58.2994	.
26	90	.	.	.	.	.	2	1	58.2994	.
26	91	.	.	.	.	.	2	1	58.2994	.
26	92	.	.	.	.	.	2	1	58.2994	.
26	93	.	.	.	.	.	2	1	58.2994	.
26	94	.	.	.	.	.	2	1	58.2994	.
26	95	.	.	.	.	.	2	1	58.2994	.
27	12	.	600	18	8	600	1	1	13.7642	.
27	73	.	.	.	.	.	2	1	13.7642	.
27	74	.	.	.	.	.	2	1	13.7642	.
27	75	.	.	.	.	.	2	1	13.7642	.
27	76	.	.	.	.	.	2	1	13.7642	.
27	77	.	.	.	.	.	2	1	13.7642	.
27	78	.	.	.	.	.	2	1	13.7642	.
27	79	.	.	.	.	.	2	1	13.7642	.
27	80	.	.	.	.	.	2	1	13.7642	.
27	81	.	.	.	.	.	2	1	13.7642	.
27	82	.	.	.	.	.	2	1	13.7642	.
27	83	.	.	.	.	.	2	1	13.7642	.
27	84	.	.	.	.	.	2	1	13.7642	.
27	85	.	.	.	.	.	2	1	13.7642	.
27	86	.	.	.	.	.	2	1	13.7642	.
27	87	.	.	.	.	.	2	1	13.7642	.
27	88	.	.	.	.	.	2	1	13.7642	.
27	89	.	.	.	.	.	2	1	13.7642	.
27	90	.	.	.	.	.	2	1	13.7642	.
27	91	.	.	.	.	.	2	1	13.7642	.
27	92	.	.	.	.	.	2	1	13.7642	.
27	93	.	.	.	.	.	2	1	13.7642	.
27	94	.	.	.	.	.	2	1	13.7642	.
27	95	.	.	.	.	.	2	1	13.7642	.
28	12	.	600	18	8	600	1	1	24.5391	.
28	73	.	.	.	.	.	2	1	24.5391	.
28	74	.	.	.	.	.	2	1	24.5391	.
28	75	.	.	.	.	.	2	1	24.5391	.
28	76	.	.	.	.	.	2	1	24.5391	.
28	77	.	.	.	.	.	2	1	24.5391	.
28	78	.	.	.	.	.	2	1	24.5391	.
28	79	.	.	.	.	.	2	1	24.5391	.
28	80	.	.	.	.	.	2	1	24.5391	.
28	81	.	.	.	.	.	2	1	24.5391	.
28	82	.	.	.	.	.	2	1	24.5391	.
28	83	.	.	.	.	.	2	1	24.5391	.
28	84	.	.	.	.	.	2	1	24.5391	.
28	85	.	.	.	.	.	2	1	24.5391	.
28	86	.	.	.	.	.	2	1	24.5391	.
28	87	.	.	.	.	.	2	1	24.5391	.
28	88	.	.	.	.	.	2	1	24.5391	.
28	89	.	.	.	.	.	2	1	24.5391	.
28	90	.	.	.	.	.	2	1	24.5391	.
28	91	.	.	.	.	.	2	1	24.5391	.
28	92	.	.	.	.	.	2	1	24.5391	.
28	93	.	.	.	.	.	2	1	24.5391	.
28	94	.	.	.	.	.	2	1	24.5391	.
28	95	.	.	.	.	.	2	1	24.5391	.
29	12	.	600	18	8	600	1	1	62.6589	.
29	73	.	.	.	.	.	2	1	62.6589	.
29	74	.	.	.	.	.	2	1	62.6589	.
29	75	.	.	.	.	.	2	1	62.6589	.
29	76	.	.	.	.	.	2	1	62.6589	.
29	77	.	.	.	.	.	2	1	62.6589	.
29	78	.	.	.	.	.	2	1	62.6589	.
29	79	.	.	.	.	.	2	1	62.6589	.
29	80	.	.	.	.	.	2	1	62.6589	.
29	81	.	.	.	.	.	2	1	62.6589	.
29	82	.	.	.	.	.	2	1	62.6589	.
29	83	.	.	.	.	.	2	1	62.6589	.
29	84	.	.	.	.	.	2	1	62.6589	.
29	85	.	.	.	.	.	2	1	62.6589	.
29	86	.	.	.	.	.	2	1	62.6589	.
29	87	.	.	.	.	.	2	1	62.6589	.
29	88	.	.	.	.	.	2	1	62.6589	.
29	89	.	.	.	.	.	2	1	62.6589	.
29	90	.	.	.	.	.	2	1	62.6589	.
29	91	.	.	.	.	.	2	1	62.6589	.
29	92	.	.	.	.	.	2	1	62.6589	.
29	93	.	.	.	.	.	2	1	62.6589	.
29	94	.	.	.	.	.	2	1	62.6589	.
29	95	.	.	.	.	.	2	1	62.6589	.
30	12	.	600	18	8	600	1	1	134.2	.
30	73	.	.	.	.	.	2	1	134.2	.
30	74	.	.	.	.	.	2	1	134.2	.
30	75	.	.	.	.	.	2	1	134.2	.
30	76	.	.	.	.	.	2	1	134.2	.
30	77	.	.	.	.	.	2	1	134.2	.
30	78	.	.	.	.	.	2	1	134.2	.
30	79	.	.	.	.	.	2	1	134.2	.
30	80	.	.	.	.	.	2	1	134.2	.
30	81	.	.	.	.	.	2	1	134.2	.
30	82	.	.	.	.	.	2	1	134.2	.
30	83	.	.	.	.	.	2	1	134.2	.
30	84	.	.	.	.	.	2	1	134.2	.
30	85	.	.	.	.	.	2	1	134.2	.
30	86	.	.	.	.	.	2	1	134.2	.
30	87	.	.	.	.	.	2	1	134.2	.
30	88	.	.	.	.	.	2	1	134.2	.
30	89	.	.	.	.	.	2	1	134.2	.
30	90	.	.	.	.	.	2	1	134.2	.
30	91	.	.	.	.	.	2	1	134.2	.
30	92	.	.	.	.	.	2	1	134.2	.
30	93	.	.	.	.	.	2	1	134.2	.
30	94	.	.	.	.	.	2	1	134.2	.
30	95	.	.	.	.	.	2	1	134.2	.
31	12	.	600	18	8	600	1	1	.	.
31	73	.	.	.	.	.	2	1	.	.
31	74	.	.	.	.	.	2	1	.	.
31	75	.	.	.	.	.	2	1	.	.
31	76	.	.	.	.	.	2	1	.	.
31	77	.	.	.	.	.	2	1	.	.
31	78	.	.	.	.	.	2	1	.	.
31	79	.	.	.	.	.	2	1	.	.
31	80	.	.	.	.	.	2	1	.	.
31	81	.	.	.	.	.	2	1	.	.
31	82	.	.	.	.	.	2	1	.	.
31	83	.	.	.	.	.	2	1	.	.
31	84	.	.	.	.	.	2	1	.	.
31	85	.	.	.	.	.	2	1	.	.
31	86	.	.	.	.	.	2	1	.	.
31	87	.	.	.	.	.	2	1	.	.
31	88	.	.	.	.	.	2	1	.	.
31	89	.	.	.	.	.	2	1	.	.
31	90	.	.	.	.	.	2	1	.	.
31	91	.	.	.	.	.	2	1	.	.
31	92	.	.	.	.	.	2	1	.	.
31	93	.	.	.	.	.	2	1	.	.
31	94	.	.	.	.	.	2	1	.	.
31	95	.	.	.	.	.	2	1	.	.
32	12	.	600	18	8	600	1	1	106.88	.
32	73	.	.	.	.	.	2	1	106.88	.
32	74	.	.	.	.	.	2	1	106.88	.
32	75	.	.	.	.	.	2	1	106.88	.
32	76	.	.	.	.	.	2	1	106.88	.
32	77	.	.	.	.	.	2	1	106.88	.
32	78	.	.	.	.	.	2	1	106.88	.
32	79	.	.	.	.	.	2	1	106.88	.
32	80	.	.	.	.	.	2	1	106.88	.
32	81	.	.	.	.	.	2	1	106.88	.
32	82	.	.	.	.	.	2	1	106.88	.
32	83	.	.	.	.	.	2	1	106.88	.
32	84	.	.	.	.	.	2	1	106.88	.
32	85	.	.	.	.	.	2	1	106.88	.
32	86	.	.	.	.	.	2	1	106.88	.
32	87	.	.	.	.	.	2	1	106.88	.
32	88	.	.	.	.	.	2	1	106.88	.
32	89	.	.	.	.	.	2	1	106.88	.
32	90	.	.	.	.	.	2	1	106.88	.
32	91	.	.	.	.	.	2	1	106.88	.
32	92	.	.	.	.	.	2	1	106.88	.
32	93	.	.	.	.	.	2	1	106.88	.
32	94	.	.	.	.	.	2	1	106.88	.
32	95	.	.	.	.	.	2	1	106.88	.
33	12	.	600	18	8	600	1	1	102.73	.
33	73	.	.	.	.	.	2	1	102.73	.
33	74	.	.	.	.	.	2	1	102.73	.
33	75	.	.	.	.	.	2	1	102.73	.
33	76	.	.	.	.	.	2	1	102.73	.
33	77	.	.	.	.	.	2	1	102.73	.
33	78	.	.	.	.	.	2	1	102.73	.
33	79	.	.	.	.	.	2	1	102.73	.
33	80	.	.	.	.	.	2	1	102.73	.
33	81	.	.	.	.	.	2	1	102.73	.
33	82	.	.	.	.	.	2	1	102.73	.
33	83	.	.	.	.	.	2	1	102.73	.
33	84	.	.	.	.	.	2	1	102.73	.
33	85	.	.	.	.	.	2	1	102.73	.
33	86	.	.	.	.	.	2	1	102.73	.
33	87	.	.	.	.	.	2	1	102.73	.
33	88	.	.	.	.	.	2	1	102.73	.
33	89	.	.	.	.	.	2	1	102.73	.
33	90	.	.	.	.	.	2	1	102.73	.
33	91	.	.	.	.	.	2	1	102.73	.
33	92	.	.	.	.	.	2	1	102.73	.
33	93	.	.	.	.	.	2	1	102.73	.
33	94	.	.	.	.	.	2	1	102.73	.
33	95	.	.	.	.	.	2	1	102.73	.
34	12	.	600	18	8	600	1	1	45.49	.
34	73	.	.	.	.	.	2	1	45.49	.
34	74	.	.	.	.	.	2	1	45.49	.
34	75	.	.	.	.	.	2	1	45.49	.
34	76	.	.	.	.	.	2	1	45.49	.
34	77	.	.	.	.	.	2	1	45.49	.
34	78	.	.	.	.	.	2	1	45.49	.
34	79	.	.	.	.	.	2	1	45.49	.
34	80	.	.	.	.	.	2	1	45.49	.
34	81	.	.	.	.	.	2	1	45.49	.
34	82	.	.	.	.	.	2	1	45.49	.
34	83	.	.	.	.	.	2	1	45.49	.
34	84	.	.	.	.	.	2	1	45.49	.
34	85	.	.	.	.	.	2	1	45.49	.
34	86	.	.	.	.	.	2	1	45.49	.
34	87	.	.	.	.	.	2	1	45.49	.
34	88	.	.	.	.	.	2	1	45.49	.
34	89	.	.	.	.	.	2	1	45.49	.
34	90	.	.	.	.	.	2	1	45.49	.
34	91	.	.	.	.	.	2	1	45.49	.
34	92	.	.	.	.	.	2	1	45.49	.
34	93	.	.	.	.	.	2	1	45.49	.
34	94	.	.	.	.	.	2	1	45.49	.
34	95	.	.	.	.	.	2	1	45.49	.
35	12	.	600	18	8	600	1	1	45.01	.
35	73	.	.	.	.	.	2	1	45.01	.
35	74	.	.	.	.	.	2	1	45.01	.
35	75	.	.	.	.	.	2	1	45.01	.
35	76	.	.	.	.	.	2	1	45.01	.
35	77	.	.	.	.	.	2	1	45.01	.
35	78	.	.	.	.	.	2	1	45.01	.
35	79	.	.	.	.	.	2	1	45.01	.
35	80	.	.	.	.	.	2	1	45.01	.
35	81	.	.	.	.	.	2	1	45.01	.
35	82	.	.	.	.	.	2	1	45.01	.
35	83	.	.	.	.	.	2	1	45.01	.
35	84	.	.	.	.	.	2	1	45.01	.
35	85	.	.	.	.	.	2	1	45.01	.
35	86	.	.	.	.	.	2	1	45.01	.
35	87	.	.	.	.	.	2	1	45.01	.
35	88	.	.	.	.	.	2	1	45.01	.
35	89	.	.	.	.	.	2	1	45.01	.
35	90	.	.	.	.	.	2	1	45.01	.
35	91	.	.	.	.	.	2	1	45.01	.
35	92	.	.	.	.	.	2	1	45.01	.
35	93	.	.	.	.	.	2	1	45.01	.
35	94	.	.	.	.	.	2	1	45.01	.
35	95	.	.	.	.	.	2	1	45.01	.
36	12	.	600	18	8	600	1	1	84.81	.
36	73	.	.	.	.	.	2	1	84.81	.
36	74	.	.	.	.	.	2	1	84.81	.
36	75	.	.	.	.	.	2	1	84.81	.
36	76	.	.	.	.	.	2	1	84.81	.
36	77	.	.	.	.	.	2	1	84.81	.
36	78	.	.	.	.	.	2	1	84.81	.
36	79	.	.	.	.	.	2	1	84.81	.
36	80	.	.	.	.	.	2	1	84.81	.
36	81	.	.	.	.	.	2	1	84.81	.
36	82	.	.	.	.	.	2	1	84.81	.
36	83	.	.	.	.	.	2	1	84.81	.
36	84	.	.	.	.	.	2	1	84.81	.
36	85	.	.	.	.	.	2	1	84.81	.
36	86	.	.	.	.	.	2	1	84.81	.
36	87	.	.	.	.	.	2	1	84.81	.
36	88	.	.	.	.	.	2	1	84.81	.
36	89	.	.	.	.	.	2	1	84.81	.
36	90	.	.	.	.	.	2	1	84.81	.
36	91	.	.	.	.	.	2	1	84.81	.
36	92	.	.	.	.	.	2	1	84.81	.
36	93	.	.	.	.	.	2	1	84.81	.
36	94	.	.	.	.	.	2	1	84.81	.
36	95	.	.	.	.	.	2	1	84.81	.
37	12	.	600	18	8	600	1	1	25.5871	.
37	73	.	.	.	.	.	2	1	25.5871	.
37	74	.	.	.	.	.	2	1	25.5871	.
37	75	.	.	.	.	.	2	1	25.5871	.
37	76	.	.	.	.	.	2	1	25.5871	.
37	77	.	.	.	.	.	2	1	25.5871	.
37	78	.	.	.	.	.	2	1	25.5871	.
37	79	.	.	.	.	.	2	1	25.5871	.
37	80	.	.	.	.	.	2	1	25.5871	.
37	81	.	.	.	.	.	2	1	25.5871	.
37	82	.	.	.	.	.	2	1	25.5871	.
37	83	.	.	.	.	.	2	1	25.5871	.
37	84	.	.	.	.	.	2	1	25.5871	.
37	85	.	.	.	.	.	2	1	25.5871	.
37	86	.	.	.	.	.	2	1	25.5871	.
37	87	.	.	.	.	.	2	1	25.5871	.
37	88	.	.	.	.	.	2	1	25.5871	.
37	89	.	.	.	.	.	2	1	25.5871	.
37	90	.	.	.	.	.	2	1	25.5871	.
37	91	.	.	.	.	.	2	1	25.5871	.
37	92	.	.	.	.	.	2	1	25.5871	.
37	93	.	.	.	.	.	2	1	25.5871	.
37	94	.	.	.	.	.	2	1	25.5871	.
37	95	.	.	.	.	.	2	1	25.5871	.
38	12	.	600	18	8	600	1	1	63.1622	.
38	73	.	.	.	.	.	2	1	63.1622	.
38	74	.	.	.	.	.	2	1	63.1622	.
38	75	.	.	.	.	.	2	1	63.1622	.
38	76	.	.	.	.	.	2	1	63.1622	.
38	77	.	.	.	.	.	2	1	63.1622	.
38	78	.	.	.	.	.	2	1	63.1622	.
38	79	.	.	.	.	.	2	1	63.1622	.
38	80	.	.	.	.	.	2	1	63.1622	.
38	81	.	.	.	.	.	2	1	63.1622	.
38	82	.	.	.	.	.	2	1	63.1622	.
38	83	.	.	.	.	.	2	1	63.1622	.
38	84	.	.	.	.	.	2	1	63.1622	.
38	85	.	.	.	.	.	2	1	63.1622	.
38	86	.	.	.	.	.	2	1	63.1622	.
38	87	.	.	.	.	.	2	1	63.1622	.
38	88	.	.	.	.	.	2	1	63.1622	.
38	89	.	.	.	.	.	2	1	63.1622	.
38	90	.	.	.	.	.	2	1	63.1622	.
38	91	.	.	.	.	.	2	1	63.1622	.
38	92	.	.	.	.	.	2	1	63.1622	.
38	93	.	.	.	.	.	2	1	63.1622	.
38	94	.	.	.	.	.	2	1	63.1622	.
38	95	.	.	.	.	.	2	1	63.1622	.
39	12	.	600	18	8	600	1	1	78.7474	.
39	73	.	.	.	.	.	2	1	78.7474	.
39	74	.	.	.	.	.	2	1	78.7474	.
39	75	.	.	.	.	.	2	1	78.7474	.
39	76	.	.	.	.	.	2	1	78.7474	.
39	77	.	.	.	.	.	2	1	78.7474	.
39	78	.	.	.	.	.	2	1	78.7474	.
39	79	.	.	.	.	.	2	1	78.7474	.
39	80	.	.	.	.	.	2	1	78.7474	.
39	81	.	.	.	.	.	2	1	78.7474	.
39	82	.	.	.	.	.	2	1	78.7474	.
39	83	.	.	.	.	.	2	1	78.7474	.
39	84	.	.	.	.	.	2	1	78.7474	.
39	85	.	.	.	.	.	2	1	78.7474	.
39	86	.	.	.	.	.	2	1	78.7474	.
39	87	.	.	.	.	.	2	1	78.7474	.
39	88	.	.	.	.	.	2	1	78.7474	.
39	89	.	.	.	.	.	2	1	78.7474	.
39	90	.	.	.	.	.	2	1	78.7474	.
39	91	.	.	.	.	.	2	1	78.7474	.
39	92	.	.	.	.	.	2	1	78.7474	.
39	93	.	.	.	.	.	2	1	78.7474	.
39	94	.	.	.	.	.	2	1	78.7474	.
39	95	.	.	.	.	.	2	1	78.7474	.
40	12	.	600	18	8	600	1	1	46.972	.
40	73	.	.	.	.	.	2	1	46.972	.
40	74	.	.	.	.	.	2	1	46.972	.
40	75	.	.	.	.	.	2	1	46.972	.
40	76	.	.	.	.	.	2	1	46.972	.
40	77	.	.	.	.	.	2	1	46.972	.
40	78	.	.	.	.	.	2	1	46.972	.
40	79	.	.	.	.	.	2	1	46.972	.
40	80	.	.	.	.	.	2	1	46.972	.
40	81	.	.	.	.	.	2	1	46.972	.
40	82	.	.	.	.	.	2	1	46.972	.
40	83	.	.	.	.	.	2	1	46.972	.
40	84	.	.	.	.	.	2	1	46.972	.
40	85	.	.	.	.	.	2	1	46.972	.
40	86	.	.	.	.	.	2	1	46.972	.
40	87	.	.	.	.	.	2	1	46.972	.
40	88	.	.	.	.	.	2	1	46.972	.
40	89	.	.	.	.	.	2	1	46.972	.
40	90	.	.	.	.	.	2	1	46.972	.
40	91	.	.	.	.	.	2	1	46.972	.
40	92	.	.	.	.	.	2	1	46.972	.
40	93	.	.	.	.	.	2	1	46.972	.
40	94	.	.	.	.	.	2	1	46.972	.
40	95	.	.	.	.	.	2	1	46.972	.
41	12	.	600	18	8	600	1	1	101.24	.
41	73	.	.	.	.	.	2	1	101.24	.
41	74	.	.	.	.	.	2	1	101.24	.
41	75	.	.	.	.	.	2	1	101.24	.
41	76	.	.	.	.	.	2	1	101.24	.
41	77	.	.	.	.	.	2	1	101.24	.
41	78	.	.	.	.	.	2	1	101.24	.
41	79	.	.	.	.	.	2	1	101.24	.
41	80	.	.	.	.	.	2	1	101.24	.
41	81	.	.	.	.	.	2	1	101.24	.
41	82	.	.	.	.	.	2	1	101.24	.
41	83	.	.	.	.	.	2	1	101.24	.
41	84	.	.	.	.	.	2	1	101.24	.
41	85	.	.	.	.	.	2	1	101.24	.
41	86	.	.	.	.	.	2	1	101.24	.
41	87	.	.	.	.	.	2	1	101.24	.
41	88	.	.	.	.	.	2	1	101.24	.
41	89	.	.	.	.	.	2	1	101.24	.
41	90	.	.	.	.	.	2	1	101.24	.
41	91	.	.	.	.	.	2	1	101.24	.
41	92	.	.	.	.	.	2	1	101.24	.
41	93	.	.	.	.	.	2	1	101.24	.
41	94	.	.	.	.	.	2	1	101.24	.
41	95	.	.	.	.	.	2	1	101.24	.
42	12	.	600	18	8	600	1	1	100.48	.
42	73	.	.	.	.	.	2	1	100.48	.
42	74	.	.	.	.	.	2	1	100.48
42	75	.	.	.	.	.	2	1	100.48
42	76	.	.	.	.	.	2	1	100.48
42	77	.	.	.	.	.	2	1	100.48
42	78	.	.	.	.	.	2	1	100.48
42	79	.	.	.	.	.	2	1	100.48
42	80	.	.	.	.	.	2	1	100.48
42	81	.	.	.	.	.	2	1	100.48
42	82	.	.	.	.	.	2	1	100.48
42	83	.	.	.	.	.	2	1	100.48	.
42	84	.	.	.	.	.	2	1	100.48	.
42	85	.	.	.	.	.	2	1	100.48	.
42	86	.	.	.	.	.	2	1	100.48	.
42	87	.	.	.	.	.	2	1	100.48	.
42	88	.	.	.	.	.	2	1	100.48	.
42	89	.	.	.	.	.	2	1	100.48	.
42	90	.	.	.	.	.	2	1	100.48	.
42	91	.	.	.	.	.	2	1	100.48	.
42	92	.	.	.	.	.	2	1	100.48	.
42	93	.	.	.	.	.	2	1	100.48	.
42	94	.	.	.	.	.	2	1	100.48	.
42	95	.	.	.	.	.	2	1	100.48	.
43	12	.	600	18	8	600	1	1	116.04	.
43	73	.	.	.	.	.	2	1	116.04	.
43	74	.	.	.	.	.	2	1	116.04	.
43	75	.	.	.	.	.	2	1	116.04	.
43	76	.	.	.	.	.	2	1	116.04	.
43	77	.	.	.	.	.	2	1	116.04	.
43	78	.	.	.	.	.	2	1	116.04	.
43	79	.	.	.	.	.	2	1	116.04	.
43	80	.	.	.	.	.	2	1	116.04	.
43	81	.	.	.	.	.	2	1	116.04	.
43	82	.	.	.	.	.	2	1	116.04	.
43	83	.	.	.	.	.	2	1	116.04	.
43	84	.	.	.	.	.	2	1	116.04	.
43	85	.	.	.	.	.	2	1	116.04	.
43	86	.	.	.	.	.	2	1	116.04	.
43	87	.	.	.	.	.	2	1	116.04	.
43	88	.	.	.	.	.	2	1	116.04	.
43	89	.	.	.	.	.	2	1	116.04	.
43	90	.	.	.	.	.	2	1	116.04	.
43	91	.	.	.	.	.	2	1	116.04	.
43	92	.	.	.	.	.	2	1	116.04	.
43	93	.	.	.	.	.	2	1	116.04	.
43	94	.	.	.	.	.	2	1	116.04	.
43	95	.	.	.	.	.	2	1	116.04	.
44	12	.	600	18	8	600	1	1	121.52	.
44	73	.	.	.	.	.	2	1	121.52	.
44	74	.	.	.	.	.	2	1	121.52	.
44	75	.	.	.	.	.	2	1	121.52	.
44	76	.	.	.	.	.	2	1	121.52	.
44	77	.	.	.	.	.	2	1	121.52	.
44	78	.	.	.	.	.	2	1	121.52	.
44	79	.	.	.	.	.	2	1	121.52	.
44	80	.	.	.	.	.	2	1	121.52	.
44	81	.	.	.	.	.	2	1	121.52	.
44	82	.	.	.	.	.	2	1	121.52	.
44	83	.	.	.	.	.	2	1	121.52	.
44	84	.	.	.	.	.	2	1	121.52	.
44	85	.	.	.	.	.	2	1	121.52	.
44	86	.	.	.	.	.	2	1	121.52	.
44	87	.	.	.	.	.	2	1	121.52	.
44	88	.	.	.	.	.	2	1	121.52	.
44	89	.	.	.	.	.	2	1	121.52	.
44	90	.	.	.	.	.	2	1	121.52	.
44	91	.	.	.	.	.	2	1	121.52	.
44	92	.	.	.	.	.	2	1	121.52	.
44	93	.	.	.	.	.	2	1	121.52	.
44	94	.	.	.	.	.	2	1	121.52	.
44	95	.	.	.	.	.	2	1	121.52	.
45	12	.	600	18	8	600	1	1	32.51	.
45	73	.	.	.	.	.	2	1	32.51	.
45	74	.	.	.	.	.	2	1	32.51	.
45	75	.	.	.	.	.	2	1	32.51	.
45	76	.	.	.	.	.	2	1	32.51	.
45	77	.	.	.	.	.	2	1	32.51	.
45	78	.	.	.	.	.	2	1	32.51	.
45	79	.	.	.	.	.	2	1	32.51	.
45	80	.	.	.	.	.	2	1	32.51	.
45	81	.	.	.	.	.	2	1	32.51	.
45	82	.	.	.	.	.	2	1	32.51	.
45	83	.	.	.	.	.	2	1	32.51	.
45	84	.	.	.	.	.	2	1	32.51	.
45	85	.	.	.	.	.	2	1	32.51	.
45	86	.	.	.	.	.	2	1	32.51	.
45	87	.	.	.	.	.	2	1	32.51	.
45	88	.	.	.	.	.	2	1	32.51	.
45	89	.	.	.	.	.	2	1	32.51	.
45	90	.	.	.	.	.	2	1	32.51	.
45	91	.	.	.	.	.	2	1	32.51	.
45	92	.	.	.	.	.	2	1	32.51	.
45	93	.	.	.	.	.	2	1	32.51	.
45	94	.	.	.	.	.	2	1	32.51	.
45	95	.	.	.	.	.	2	1	32.51	.
46	12	.	600	18	8	600	1	1	158.92	.
46	73	.	.	.	.	.	2	1	158.92	.
46	74	.	.	.	.	.	2	1	158.92	.
46	75	.	.	.	.	.	2	1	158.92	.
46	76	.	.	.	.	.	2	1	158.92	.
46	77	.	.	.	.	.	2	1	158.92	.
46	78	.	.	.	.	.	2	1	158.92	.
46	79	.	.	.	.	.	2	1	158.92	.
46	80	.	.	.	.	.	2	1	158.92	.
46	81	.	.	.	.	.	2	1	158.92	.
46	82	.	.	.	.	.	2	1	158.92	.
46	83	.	.	.	.	.	2	1	158.92	.
46	84	.	.	.	.	.	2	1	158.92	.
46	85	.	.	.	.	.	2	1	158.92	.
46	86	.	.	.	.	.	2	1	158.92	.
46	87	.	.	.	.	.	2	1	158.92	.
46	88	.	.	.	.	.	2	1	158.92	.
46	89	.	.	.	.	.	2	1	158.92	.
46	90	.	.	.	.	.	2	1	158.92	.
46	91	.	.	.	.	.	2	1	158.92	.
46	92	.	.	.	.	.	2	1	158.92	.
46	93	.	.	.	.	.	2	1	158.92	.
46	94	.	.	.	.	.	2	1	158.92	.
46	95	.	.	.	.	.	2	1	158.92	.
47	12	.	600	18	8	600	1	1	25.58	.
47	73	.	.	.	.	.	2	1	25.58	.
47	74	.	.	.	.	.	2	1	25.58	.
47	75	.	.	.	.	.	2	1	25.58	.
47	76	.	.	.	.	.	2	1	25.58	.
47	77	.	.	.	.	.	2	1	25.58	.
47	78	.	.	.	.	.	2	1	25.58	.
47	79	.	.	.	.	.	2	1	25.58	.
47	80	.	.	.	.	.	2	1	25.58	.
47	81	.	.	.	.	.	2	1	25.58	.
47	82	.	.	.	.	.	2	1	25.58	.
47	83	.	.	.	.	.	2	1	25.58	.
47	84	.	.	.	.	.	2	1	25.58	.
47	85	.	.	.	.	.	2	1	25.58	.
47	86	.	.	.	.	.	2	1	25.58	.
47	87	.	.	.	.	.	2	1	25.58	.
47	88	.	.	.	.	.	2	1	25.58	.
47	89	.	.	.	.	.	2	1	25.58	.
47	90	.	.	.	.	.	2	1	25.58	.
47	91	.	.	.	.	.	2	1	25.58	.
47	92	.	.	.	.	.	2	1	25.58	.
47	93	.	.	.	.	.	2	1	25.58	.
47	94	.	.	.	.	.	2	1	25.58	.
47	95	.	.	.	.	.	2	1	25.58	.
48	12	.	600	18	8	600	1	1	120.68	.
48	73	.	.	.	.	.	2	1	120.68	.
48	74	.	.	.	.	.	2	1	120.68	.
48	75	.	.	.	.	.	2	1	120.68	.
48	76	.	.	.	.	.	2	1	120.68	.
48	77	.	.	.	.	.	2	1	120.68	.
48	78	.	.	.	.	.	2	1	120.68	.
48	79	.	.	.	.	.	2	1	120.68	.
48	80	.	.	.	.	.	2	1	120.68	.
48	81	.	.	.	.	.	2	1	120.68	.
48	82	.	.	.	.	.	2	1	120.68	.
48	83	.	.	.	.	.	2	1	120.68	.
48	84	.	.	.	.	.	2	1	120.68	.
48	85	.	.	.	.	.	2	1	120.68	.
48	86	.	.	.	.	.	2	1	120.68	.
48	87	.	.	.	.	.	2	1	120.68	.
48	88	.	.	.	.	.	2	1	120.68	.
48	89	.	.	.	.	.	2	1	120.68	.
48	90	.	.	.	.	.	2	1	120.68	.
48	91	.	.	.	.	.	2	1	120.68	.
48	92	.	.	.	.	.	2	1	120.68	.
48	93	.	.	.	.	.	2	1	120.68	.
48	94	.	.	.	.	.	2	1	120.68	.
48	95	.	.	.	.	.	2	1	120.68	.
49	12	.	600	18	8	600	1	1	98.2441	.
49	73	.	.	.	.	.	2	1	98.2441	.
49	74	.	.	.	.	.	2	1	98.2441	.
49	75	.	.	.	.	.	2	1	98.2441	.
49	76	.	.	.	.	.	2	1	98.2441	.
49	77	.	.	.	.	.	2	1	98.2441	.
49	78	.	.	.	.	.	2	1	98.2441	.
49	79	.	.	.	.	.	2	1	98.2441	.
49	80	.	.	.	.	.	2	1	98.2441	.
49	81	.	.	.	.	.	2	1	98.2441	.
49	82	.	.	.	.	.	2	1	98.2441	.
49	83	.	.	.	.	.	2	1	98.2441	.
49	84	.	.	.	.	.	2	1	98.2441	.
49	85	.	.	.	.	.	2	1	98.2441	.
49	86	.	.	.	.	.	2	1	98.2441	.
49	87	.	.	.	.	.	2	1	98.2441	.
49	88	.	.	.	.	.	2	1	98.2441	.
49	89	.	.	.	.	.	2	1	98.2441	.
49	90	.	.	.	.	.	2	1	98.2441	.
49	91	.	.	.	.	.	2	1	98.2441	.
49	92	.	.	.	.	.	2	1	98.2441	.
49	93	.	.	.	.	.	2	1	98.2441	.
49	94	.	.	.	.	.	2	1	98.2441	.
49	95	.	.	.	.	.	2	1	98.2441	.
50	12	.	600	18	8	600	1	1	37.6468	.
50	73	.	.	.	.	.	2	1	37.6468	.
50	74	.	.	.	.	.	2	1	37.6468	.
50	75	.	.	.	.	.	2	1	37.6468	.
50	76	.	.	.	.	.	2	1	37.6468	.
50	77	.	.	.	.	.	2	1	37.6468	.
50	78	.	.	.	.	.	2	1	37.6468	.
50	79	.	.	.	.	.	2	1	37.6468	.
50	80	.	.	.	.	.	2	1	37.6468	.
50	81	.	.	.	.	.	2	1	37.6468	.
50	82	.	.	.	.	.	2	1	37.6468	.
50	83	.	.	.	.	.	2	1	37.6468	.
50	84	.	.	.	.	.	2	1	37.6468	.
50	85	.	.	.	.	.	2	1	37.6468	.
50	86	.	.	.	.	.	2	1	37.6468	.
50	87	.	.	.	.	.	2	1	37.6468	.
50	88	.	.	.	.	.	2	1	37.6468	.
50	89	.	.	.	.	.	2	1	37.6468	.
50	90	.	.	.	.	.	2	1	37.6468	.
50	91	.	.	.	.	.	2	1	37.6468	.
50	92	.	.	.	.	.	2	1	37.6468	.
50	93	.	.	.	.	.	2	1	37.6468	.
50	94	.	.	.	.	.	2	1	37.6468	.
50	95	.	.	.	.	.	2	1	37.6468	.
51	12	.	600	18	8	600	1	1	20.7824	.
51	73	.	.	.	.	.	2	1	20.7824	.
51	74	.	.	.	.	.	2	1	20.7824	.
51	75	.	.	.	.	.	2	1	20.7824	.
51	76	.	.	.	.	.	2	1	20.7824	.
51	77	.	.	.	.	.	2	1	20.7824	.
51	78	.	.	.	.	.	2	1	20.7824	.
51	79	.	.	.	.	.	2	1	20.7824	.
51	80	.	.	.	.	.	2	1	20.7824	.
51	81	.	.	.	.	.	2	1	20.7824	.
51	82	.	.	.	.	.	2	1	20.7824	.
51	83	.	.	.	.	.	2	1	20.7824	.
51	84	.	.	.	.	.	2	1	20.7824	.
51	85	.	.	.	.	.	2	1	20.7824	.
51	86	.	.	.	.	.	2	1	20.7824	.
51	87	.	.	.	.	.	2	1	20.7824	.
51	88	.	.	.	.	.	2	1	20.7824	.
51	89	.	.	.	.	.	2	1	20.7824	.
51	90	.	.	.	.	.	2	1	20.7824	.
51	91	.	.	.	.	.	2	1	20.7824	.
51	92	.	.	.	.	.	2	1	20.7824	.
51	93	.	.	.	.	.	2	1	20.7824	.
51	94	.	.	.	.	.	2	1	20.7824	.
51	95	.	.	.	.	.	2	1	20.7824	.
52	12	.	600	18	8	600	1	1	59.8379	.
52	73	.	.	.	.	.	2	1	59.8379	.
52	74	.	.	.	.	.	2	1	59.8379	.
52	75	.	.	.	.	.	2	1	59.8379	.
52	76	.	.	.	.	.	2	1	59.8379	.
52	77	.	.	.	.	.	2	1	59.8379	.
52	78	.	.	.	.	.	2	1	59.8379	.
52	79	.	.	.	.	.	2	1	59.8379	.
52	80	.	.	.	.	.	2	1	59.8379	.
52	81	.	.	.	.	.	2	1	59.8379	.
52	82	.	.	.	.	.	2	1	59.8379	.
52	83	.	.	.	.	.	2	1	59.8379	.
52	84	.	.	.	.	.	2	1	59.8379	.
52	85	.	.	.	.	.	2	1	59.8379	.
52	86	.	.	.	.	.	2	1	59.8379	.
52	87	.	.	.	.	.	2	1	59.8379	.
52	88	.	.	.	.	.	2	1	59.8379	.
52	89	.	.	.	.	.	2	1	59.8379	.
52	90	.	.	.	.	.	2	1	59.8379	.
52	91	.	.	.	.	.	2	1	59.8379	.
52	92	.	.	.	.	.	2	1	59.8379	.
52	93	.	.	.	.	.	2	1	59.8379	.
52	94	.	.	.	.	.	2	1	59.8379	.
52	95	.	.	.	.	.	2	1	59.8379	.
53	12	.	600	18	8	600	1	1	58.9646	.
53	73	.	.	.	.	.	2	1	58.9646	.
53	74	.	.	.	.	.	2	1	58.9646
53	75	.	.	.	.	.	2	1	58.9646
53	76	.	.	.	.	.	2	1	58.9646
53	77	.	.	.	.	.	2	1	58.9646
53	78	.	.	.	.	.	2	1	58.9646
53	79	.	.	.	.	.	2	1	58.9646
53	80	.	.	.	.	.	2	1	58.9646
53	81	.	.	.	.	.	2	1	58.9646
53	82	.	.	.	.	.	2	1	58.9646
53	83	.	.	.	.	.	2	1	58.9646	.
53	84	.	.	.	.	.	2	1	58.9646	.
53	85	.	.	.	.	.	2	1	58.9646	.
53	86	.	.	.	.	.	2	1	58.9646	.
53	87	.	.	.	.	.	2	1	58.9646	.
53	88	.	.	.	.	.	2	1	58.9646	.
53	89	.	.	.	.	.	2	1	58.9646	.
53	90	.	.	.	.	.	2	1	58.9646	.
53	91	.	.	.	.	.	2	1	58.9646	.
53	92	.	.	.	.	.	2	1	58.9646	.
53	93	.	.	.	.	.	2	1	58.9646	.
53	94	.	.	.	.	.	2	1	58.9646	.
53	95	.	.	.	.	.	2	1	58.9646	.
54	12	.	600	18	8	600	1	1	57.5903	.
54	73	.	.	.	.	.	2	1	57.5903	.
54	74	.	.	.	.	.	2	1	57.5903	.
54	75	.	.	.	.	.	2	1	57.5903	.
54	76	.	.	.	.	.	2	1	57.5903	.
54	77	.	.	.	.	.	2	1	57.5903	.
54	78	.	.	.	.	.	2	1	57.5903	.
54	79	.	.	.	.	.	2	1	57.5903	.
54	80	.	.	.	.	.	2	1	57.5903	.
54	81	.	.	.	.	.	2	1	57.5903	.
54	82	.	.	.	.	.	2	1	57.5903	.
54	83	.	.	.	.	.	2	1	57.5903	.
54	84	.	.	.	.	.	2	1	57.5903	.
54	85	.	.	.	.	.	2	1	57.5903	.
54	86	.	.	.	.	.	2	1	57.5903	.
54	87	.	.	.	.	.	2	1	57.5903	.
54	88	.	.	.	.	.	2	1	57.5903	.
54	89	.	.	.	.	.	2	1	57.5903	.
54	90	.	.	.	.	.	2	1	57.5903	.
54	91	.	.	.	.	.	2	1	57.5903	.
54	92	.	.	.	.	.	2	1	57.5903	.
54	93	.	.	.	.	.	2	1	57.5903	.
54	94	.	.	.	.	.	2	1	57.5903	.
54	95	.	.	.	.	.	2	1	57.5903	.
55	12	.	600	18	8	600	1	1	101.697	.
55	73	.	.	.	.	.	2	1	101.697	.
55	74	.	.	.	.	.	2	1	101.697	.
55	75	.	.	.	.	.	2	1	101.697	.
55	76	.	.	.	.	.	2	1	101.697	.
55	77	.	.	.	.	.	2	1	101.697	.
55	78	.	.	.	.	.	2	1	101.697	.
55	79	.	.	.	.	.	2	1	101.697	.
55	80	.	.	.	.	.	2	1	101.697	.
55	81	.	.	.	.	.	2	1	101.697	.
55	82	.	.	.	.	.	2	1	101.697	.
55	83	.	.	.	.	.	2	1	101.697	.
55	84	.	.	.	.	.	2	1	101.697	.
55	85	.	.	.	.	.	2	1	101.697	.
55	86	.	.	.	.	.	2	1	101.697	.
55	87	.	.	.	.	.	2	1	101.697	.
55	88	.	.	.	.	.	2	1	101.697	.
55	89	.	.	.	.	.	2	1	101.697	.
55	90	.	.	.	.	.	2	1	101.697	.
55	91	.	.	.	.	.	2	1	101.697	.
55	92	.	.	.	.	.	2	1	101.697	.
55	93	.	.	.	.	.	2	1	101.697	.
55	94	.	.	.	.	.	2	1	101.697	.
55	95	.	.	.	.	.	2	1	101.697	.
56	12	.	600	18	8	600	1	1	151.589	.
56	73	.	.	.	.	.	2	1	151.589	.
56	74	.	.	.	.	.	2	1	151.589	.
56	75	.	.	.	.	.	2	1	151.589	.
56	76	.	.	.	.	.	2	1	151.589	.
56	77	.	.	.	.	.	2	1	151.589	.
56	78	.	.	.	.	.	2	1	151.589	.
56	79	.	.	.	.	.	2	1	151.589	.
56	80	.	.	.	.	.	2	1	151.589	.
56	81	.	.	.	.	.	2	1	151.589	.
56	82	.	.	.	.	.	2	1	151.589	.
56	83	.	.	.	.	.	2	1	151.589	.
56	84	.	.	.	.	.	2	1	151.589	.
56	85	.	.	.	.	.	2	1	151.589	.
56	86	.	.	.	.	.	2	1	151.589	.
56	87	.	.	.	.	.	2	1	151.589	.
56	88	.	.	.	.	.	2	1	151.589	.
56	89	.	.	.	.	.	2	1	151.589	.
56	90	.	.	.	.	.	2	1	151.589	.
56	91	.	.	.	.	.	2	1	151.589	.
56	92	.	.	.	.	.	2	1	151.589	.
56	93	.	.	.	.	.	2	1	151.589	.
56	94	.	.	.	.	.	2	1	151.589	.
56	95	.	.	.	.	.	2	1	151.589	.
57	12	.	600	18	8	600	1	1	69.9717	.
57	73	.	.	.	.	.	2	1	69.9717	.
57	74	.	.	.	.	.	2	1	69.9717	.
57	75	.	.	.	.	.	2	1	69.9717	.
57	76	.	.	.	.	.	2	1	69.9717	.
57	77	.	.	.	.	.	2	1	69.9717	.
57	78	.	.	.	.	.	2	1	69.9717	.
57	79	.	.	.	.	.	2	1	69.9717	.
57	80	.	.	.	.	.	2	1	69.9717	.
57	81	.	.	.	.	.	2	1	69.9717	.
57	82	.	.	.	.	.	2	1	69.9717	.
57	83	.	.	.	.	.	2	1	69.9717	.
57	84	.	.	.	.	.	2	1	69.9717	.
57	85	.	.	.	.	.	2	1	69.9717	.
57	86	.	.	.	.	.	2	1	69.9717	.
57	87	.	.	.	.	.	2	1	69.9717	.
57	88	.	.	.	.	.	2	1	69.9717	.
57	89	.	.	.	.	.	2	1	69.9717	.
57	90	.	.	.	.	.	2	1	69.9717	.
57	91	.	.	.	.	.	2	1	69.9717	.
57	92	.	.	.	.	.	2	1	69.9717	.
57	93	.	.	.	.	.	2	1	69.9717	.
57	94	.	.	.	.	.	2	1	69.9717	.
57	95	.	.	.	.	.	2	1	69.9717	.
58	12	.	600	18	8	600	1	1	74.6889	.
58	73	.	.	.	.	.	2	1	74.6889	.
58	74	.	.	.	.	.	2	1	74.6889	.
58	75	.	.	.	.	.	2	1	74.6889	.
58	76	.	.	.	.	.	2	1	74.6889	.
58	77	.	.	.	.	.	2	1	74.6889	.
58	78	.	.	.	.	.	2	1	74.6889	.
58	79	.	.	.	.	.	2	1	74.6889	.
58	80	.	.	.	.	.	2	1	74.6889	.
58	81	.	.	.	.	.	2	1	74.6889	.
58	82	.	.	.	.	.	2	1	74.6889	.
58	83	.	.	.	.	.	2	1	74.6889	.
58	84	.	.	.	.	.	2	1	74.6889	.
58	85	.	.	.	.	.	2	1	74.6889	.
58	86	.	.	.	.	.	2	1	74.6889	.
58	87	.	.	.	.	.	2	1	74.6889	.
58	88	.	.	.	.	.	2	1	74.6889	.
58	89	.	.	.	.	.	2	1	74.6889	.
58	90	.	.	.	.	.	2	1	74.6889	.
58	91	.	.	.	.	.	2	1	74.6889	.
58	92	.	.	.	.	.	2	1	74.6889	.
58	93	.	.	.	.	.	2	1	74.6889	.
58	94	.	.	.	.	.	2	1	74.6889	.
58	95	.	.	.	.	.	2	1	74.6889	.
59	12	.	600	18	8	600	1	1	41.807	.
59	73	.	.	.	.	.	2	1	41.807	.
59	74	.	.	.	.	.	2	1	41.807	.
59	75	.	.	.	.	.	2	1	41.807	.
59	76	.	.	.	.	.	2	1	41.807	.
59	77	.	.	.	.	.	2	1	41.807	.
59	78	.	.	.	.	.	2	1	41.807	.
59	79	.	.	.	.	.	2	1	41.807	.
59	80	.	.	.	.	.	2	1	41.807	.
59	81	.	.	.	.	.	2	1	41.807	.
59	82	.	.	.	.	.	2	1	41.807	.
59	83	.	.	.	.	.	2	1	41.807	.
59	84	.	.	.	.	.	2	1	41.807	.
59	85	.	.	.	.	.	2	1	41.807	.
59	86	.	.	.	.	.	2	1	41.807	.
59	87	.	.	.	.	.	2	1	41.807	.
59	88	.	.	.	.	.	2	1	41.807	.
59	89	.	.	.	.	.	2	1	41.807	.
59	90	.	.	.	.	.	2	1	41.807	.
59	91	.	.	.	.	.	2	1	41.807	.
59	92	.	.	.	.	.	2	1	41.807	.
59	93	.	.	.	.	.	2	1	41.807	.
59	94	.	.	.	.	.	2	1	41.807	.
59	95	.	.	.	.	.	2	1	41.807	.
60	12	.	600	18	8	600	1	1	48.8773	.
60	73	.	.	.	.	.	2	1	48.8773	.
60	74	.	.	.	.	.	2	1	48.8773	.
60	75	.	.	.	.	.	2	1	48.8773	.
60	76	.	.	.	.	.	2	1	48.8773	.
60	77	.	.	.	.	.	2	1	48.8773	.
60	78	.	.	.	.	.	2	1	48.8773	.
60	79	.	.	.	.	.	2	1	48.8773	.
60	80	.	.	.	.	.	2	1	48.8773	.
60	81	.	.	.	.	.	2	1	48.8773	.
60	82	.	.	.	.	.	2	1	48.8773	.
60	83	.	.	.	.	.	2	1	48.8773	.
60	84	.	.	.	.	.	2	1	48.8773	.
60	85	.	.	.	.	.	2	1	48.8773	.
60	86	.	.	.	.	.	2	1	48.8773	.
60	87	.	.	.	.	.	2	1	48.8773	.
60	88	.	.	.	.	.	2	1	48.8773	.
60	89	.	.	.	.	.	2	1	48.8773	.
60	90	.	.	.	.	.	2	1	48.8773	.
60	91	.	.	.	.	.	2	1	48.8773	.
60	92	.	.	.	.	.	2	1	48.8773	.
60	93	.	.	.	.	.	2	1	48.8773	.
60	94	.	.	.	.	.	2	1	48.8773	.
60	95	.	.	.	.	.	2	1	48.8773	.
61	12	.	600	18	8	600	1	1	17.3537	.
61	73	.	.	.	.	.	2	1	17.3537	.
61	74	.	.	.	.	.	2	1	17.3537	.
61	75	.	.	.	.	.	2	1	17.3537	.
61	76	.	.	.	.	.	2	1	17.3537	.
61	77	.	.	.	.	.	2	1	17.3537	.
61	78	.	.	.	.	.	2	1	17.3537	.
61	79	.	.	.	.	.	2	1	17.3537	.
61	80	.	.	.	.	.	2	1	17.3537	.
61	81	.	.	.	.	.	2	1	17.3537	.
61	82	.	.	.	.	.	2	1	17.3537	.
61	83	.	.	.	.	.	2	1	17.3537	.
61	84	.	.	.	.	.	2	1	17.3537	.
61	85	.	.	.	.	.	2	1	17.3537	.
61	86	.	.	.	.	.	2	1	17.3537	.
61	87	.	.	.	.	.	2	1	17.3537	.
61	88	.	.	.	.	.	2	1	17.3537	.
61	89	.	.	.	.	.	2	1	17.3537	.
61	90	.	.	.	.	.	2	1	17.3537	.
61	91	.	.	.	.	.	2	1	17.3537	.
61	92	.	.	.	.	.	2	1	17.3537	.
61	93	.	.	.	.	.	2	1	17.3537	.
61	94	.	.	.	.	.	2	1	17.3537	.
61	95	.	.	.	.	.	2	1	17.3537	.
62	12	.	600	18	8	600	1	1	124.74	.
62	73	.	.	.	.	.	2	1	124.74	.
62	74	.	.	.	.	.	2	1	124.74	.
62	75	.	.	.	.	.	2	1	124.74	.
62	76	.	.	.	.	.	2	1	124.74	.
62	77	.	.	.	.	.	2	1	124.74	.
62	78	.	.	.	.	.	2	1	124.74	.
62	79	.	.	.	.	.	2	1	124.74	.
62	80	.	.	.	.	.	2	1	124.74	.
62	81	.	.	.	.	.	2	1	124.74	.
62	82	.	.	.	.	.	2	1	124.74	.
62	83	.	.	.	.	.	2	1	124.74	.
62	84	.	.	.	.	.	2	1	124.74	.
62	85	.	.	.	.	.	2	1	124.74	.
62	86	.	.	.	.	.	2	1	124.74	.
62	87	.	.	.	.	.	2	1	124.74	.
62	88	.	.	.	.	.	2	1	124.74	.
62	89	.	.	.	.	.	2	1	124.74	.
62	90	.	.	.	.	.	2	1	124.74	.
62	91	.	.	.	.	.	2	1	124.74	.
62	92	.	.	.	.	.	2	1	124.74	.
62	93	.	.	.	.	.	2	1	124.74	.
62	94	.	.	.	.	.	2	1	124.74	.
62	95	.	.	.	.	.	2	1	124.74	.
63	12	.	600	18	8	600	1	1	125.92	.
63	73	.	.	.	.	.	2	1	125.92	.
63	74	.	.	.	.	.	2	1	125.92	.
63	75	.	.	.	.	.	2	1	125.92	.
63	76	.	.	.	.	.	2	1	125.92	.
63	77	.	.	.	.	.	2	1	125.92	.
63	78	.	.	.	.	.	2	1	125.92	.
63	79	.	.	.	.	.	2	1	125.92	.
63	80	.	.	.	.	.	2	1	125.92	.
63	81	.	.	.	.	.	2	1	125.92	.
63	82	.	.	.	.	.	2	1	125.92	.
63	83	.	.	.	.	.	2	1	125.92	.
63	84	.	.	.	.	.	2	1	125.92	.
63	85	.	.	.	.	.	2	1	125.92	.
63	86	.	.	.	.	.	2	1	125.92	.
63	87	.	.	.	.	.	2	1	125.92	.
63	88	.	.	.	.	.	2	1	125.92	.
63	89	.	.	.	.	.	2	1	125.92	.
63	90	.	.	.	.	.	2	1	125.92	.
63	91	.	.	.	.	.	2	1	125.92	.
63	92	.	.	.	.	.	2	1	125.92	.
63	93	.	.	.	.	.	2	1	125.92	.
63	94	.	.	.	.	.	2	1	125.92	.
63	95	.	.	.	.	.	2	1	125.92	.
64	12	.	600	18	8	600	1	1	100.044	.
64	73	.	.	.	.	.	2	1	100.044	.
64	74	.	.	.	.	.	2	1	100.044
64	75	.	.	.	.	.	2	1	100.044
64	76	.	.	.	.	.	2	1	100.044
64	77	.	.	.	.	.	2	1	100.044
64	78	.	.	.	.	.	2	1	100.044
64	79	.	.	.	.	.	2	1	100.044
64	80	.	.	.	.	.	2	1	100.044
64	81	.	.	.	.	.	2	1	100.044
64	82	.	.	.	.	.	2	1	100.044
64	83	.	.	.	.	.	2	1	100.044	.
64	84	.	.	.	.	.	2	1	100.044	.
64	85	.	.	.	.	.	2	1	100.044	.
64	86	.	.	.	.	.	2	1	100.044	.
64	87	.	.	.	.	.	2	1	100.044	.
64	88	.	.	.	.	.	2	1	100.044	.
64	89	.	.	.	.	.	2	1	100.044	.
64	90	.	.	.	.	.	2	1	100.044	.
64	91	.	.	.	.	.	2	1	100.044	.
64	92	.	.	.	.	.	2	1	100.044	.
64	93	.	.	.	.	.	2	1	100.044	.
64	94	.	.	.	.	.	2	1	100.044	.
64	95	.	.	.	.	.	2	1	100.044	.
65	12	.	600	18	8	600	1	1	85.2253	.
65	73	.	.	.	.	.	2	1	85.2253	.
65	74	.	.	.	.	.	2	1	85.2253	.
65	75	.	.	.	.	.	2	1	85.2253	.
65	76	.	.	.	.	.	2	1	85.2253	.
65	77	.	.	.	.	.	2	1	85.2253	.
65	78	.	.	.	.	.	2	1	85.2253	.
65	79	.	.	.	.	.	2	1	85.2253	.
65	80	.	.	.	.	.	2	1	85.2253	.
65	81	.	.	.	.	.	2	1	85.2253	.
65	82	.	.	.	.	.	2	1	85.2253	.
65	83	.	.	.	.	.	2	1	85.2253	.
65	84	.	.	.	.	.	2	1	85.2253	.
65	85	.	.	.	.	.	2	1	85.2253	.
65	86	.	.	.	.	.	2	1	85.2253	.
65	87	.	.	.	.	.	2	1	85.2253	.
65	88	.	.	.	.	.	2	1	85.2253	.
65	89	.	.	.	.	.	2	1	85.2253	.
65	90	.	.	.	.	.	2	1	85.2253	.
65	91	.	.	.	.	.	2	1	85.2253	.
65	92	.	.	.	.	.	2	1	85.2253	.
65	93	.	.	.	.	.	2	1	85.2253	.
65	94	.	.	.	.	.	2	1	85.2253	.
65	95	.	.	.	.	.	2	1	85.2253	.
66	12	.	600	18	8	600	1	1	59.1198	.
66	73	.	.	.	.	.	2	1	59.1198	.
66	74	.	.	.	.	.	2	1	59.1198	.
66	75	.	.	.	.	.	2	1	59.1198	.
66	76	.	.	.	.	.	2	1	59.1198	.
66	77	.	.	.	.	.	2	1	59.1198	.
66	78	.	.	.	.	.	2	1	59.1198	.
66	79	.	.	.	.	.	2	1	59.1198	.
66	80	.	.	.	.	.	2	1	59.1198	.
66	81	.	.	.	.	.	2	1	59.1198	.
66	82	.	.	.	.	.	2	1	59.1198	.
66	83	.	.	.	.	.	2	1	59.1198	.
66	84	.	.	.	.	.	2	1	59.1198	.
66	85	.	.	.	.	.	2	1	59.1198	.
66	86	.	.	.	.	.	2	1	59.1198	.
66	87	.	.	.	.	.	2	1	59.1198	.
66	88	.	.	.	.	.	2	1	59.1198	.
66	89	.	.	.	.	.	2	1	59.1198	.
66	90	.	.	.	.	.	2	1	59.1198	.
66	91	.	.	.	.	.	2	1	59.1198	.
66	92	.	.	.	.	.	2	1	59.1198	.
66	93	.	.	.	.	.	2	1	59.1198	.
66	94	.	.	.	.	.	2	1	59.1198	.
66	95	.	.	.	.	.	2	1	59.1198	.
67	12	.	600	18	8	600	1	1	42.0419	.
67	73	.	.	.	.	.	2	1	42.0419	.
67	74	.	.	.	.	.	2	1	42.0419	.
67	75	.	.	.	.	.	2	1	42.0419	.
67	76	.	.	.	.	.	2	1	42.0419	.
67	77	.	.	.	.	.	2	1	42.0419	.
67	78	.	.	.	.	.	2	1	42.0419	.
67	79	.	.	.	.	.	2	1	42.0419	.
67	80	.	.	.	.	.	2	1	42.0419	.
67	81	.	.	.	.	.	2	1	42.0419	.
67	82	.	.	.	.	.	2	1	42.0419	.
67	83	.	.	.	.	.	2	1	42.0419	.
67	84	.	.	.	.	.	2	1	42.0419	.
67	85	.	.	.	.	.	2	1	42.0419	.
67	86	.	.	.	.	.	2	1	42.0419	.
67	87	.	.	.	.	.	2	1	42.0419	.
67	88	.	.	.	.	.	2	1	42.0419	.
67	89	.	.	.	.	.	2	1	42.0419	.
67	90	.	.	.	.	.	2	1	42.0419	.
67	91	.	.	.	.	.	2	1	42.0419	.
67	92	.	.	.	.	.	2	1	42.0419	.
67	93	.	.	.	.	.	2	1	42.0419	.
67	94	.	.	.	.	.	2	1	42.0419	.
67	95	.	.	.	.	.	2	1	42.0419	.
68	12	.	600	18	8	600	1	1	46.83	.
68	73	.	.	.	.	.	2	1	46.83	.
68	74	.	.	.	.	.	2	1	46.83	.
68	75	.	.	.	.	.	2	1	46.83	.
68	76	.	.	.	.	.	2	1	46.83	.
68	77	.	.	.	.	.	2	1	46.83	.
68	78	.	.	.	.	.	2	1	46.83	.
68	79	.	.	.	.	.	2	1	46.83	.
68	80	.	.	.	.	.	2	1	46.83	.
68	81	.	.	.	.	.	2	1	46.83	.
68	82	.	.	.	.	.	2	1	46.83	.
68	83	.	.	.	.	.	2	1	46.83	.
68	84	.	.	.	.	.	2	1	46.83	.
68	85	.	.	.	.	.	2	1	46.83	.
68	86	.	.	.	.	.	2	1	46.83	.
68	87	.	.	.	.	.	2	1	46.83	.
68	88	.	.	.	.	.	2	1	46.83	.
68	89	.	.	.	.	.	2	1	46.83	.
68	90	.	.	.	.	.	2	1	46.83	.
68	91	.	.	.	.	.	2	1	46.83	.
68	92	.	.	.	.	.	2	1	46.83	.
68	93	.	.	.	.	.	2	1	46.83	.
68	94	.	.	.	.	.	2	1	46.83	.
68	95	.	.	.	.	.	2	1	46.83	.
69	12	.	600	18	8	600	1	1	72.8294	.
69	73	.	.	.	.	.	2	1	72.8294	.
69	74	.	.	.	.	.	2	1	72.8294	.
69	75	.	.	.	.	.	2	1	72.8294	.
69	76	.	.	.	.	.	2	1	72.8294	.
69	77	.	.	.	.	.	2	1	72.8294	.
69	78	.	.	.	.	.	2	1	72.8294	.
69	79	.	.	.	.	.	2	1	72.8294	.
69	80	.	.	.	.	.	2	1	72.8294	.
69	81	.	.	.	.	.	2	1	72.8294	.
69	82	.	.	.	.	.	2	1	72.8294	.
69	83	.	.	.	.	.	2	1	72.8294	.
69	84	.	.	.	.	.	2	1	72.8294	.
69	85	.	.	.	.	.	2	1	72.8294	.
69	86	.	.	.	.	.	2	1	72.8294	.
69	87	.	.	.	.	.	2	1	72.8294	.
69	88	.	.	.	.	.	2	1	72.8294	.
69	89	.	.	.	.	.	2	1	72.8294	.
69	90	.	.	.	.	.	2	1	72.8294	.
69	91	.	.	.	.	.	2	1	72.8294	.
69	92	.	.	.	.	.	2	1	72.8294	.
69	93	.	.	.	.	.	2	1	72.8294	.
69	94	.	.	.	.	.	2	1	72.8294	.
69	95	.	.	.	.	.	2	1	72.8294	.
70	12	.	600	18	8	600	1	1	195.599	.
70	73	.	.	.	.	.	2	1	195.599	.
70	74	.	.	.	.	.	2	1	195.599	.
70	75	.	.	.	.	.	2	1	195.599	.
70	76	.	.	.	.	.	2	1	195.599	.
70	77	.	.	.	.	.	2	1	195.599	.
70	78	.	.	.	.	.	2	1	195.599	.
70	79	.	.	.	.	.	2	1	195.599	.
70	80	.	.	.	.	.	2	1	195.599	.
70	81	.	.	.	.	.	2	1	195.599	.
70	82	.	.	.	.	.	2	1	195.599	.
70	83	.	.	.	.	.	2	1	195.599	.
70	84	.	.	.	.	.	2	1	195.599	.
70	85	.	.	.	.	.	2	1	195.599	.
70	86	.	.	.	.	.	2	1	195.599	.
70	87	.	.	.	.	.	2	1	195.599	.
70	88	.	.	.	.	.	2	1	195.599	.
70	89	.	.	.	.	.	2	1	195.599	.
70	90	.	.	.	.	.	2	1	195.599	.
70	91	.	.	.	.	.	2	1	195.599	.
70	92	.	.	.	.	.	2	1	195.599	.
70	93	.	.	.	.	.	2	1	195.599	.
70	94	.	.	.	.	.	2	1	195.599	.
70	95	.	.	.	.	.	2	1	195.599	.
71	12	.	600	18	8	600	1	1	90.25	.
71	73	.	.	.	.	.	2	1	90.25	.
71	74	.	.	.	.	.	2	1	90.25	.
71	75	.	.	.	.	.	2	1	90.25	.
71	76	.	.	.	.	.	2	1	90.25	.
71	77	.	.	.	.	.	2	1	90.25	.
71	78	.	.	.	.	.	2	1	90.25	.
71	79	.	.	.	.	.	2	1	90.25	.
71	80	.	.	.	.	.	2	1	90.25	.
71	81	.	.	.	.	.	2	1	90.25	.
71	82	.	.	.	.	.	2	1	90.25	.
71	83	.	.	.	.	.	2	1	90.25	.
71	84	.	.	.	.	.	2	1	90.25	.
71	85	.	.	.	.	.	2	1	90.25	.
71	86	.	.	.	.	.	2	1	90.25	.
71	87	.	.	.	.	.	2	1	90.25	.
71	88	.	.	.	.	.	2	1	90.25	.
71	89	.	.	.	.	.	2	1	90.25	.
71	90	.	.	.	.	.	2	1	90.25	.
71	91	.	.	.	.	.	2	1	90.25	.
71	92	.	.	.	.	.	2	1	90.25	.
71	93	.	.	.	.	.	2	1	90.25	.
71	94	.	.	.	.	.	2	1	90.25	.
71	95	.	.	.	.	.	2	1	90.25	.
72	12	.	600	18	8	600	1	1	64.62	.
72	73	.	.	.	.	.	2	1	64.62	.
72	74	.	.	.	.	.	2	1	64.62	.
72	75	.	.	.	.	.	2	1	64.62	.
72	76	.	.	.	.	.	2	1	64.62	.
72	77	.	.	.	.	.	2	1	64.62	.
72	78	.	.	.	.	.	2	1	64.62	.
72	79	.	.	.	.	.	2	1	64.62	.
72	80	.	.	.	.	.	2	1	64.62	.
72	81	.	.	.	.	.	2	1	64.62	.
72	82	.	.	.	.	.	2	1	64.62	.
72	83	.	.	.	.	.	2	1	64.62	.
72	84	.	.	.	.	.	2	1	64.62	.
72	85	.	.	.	.	.	2	1	64.62	.
72	86	.	.	.	.	.	2	1	64.62	.
72	87	.	.	.	.	.	2	1	64.62	.
72	88	.	.	.	.	.	2	1	64.62	.
72	89	.	.	.	.	.	2	1	64.62	.
72	90	.	.	.	.	.	2	1	64.62	.
72	91	.	.	.	.	.	2	1	64.62	.
72	92	.	.	.	.	.	2	1	64.62	.
72	93	.	.	.	.	.	2	1	64.62	.
72	94	.	.	.	.	.	2	1	64.62	.
72	95	.	.	.	.	.	2	1	64.62	.
73	12	.	600	18	8	600	1	1	24.46	.
73	73	.	.	.	.	.	2	1	24.46	.
73	74	.	.	.	.	.	2	1	24.46	.
73	75	.	.	.	.	.	2	1	24.46	.
73	76	.	.	.	.	.	2	1	24.46	.
73	77	.	.	.	.	.	2	1	24.46	.
73	78	.	.	.	.	.	2	1	24.46	.
73	79	.	.	.	.	.	2	1	24.46	.
73	80	.	.	.	.	.	2	1	24.46	.
73	81	.	.	.	.	.	2	1	24.46	.
73	82	.	.	.	.	.	2	1	24.46	.
73	83	.	.	.	.	.	2	1	24.46	.
73	84	.	.	.	.	.	2	1	24.46	.
73	85	.	.	.	.	.	2	1	24.46	.
73	86	.	.	.	.	.	2	1	24.46	.
73	87	.	.	.	.	.	2	1	24.46	.
73	88	.	.	.	.	.	2	1	24.46	.
73	89	.	.	.	.	.	2	1	24.46	.
73	90	.	.	.	.	.	2	1	24.46	.
73	91	.	.	.	.	.	2	1	24.46	.
73	92	.	.	.	.	.	2	1	24.46	.
73	93	.	.	.	.	.	2	1	24.46	.
73	94	.	.	.	.	.	2	1	24.46	.
73	95	.	.	.	.	.	2	1	24.46	.
74	12	.	600	18	8	600	1	1	37.54	.
74	73	.	.	.	.	.	2	1	37.54	.
74	74	.	.	.	.	.	2	1	37.54	.
74	75	.	.	.	.	.	2	1	37.54	.
74	76	.	.	.	.	.	2	1	37.54	.
74	77	.	.	.	.	.	2	1	37.54	.
74	78	.	.	.	.	.	2	1	37.54	.
74	79	.	.	.	.	.	2	1	37.54	.
74	80	.	.	.	.	.	2	1	37.54	.
74	81	.	.	.	.	.	2	1	37.54	.
74	82	.	.	.	.	.	2	1	37.54	.
74	83	.	.	.	.	.	2	1	37.54	.
74	84	.	.	.	.	.	2	1	37.54	.
74	85	.	.	.	.	.	2	1	37.54	.
74	86	.	.	.	.	.	2	1	37.54	.
74	87	.	.	.	.	.	2	1	37.54	.
74	88	.	.	.	.	.	2	1	37.54	.
74	89	.	.	.	.	.	2	1	37.54	.
74	90	.	.	.	.	.	2	1	37.54	.
74	91	.	.	.	.	.	2	1	37.54	.
74	92	.	.	.	.	.	2	1	37.54	.
74	93	.	.	.	.	.	2	1	37.54	.
74	94	.	.	.	.	.	2	1	37.54	.
74	95	.	.	.	.	.	2	1	37.54	.
75	12	.	600	18	8	600	1	1	86.33	.
75	73	.	.	.	.	.	2	1	86.33	.
75	74	.	.	.	.	.	2	1	86.33	.
75	75	.	.	.	.	.	2	1	86.33	.
75	76	.	.	.	.	.	2	1	86.33	.
75	77	.	.	.	.	.	2	1	86.33	.
75	78	.	.	.	.	.	2	1	86.33	.
75	79	.	.	.	.	.	2	1	86.33	.
75	80	.	.	.	.	.	2	1	86.33	.
75	81	.	.	.	.	.	2	1	86.33	.
75	82	.	.	.	.	.	2	1	86.33	.
75	83	.	.	.	.	.	2	1	86.33	.
75	84	.	.	.	.	.	2	1	86.33	.
75	85	.	.	.	.	.	2	1	86.33	.
75	86	.	.	.	.	.	2	1	86.33	.
75	87	.	.	.	.	.	2	1	86.33	.
75	88	.	.	.	.	.	2	1	86.33	.
75	89	.	.	.	.	.	2	1	86.33	.
75	90	.	.	.	.	.	2	1	86.33	.
75	91	.	.	.	.	.	2	1	86.33	.
75	92	.	.	.	.	.	2	1	86.33	.
75	93	.	.	.	.	.	2	1	86.33	.
75	94	.	.	.	.	.	2	1	86.33	.
75	95	.	.	.	.	.	2	1	86.33	.
76	12	.	600	18	8	600	1	1	96.58	.
76	73	.	.	.	.	.	2	1	96.58	.
76	74	.	.	.	.	.	2	1	96.58	.
76	75	.	.	.	.	.	2	1	96.58	.
76	76	.	.	.	.	.	2	1	96.58	.
76	77	.	.	.	.	.	2	1	96.58	.
76	78	.	.	.	.	.	2	1	96.58	.
76	79	.	.	.	.	.	2	1	96.58	.
76	80	.	.	.	.	.	2	1	96.58	.
76	81	.	.	.	.	.	2	1	96.58	.
76	82	.	.	.	.	.	2	1	96.58	.
76	83	.	.	.	.	.	2	1	96.58	.
76	84	.	.	.	.	.	2	1	96.58	.
76	85	.	.	.	.	.	2	1	96.58	.
76	86	.	.	.	.	.	2	1	96.58	.
76	87	.	.	.	.	.	2	1	96.58	.
76	88	.	.	.	.	.	2	1	96.58	.
76	89	.	.	.	.	.	2	1	96.58	.
76	90	.	.	.	.	.	2	1	96.58	.
76	91	.	.	.	.	.	2	1	96.58	.
76	92	.	.	.	.	.	2	1	96.58	.
76	93	.	.	.	.	.	2	1	96.58	.
76	94	.	.	.	.	.	2	1	96.58	.
76	95	.	.	.	.	.	2	1	96.58	.
77	12	.	600	18	8	600	1	1	126.38	.
77	73	.	.	.	.	.	2	1	126.38	.
77	74	.	.	.	.	.	2	1	126.38	.
77	75	.	.	.	.	.	2	1	126.38	.
77	76	.	.	.	.	.	2	1	126.38	.
77	77	.	.	.	.	.	2	1	126.38	.
77	78	.	.	.	.	.	2	1	126.38	.
77	79	.	.	.	.	.	2	1	126.38	.
77	80	.	.	.	.	.	2	1	126.38	.
77	81	.	.	.	.	.	2	1	126.38	.
77	82	.	.	.	.	.	2	1	126.38	.
77	83	.	.	.	.	.	2	1	126.38	.
77	84	.	.	.	.	.	2	1	126.38	.
77	85	.	.	.	.	.	2	1	126.38	.
77	86	.	.	.	.	.	2	1	126.38	.
77	87	.	.	.	.	.	2	1	126.38	.
77	88	.	.	.	.	.	2	1	126.38	.
77	89	.	.	.	.	.	2	1	126.38	.
77	90	.	.	.	.	.	2	1	126.38	.
77	91	.	.	.	.	.	2	1	126.38	.
77	92	.	.	.	.	.	2	1	126.38	.
77	93	.	.	.	.	.	2	1	126.38	.
77	94	.	.	.	.	.	2	1	126.38	.
77	95	.	.	.	.	.	2	1	126.38	.
78	12	.	600	18	8	600	1	1	56.2	.
78	73	.	.	.	.	.	2	1	56.2	.
78	74	.	.	.	.	.	2	1	56.2	.
78	75	.	.	.	.	.	2	1	56.2	.
78	76	.	.	.	.	.	2	1	56.2	.
78	77	.	.	.	.	.	2	1	56.2	.
78	78	.	.	.	.	.	2	1	56.2	.
78	79	.	.	.	.	.	2	1	56.2	.
78	80	.	.	.	.	.	2	1	56.2	.
78	81	.	.	.	.	.	2	1	56.2	.
78	82	.	.	.	.	.	2	1	56.2	.
78	83	.	.	.	.	.	2	1	56.2	.
78	84	.	.	.	.	.	2	1	56.2	.
78	85	.	.	.	.	.	2	1	56.2	.
78	86	.	.	.	.	.	2	1	56.2	.
78	87	.	.	.	.	.	2	1	56.2	.
78	88	.	.	.	.	.	2	1	56.2	.
78	89	.	.	.	.	.	2	1	56.2	.
78	90	.	.	.	.	.	2	1	56.2	.
78	91	.	.	.	.	.	2	1	56.2	.
78	92	.	.	.	.	.	2	1	56.2	.
78	93	.	.	.	.	.	2	1	56.2	.
78	94	.	.	.	.	.	2	1	56.2	.
78	95	.	.	.	.	.	2	1	56.2	.
79	12	.	600	18	8	600	1	1	108.06	.
79	73	.	.	.	.	.	2	1	108.06	.
79	74	.	.	.	.	.	2	1	108.06	.
79	75	.	.	.	.	.	2	1	108.06	.
79	76	.	.	.	.	.	2	1	108.06	.
79	77	.	.	.	.	.	2	1	108.06	.
79	78	.	.	.	.	.	2	1	108.06	.
79	79	.	.	.	.	.	2	1	108.06	.
79	80	.	.	.	.	.	2	1	108.06	.
79	81	.	.	.	.	.	2	1	108.06	.
79	82	.	.	.	.	.	2	1	108.06	.
79	83	.	.	.	.	.	2	1	108.06	.
79	84	.	.	.	.	.	2	1	108.06	.
79	85	.	.	.	.	.	2	1	108.06	.
79	86	.	.	.	.	.	2	1	108.06	.
79	87	.	.	.	.	.	2	1	108.06	.
79	88	.	.	.	.	.	2	1	108.06	.
79	89	.	.	.	.	.	2	1	108.06	.
79	90	.	.	.	.	.	2	1	108.06	.
79	91	.	.	.	.	.	2	1	108.06	.
79	92	.	.	.	.	.	2	1	108.06	.
79	93	.	.	.	.	.	2	1	108.06	.
79	94	.	.	.	.	.	2	1	108.06	.
79	95	.	.	.	.	.	2	1	108.06	.
80	12	.	600	18	8	600	1	1	92.42	.
80	73	.	.	.	.	.	2	1	92.42	.
80	74	.	.	.	.	.	2	1	92.42	.
80	75	.	.	.	.	.	2	1	92.42	.
80	76	.	.	.	.	.	2	1	92.42	.
80	77	.	.	.	.	.	2	1	92.42	.
80	78	.	.	.	.	.	2	1	92.42	.
80	79	.	.	.	.	.	2	1	92.42	.
80	80	.	.	.	.	.	2	1	92.42	.
80	81	.	.	.	.	.	2	1	92.42	.
80	82	.	.	.	.	.	2	1	92.42	.
80	83	.	.	.	.	.	2	1	92.42	.
80	84	.	.	.	.	.	2	1	92.42	.
80	85	.	.	.	.	.	2	1	92.42	.
80	86	.	.	.	.	.	2	1	92.42	.
80	87	.	.	.	.	.	2	1	92.42	.
80	88	.	.	.	.	.	2	1	92.42	.
80	89	.	.	.	.	.	2	1	92.42	.
80	90	.	.	.	.	.	2	1	92.42	.
80	91	.	.	.	.	.	2	1	92.42	.
80	92	.	.	.	.	.	2	1	92.42	.
80	93	.	.	.	.	.	2	1	92.42	.
80	94	.	.	.	.	.	2	1	92.42	.
80	95	.	.	.	.	.	2	1	92.42	.
81	12	.	600	18	8	600	1	1	54.63	.
81	73	.	.	.	.	.	2	1	54.63	.
81	74	.	.	.	.	.	2	1	54.63	.
81	75	.	.	.	.	.	2	1	54.63	.
81	76	.	.	.	.	.	2	1	54.63	.
81	77	.	.	.	.	.	2	1	54.63	.
81	78	.	.	.	.	.	2	1	54.63	.
81	79	.	.	.	.	.	2	1	54.63	.
81	80	.	.	.	.	.	2	1	54.63	.
81	81	.	.	.	.	.	2	1	54.63	.
81	82	.	.	.	.	.	2	1	54.63	.
81	83	.	.	.	.	.	2	1	54.63	.
81	84	.	.	.	.	.	2	1	54.63	.
81	85	.	.	.	.	.	2	1	54.63	.
81	86	.	.	.	.	.	2	1	54.63	.
81	87	.	.	.	.	.	2	1	54.63	.
81	88	.	.	.	.	.	2	1	54.63	.
81	89	.	.	.	.	.	2	1	54.63	.
81	90	.	.	.	.	.	2	1	54.63	.
81	91	.	.	.	.	.	2	1	54.63	.
81	92	.	.	.	.	.	2	1	54.63	.
81	93	.	.	.	.	.	2	1	54.63	.
81	94	.	.	.	.	.	2	1	54.63	.
81	95	.	.	.	.	.	2	1	54.63	.
82	12	.	600	18	8	600	1	1	9.99	.
82	73	.	.	.	.	.	2	1	9.99	.
82	74	.	.	.	.	.	2	1	9.99	.
82	75	.	.	.	.	.	2	1	9.99	.
82	76	.	.	.	.	.	2	1	9.99	.
82	77	.	.	.	.	.	2	1	9.99	.
82	78	.	.	.	.	.	2	1	9.99	.
82	79	.	.	.	.	.	2	1	9.99	.
82	80	.	.	.	.	.	2	1	9.99	.
82	81	.	.	.	.	.	2	1	9.99	.
82	82	.	.	.	.	.	2	1	9.99	.
82	83	.	.	.	.	.	2	1	9.99	.
82	84	.	.	.	.	.	2	1	9.99	.
82	85	.	.	.	.	.	2	1	9.99	.
82	86	.	.	.	.	.	2	1	9.99	.
82	87	.	.	.	.	.	2	1	9.99	.
82	88	.	.	.	.	.	2	1	9.99	.
82	89	.	.	.	.	.	2	1	9.99	.
82	90	.	.	.	.	.	2	1	9.99	.
82	91	.	.	.	.	.	2	1	9.99	.
82	92	.	.	.	.	.	2	1	9.99	.
82	93	.	.	.	.	.	2	1	9.99	.
82	94	.	.	.	.	.	2	1	9.99	.
82	95	.	.	.	.	.	2	1	9.99	.
83	12	.	600	18	8	600	1	1	22.7245	.
83	73	.	.	.	.	.	2	1	22.7245	.
83	74	.	.	.	.	.	2	1	22.7245	.
83	75	.	.	.	.	.	2	1	22.7245	.
83	76	.	.	.	.	.	2	1	22.7245	.
83	77	.	.	.	.	.	2	1	22.7245	.
83	78	.	.	.	.	.	2	1	22.7245	.
83	79	.	.	.	.	.	2	1	22.7245	.
83	80	.	.	.	.	.	2	1	22.7245	.
83	81	.	.	.	.	.	2	1	22.7245	.
83	82	.	.	.	.	.	2	1	22.7245	.
83	83	.	.	.	.	.	2	1	22.7245	.
83	84	.	.	.	.	.	2	1	22.7245	.
83	85	.	.	.	.	.	2	1	22.7245	.
83	86	.	.	.	.	.	2	1	22.7245	.
83	87	.	.	.	.	.	2	1	22.7245	.
83	88	.	.	.	.	.	2	1	22.7245	.
83	89	.	.	.	.	.	2	1	22.7245	.
83	90	.	.	.	.	.	2	1	22.7245	.
83	91	.	.	.	.	.	2	1	22.7245	.
83	92	.	.	.	.	.	2	1	22.7245	.
83	93	.	.	.	.	.	2	1	22.7245	.
83	94	.	.	.	.	.	2	1	22.7245	.
83	95	.	.	.	.	.	2	1	22.7245	.

## Sheet: 450 mg q24h
#ID	TIME	DV	AMT	ADDL	II	RATE	EVID	MDV	CRCL	Concentration
1	12	.	450	14	24	600	1	1	31.8369	.
1	73	.	.	.	.	.	2	1	31.8369	.
1	74	.	.	.	.	.	2	1	31.8369	.
1	75	.	.	.	.	.	2	1	31.8369	.
1	76	.	.	.	.	.	2	1	31.8369	.
1	77	.	.	.	.	.	2	1	31.8369	.
1	78	.	.	.	.	.	2	1	31.8369	.
1	79	.	.	.	.	.	2	1	31.8369	.
1	80	.	.	.	.	.	2	1	31.8369	.
1	81	.	.	.	.	.	2	1	31.8369	.
1	82	.	.	.	.	.	2	1	31.8369	.
1	83	.	.	.	.	.	2	1	31.8369	.
1	84	.	.	.	.	.	2	1	31.8369	.
1	85	.	.	.	.	.	2	1	31.8369	.
1	86	.	.	.	.	.	2	1	31.8369	.
1	87	.	.	.	.	.	2	1	31.8369	.
1	88	.	.	.	.	.	2	1	31.8369	.
1	89	.	.	.	.	.	2	1	31.8369	.
1	90	.	.	.	.	.	2	1	31.8369	.
1	91	.	.	.	.	.	2	1	31.8369	.
1	92	.	.	.	.	.	2	1	31.8369	.
1	93	.	.	.	.	.	2	1	31.8369	.
1	94	.	.	.	.	.	2	1	31.8369	.
1	95	.	.	.	.	.	2	1	31.8369	.
2	12	.	450	14	24	600	1	1	59.0465	.
2	73	.	.	.	.	.	2	1	59.0465	.
2	74	.	.	.	.	.	2	1	59.0465	.
2	75	.	.	.	.	.	2	1	59.0465	.
2	76	.	.	.	.	.	2	1	59.0465	.
2	77	.	.	.	.	.	2	1	59.0465	.
2	78	.	.	.	.	.	2	1	59.0465	.
2	79	.	.	.	.	.	2	1	59.0465	.
2	80	.	.	.	.	.	2	1	59.0465	.
2	81	.	.	.	.	.	2	1	59.0465	.
2	82	.	.	.	.	.	2	1	59.0465	.
2	83	.	.	.	.	.	2	1	59.0465	.
2	84	.	.	.	.	.	2	1	59.0465	.
2	85	.	.	.	.	.	2	1	59.0465	.
2	86	.	.	.	.	.	2	1	59.0465	.
2	87	.	.	.	.	.	2	1	59.0465	.
2	88	.	.	.	.	.	2	1	59.0465	.
2	89	.	.	.	.	.	2	1	59.0465	.
2	90	.	.	.	.	.	2	1	59.0465	.
2	91	.	.	.	.	.	2	1	59.0465	.
2	92	.	.	.	.	.	2	1	59.0465	.
2	93	.	.	.	.	.	2	1	59.0465	.
2	94	.	.	.	.	.	2	1	59.0465	.
2	95	.	.	.	.	.	2	1	59.0465	.
3	12	.	450	14	24	600	1	1	73.4476	.
3	73	.	.	.	.	.	2	1	73.4476	.
3	74	.	.	.	.	.	2	1	73.4476	.
3	75	.	.	.	.	.	2	1	73.4476	.
3	76	.	.	.	.	.	2	1	73.4476	.
3	77	.	.	.	.	.	2	1	73.4476	.
3	78	.	.	.	.	.	2	1	73.4476	.
3	79	.	.	.	.	.	2	1	73.4476	.
3	80	.	.	.	.	.	2	1	73.4476	.
3	81	.	.	.	.	.	2	1	73.4476	.
3	82	.	.	.	.	.	2	1	73.4476	.
3	83	.	.	.	.	.	2	1	73.4476	.
3	84	.	.	.	.	.	2	1	73.4476	.
3	85	.	.	.	.	.	2	1	73.4476	.
3	86	.	.	.	.	.	2	1	73.4476	.
3	87	.	.	.	.	.	2	1	73.4476	.
3	88	.	.	.	.	.	2	1	73.4476	.
3	89	.	.	.	.	.	2	1	73.4476	.
3	90	.	.	.	.	.	2	1	73.4476	.
3	91	.	.	.	.	.	2	1	73.4476	.
3	92	.	.	.	.	.	2	1	73.4476	.
3	93	.	.	.	.	.	2	1	73.4476	.
3	94	.	.	.	.	.	2	1	73.4476	.
3	95	.	.	.	.	.	2	1	73.4476	.
4	12	.	450	14	24	600	1	1	145.477	.
4	73	.	.	.	.	.	2	1	145.477	.
4	74	.	.	.	.	.	2	1	145.477	.
4	75	.	.	.	.	.	2	1	145.477	.
4	76	.	.	.	.	.	2	1	145.477	.
4	77	.	.	.	.	.	2	1	145.477	.
4	78	.	.	.	.	.	2	1	145.477	.
4	79	.	.	.	.	.	2	1	145.477	.
4	80	.	.	.	.	.	2	1	145.477	.
4	81	.	.	.	.	.	2	1	145.477	.
4	82	.	.	.	.	.	2	1	145.477	.
4	83	.	.	.	.	.	2	1	145.477	.
4	84	.	.	.	.	.	2	1	145.477	.
4	85	.	.	.	.	.	2	1	145.477	.
4	86	.	.	.	.	.	2	1	145.477	.
4	87	.	.	.	.	.	2	1	145.477	.
4	88	.	.	.	.	.	2	1	145.477	.
4	89	.	.	.	.	.	2	1	145.477	.
4	90	.	.	.	.	.	2	1	145.477	.
4	91	.	.	.	.	.	2	1	145.477	.
4	92	.	.	.	.	.	2	1	145.477	.
4	93	.	.	.	.	.	2	1	145.477	.
4	94	.	.	.	.	.	2	1	145.477	.
4	95	.	.	.	.	.	2	1	145.477	.
5	12	.	450	14	24	600	1	1	32.663	.
5	73	.	.	.	.	.	2	1	32.663	.
5	74	.	.	.	.	.	2	1	32.663	.
5	75	.	.	.	.	.	2	1	32.663	.
5	76	.	.	.	.	.	2	1	32.663	.
5	77	.	.	.	.	.	2	1	32.663	.
5	78	.	.	.	.	.	2	1	32.663	.
5	79	.	.	.	.	.	2	1	32.663	.
5	80	.	.	.	.	.	2	1	32.663	.
5	81	.	.	.	.	.	2	1	32.663	.
5	82	.	.	.	.	.	2	1	32.663	.
5	83	.	.	.	.	.	2	1	32.663	.
5	84	.	.	.	.	.	2	1	32.663	.
5	85	.	.	.	.	.	2	1	32.663	.
5	86	.	.	.	.	.	2	1	32.663	.
5	87	.	.	.	.	.	2	1	32.663	.
5	88	.	.	.	.	.	2	1	32.663	.
5	89	.	.	.	.	.	2	1	32.663	.
5	90	.	.	.	.	.	2	1	32.663	.
5	91	.	.	.	.	.	2	1	32.663	.
5	92	.	.	.	.	.	2	1	32.663	.
5	93	.	.	.	.	.	2	1	32.663	.
5	94	.	.	.	.	.	2	1	32.663	.
5	95	.	.	.	.	.	2	1	32.663	.
6	12	.	450	14	24	600	1	1	67.1218	.
6	73	.	.	.	.	.	2	1	67.1218	.
6	74	.	.	.	.	.	2	1	67.1218	.
6	75	.	.	.	.	.	2	1	67.1218	.
6	76	.	.	.	.	.	2	1	67.1218	.
6	77	.	.	.	.	.	2	1	67.1218	.
6	78	.	.	.	.	.	2	1	67.1218	.
6	79	.	.	.	.	.	2	1	67.1218	.
6	80	.	.	.	.	.	2	1	67.1218	.
6	81	.	.	.	.	.	2	1	67.1218	.
6	82	.	.	.	.	.	2	1	67.1218	.
6	83	.	.	.	.	.	2	1	67.1218	.
6	84	.	.	.	.	.	2	1	67.1218	.
6	85	.	.	.	.	.	2	1	67.1218	.
6	86	.	.	.	.	.	2	1	67.1218	.
6	87	.	.	.	.	.	2	1	67.1218	.
6	88	.	.	.	.	.	2	1	67.1218	.
6	89	.	.	.	.	.	2	1	67.1218	.
6	90	.	.	.	.	.	2	1	67.1218	.
6	91	.	.	.	.	.	2	1	67.1218	.
6	92	.	.	.	.	.	2	1	67.1218	.
6	93	.	.	.	.	.	2	1	67.1218	.
6	94	.	.	.	.	.	2	1	67.1218	.
6	95	.	.	.	.	.	2	1	67.1218	.
7	12	.	450	14	24	600	1	1	58.812	.
7	73	.	.	.	.	.	2	1	58.812	.
7	74	.	.	.	.	.	2	1	58.812	.
7	75	.	.	.	.	.	2	1	58.812	.
7	76	.	.	.	.	.	2	1	58.812	.
7	77	.	.	.	.	.	2	1	58.812	.
7	78	.	.	.	.	.	2	1	58.812	.
7	79	.	.	.	.	.	2	1	58.812	.
7	80	.	.	.	.	.	2	1	58.812	.
7	81	.	.	.	.	.	2	1	58.812	.
7	82	.	.	.	.	.	2	1	58.812	.
7	83	.	.	.	.	.	2	1	58.812	.
7	84	.	.	.	.	.	2	1	58.812	.
7	85	.	.	.	.	.	2	1	58.812	.
7	86	.	.	.	.	.	2	1	58.812	.
7	87	.	.	.	.	.	2	1	58.812	.
7	88	.	.	.	.	.	2	1	58.812	.
7	89	.	.	.	.	.	2	1	58.812	.
7	90	.	.	.	.	.	2	1	58.812	.
7	91	.	.	.	.	.	2	1	58.812	.
7	92	.	.	.	.	.	2	1	58.812	.
7	93	.	.	.	.	.	2	1	58.812	.
7	94	.	.	.	.	.	2	1	58.812	.
7	95	.	.	.	.	.	2	1	58.812	.
8	12	.	450	14	24	600	1	1	83.1296	.
8	73	.	.	.	.	.	2	1	83.1296	.
8	74	.	.	.	.	.	2	1	83.1296	.
8	75	.	.	.	.	.	2	1	83.1296	.
8	76	.	.	.	.	.	2	1	83.1296	.
8	77	.	.	.	.	.	2	1	83.1296	.
8	78	.	.	.	.	.	2	1	83.1296	.
8	79	.	.	.	.	.	2	1	83.1296	.
8	80	.	.	.	.	.	2	1	83.1296	.
8	81	.	.	.	.	.	2	1	83.1296	.
8	82	.	.	.	.	.	2	1	83.1296	.
8	83	.	.	.	.	.	2	1	83.1296	.
8	84	.	.	.	.	.	2	1	83.1296	.
8	85	.	.	.	.	.	2	1	83.1296	.
8	86	.	.	.	.	.	2	1	83.1296	.
8	87	.	.	.	.	.	2	1	83.1296	.
8	88	.	.	.	.	.	2	1	83.1296	.
8	89	.	.	.	.	.	2	1	83.1296	.
8	90	.	.	.	.	.	2	1	83.1296	.
8	91	.	.	.	.	.	2	1	83.1296	.
8	92	.	.	.	.	.	2	1	83.1296	.
8	93	.	.	.	.	.	2	1	83.1296	.
8	94	.	.	.	.	.	2	1	83.1296	.
8	95	.	.	.	.	.	2	1	83.1296	.
9	12	.	450	14	24	600	1	1	106.115	.
9	73	.	.	.	.	.	2	1	106.115	.
9	74	.	.	.	.	.	2	1	106.115	.
9	75	.	.	.	.	.	2	1	106.115	.
9	76	.	.	.	.	.	2	1	106.115	.
9	77	.	.	.	.	.	2	1	106.115	.
9	78	.	.	.	.	.	2	1	106.115	.
9	79	.	.	.	.	.	2	1	106.115	.
9	80	.	.	.	.	.	2	1	106.115	.
9	81	.	.	.	.	.	2	1	106.115	.
9	82	.	.	.	.	.	2	1	106.115	.
9	83	.	.	.	.	.	2	1	106.115	.
9	84	.	.	.	.	.	2	1	106.115	.
9	85	.	.	.	.	.	2	1	106.115	.
9	86	.	.	.	.	.	2	1	106.115	.
9	87	.	.	.	.	.	2	1	106.115	.
9	88	.	.	.	.	.	2	1	106.115	.
9	89	.	.	.	.	.	2	1	106.115	.
9	90	.	.	.	.	.	2	1	106.115	.
9	91	.	.	.	.	.	2	1	106.115	.
9	92	.	.	.	.	.	2	1	106.115	.
9	93	.	.	.	.	.	2	1	106.115	.
9	94	.	.	.	.	.	2	1	106.115	.
9	95	.	.	.	.	.	2	1	106.115	.
10	12	.	450	14	24	600	1	1	107.14	.
10	73	.	.	.	.	.	2	1	107.14	.
10	74	.	.	.	.	.	2	1	107.14	.
10	75	.	.	.	.	.	2	1	107.14	.
10	76	.	.	.	.	.	2	1	107.14	.
10	77	.	.	.	.	.	2	1	107.14	.
10	78	.	.	.	.	.	2	1	107.14	.
10	79	.	.	.	.	.	2	1	107.14	.
10	80	.	.	.	.	.	2	1	107.14	.
10	81	.	.	.	.	.	2	1	107.14	.
10	82	.	.	.	.	.	2	1	107.14	.
10	83	.	.	.	.	.	2	1	107.14	.
10	84	.	.	.	.	.	2	1	107.14	.
10	85	.	.	.	.	.	2	1	107.14	.
10	86	.	.	.	.	.	2	1	107.14	.
10	87	.	.	.	.	.	2	1	107.14	.
10	88	.	.	.	.	.	2	1	107.14	.
10	89	.	.	.	.	.	2	1	107.14	.
10	90	.	.	.	.	.	2	1	107.14	.
10	91	.	.	.	.	.	2	1	107.14	.
10	92	.	.	.	.	.	2	1	107.14	.
10	93	.	.	.	.	.	2	1	107.14	.
10	94	.	.	.	.	.	2	1	107.14	.
10	95	.	.	.	.	.	2	1	107.14	.
11	12	.	450	14	24	600	1	1	82.3214	.
11	73	.	.	.	.	.	2	1	82.3214	.
11	74	.	.	.	.	.	2	1	82.3214	.
11	75	.	.	.	.	.	2	1	82.3214	.
11	76	.	.	.	.	.	2	1	82.3214	.
11	77	.	.	.	.	.	2	1	82.3214	.
11	78	.	.	.	.	.	2	1	82.3214	.
11	79	.	.	.	.	.	2	1	82.3214	.
11	80	.	.	.	.	.	2	1	82.3214	.
11	81	.	.	.	.	.	2	1	82.3214	.
11	82	.	.	.	.	.	2	1	82.3214	.
11	83	.	.	.	.	.	2	1	82.3214	.
11	84	.	.	.	.	.	2	1	82.3214	.
11	85	.	.	.	.	.	2	1	82.3214	.
11	86	.	.	.	.	.	2	1	82.3214	.
11	87	.	.	.	.	.	2	1	82.3214	.
11	88	.	.	.	.	.	2	1	82.3214	.
11	89	.	.	.	.	.	2	1	82.3214	.
11	90	.	.	.	.	.	2	1	82.3214	.
11	91	.	.	.	.	.	2	1	82.3214	.
11	92	.	.	.	.	.	2	1	82.3214	.
11	93	.	.	.	.	.	2	1	82.3214	.
11	94	.	.	.	.	.	2	1	82.3214	.
11	95	.	.	.	.	.	2	1	82.3214	.
12	12	.	450	14	24	600	1	1	80.8246	.
12	73	.	.	.	.	.	2	1	80.8246	.
12	74	.	.	.	.	.	2	1	80.8246	.
12	75	.	.	.	.	.	2	1	80.8246	.
12	76	.	.	.	.	.	2	1	80.8246	.
12	77	.	.	.	.	.	2	1	80.8246	.
12	78	.	.	.	.	.	2	1	80.8246	.
12	79	.	.	.	.	.	2	1	80.8246	.
12	80	.	.	.	.	.	2	1	80.8246	.
12	81	.	.	.	.	.	2	1	80.8246	.
12	82	.	.	.	.	.	2	1	80.8246	.
12	83	.	.	.	.	.	2	1	80.8246	.
12	84	.	.	.	.	.	2	1	80.8246	.
12	85	.	.	.	.	.	2	1	80.8246	.
12	86	.	.	.	.	.	2	1	80.8246	.
12	87	.	.	.	.	.	2	1	80.8246	.
12	88	.	.	.	.	.	2	1	80.8246	.
12	89	.	.	.	.	.	2	1	80.8246	.
12	90	.	.	.	.	.	2	1	80.8246	.
12	91	.	.	.	.	.	2	1	80.8246	.
12	92	.	.	.	.	.	2	1	80.8246	.
12	93	.	.	.	.	.	2	1	80.8246	.
12	94	.	.	.	.	.	2	1	80.8246	.
12	95	.	.	.	.	.	2	1	80.8246	.
13	12	.	450	14	24	600	1	1	98.8094	.
13	73	.	.	.	.	.	2	1	98.8094	.
13	74	.	.	.	.	.	2	1	98.8094	.
13	75	.	.	.	.	.	2	1	98.8094	.
13	76	.	.	.	.	.	2	1	98.8094	.
13	77	.	.	.	.	.	2	1	98.8094	.
13	78	.	.	.	.	.	2	1	98.8094	.
13	79	.	.	.	.	.	2	1	98.8094	.
13	80	.	.	.	.	.	2	1	98.8094	.
13	81	.	.	.	.	.	2	1	98.8094	.
13	82	.	.	.	.	.	2	1	98.8094	.
13	83	.	.	.	.	.	2	1	98.8094	.
13	84	.	.	.	.	.	2	1	98.8094	.
13	85	.	.	.	.	.	2	1	98.8094	.
13	86	.	.	.	.	.	2	1	98.8094	.
13	87	.	.	.	.	.	2	1	98.8094	.
13	88	.	.	.	.	.	2	1	98.8094	.
13	89	.	.	.	.	.	2	1	98.8094	.
13	90	.	.	.	.	.	2	1	98.8094	.
13	91	.	.	.	.	.	2	1	98.8094	.
13	92	.	.	.	.	.	2	1	98.8094	.
13	93	.	.	.	.	.	2	1	98.8094	.
13	94	.	.	.	.	.	2	1	98.8094	.
13	95	.	.	.	.	.	2	1	98.8094	.
14	12	.	450	14	24	600	1	1	105.446	.
14	73	.	.	.	.	.	2	1	105.446	.
14	74	.	.	.	.	.	2	1	105.446	.
14	75	.	.	.	.	.	2	1	105.446	.
14	76	.	.	.	.	.	2	1	105.446	.
14	77	.	.	.	.	.	2	1	105.446	.
14	78	.	.	.	.	.	2	1	105.446	.
14	79	.	.	.	.	.	2	1	105.446	.
14	80	.	.	.	.	.	2	1	105.446	.
14	81	.	.	.	.	.	2	1	105.446	.
14	82	.	.	.	.	.	2	1	105.446	.
14	83	.	.	.	.	.	2	1	105.446	.
14	84	.	.	.	.	.	2	1	105.446	.
14	85	.	.	.	.	.	2	1	105.446	.
14	86	.	.	.	.	.	2	1	105.446	.
14	87	.	.	.	.	.	2	1	105.446	.
14	88	.	.	.	.	.	2	1	105.446	.
14	89	.	.	.	.	.	2	1	105.446	.
14	90	.	.	.	.	.	2	1	105.446	.
14	91	.	.	.	.	.	2	1	105.446	.
14	92	.	.	.	.	.	2	1	105.446	.
14	93	.	.	.	.	.	2	1	105.446	.
14	94	.	.	.	.	.	2	1	105.446	.
14	95	.	.	.	.	.	2	1	105.446	.
15	12	.	450	14	24	600	1	1	33.8875	.
15	73	.	.	.	.	.	2	1	33.8875	.
15	74	.	.	.	.	.	2	1	33.8875	.
15	75	.	.	.	.	.	2	1	33.8875	.
15	76	.	.	.	.	.	2	1	33.8875	.
15	77	.	.	.	.	.	2	1	33.8875	.
15	78	.	.	.	.	.	2	1	33.8875	.
15	79	.	.	.	.	.	2	1	33.8875	.
15	80	.	.	.	.	.	2	1	33.8875	.
15	81	.	.	.	.	.	2	1	33.8875	.
15	82	.	.	.	.	.	2	1	33.8875	.
15	83	.	.	.	.	.	2	1	33.8875	.
15	84	.	.	.	.	.	2	1	33.8875	.
15	85	.	.	.	.	.	2	1	33.8875	.
15	86	.	.	.	.	.	2	1	33.8875	.
15	87	.	.	.	.	.	2	1	33.8875	.
15	88	.	.	.	.	.	2	1	33.8875	.
15	89	.	.	.	.	.	2	1	33.8875	.
15	90	.	.	.	.	.	2	1	33.8875	.
15	91	.	.	.	.	.	2	1	33.8875	.
15	92	.	.	.	.	.	2	1	33.8875	.
15	93	.	.	.	.	.	2	1	33.8875	.
15	94	.	.	.	.	.	2	1	33.8875	.
15	95	.	.	.	.	.	2	1	33.8875	.
16	12	.	450	14	24	600	1	1	71.7487	.
16	73	.	.	.	.	.	2	1	71.7487	.
16	74	.	.	.	.	.	2	1	71.7487	.
16	75	.	.	.	.	.	2	1	71.7487	.
16	76	.	.	.	.	.	2	1	71.7487	.
16	77	.	.	.	.	.	2	1	71.7487	.
16	78	.	.	.	.	.	2	1	71.7487	.
16	79	.	.	.	.	.	2	1	71.7487	.
16	80	.	.	.	.	.	2	1	71.7487	.
16	81	.	.	.	.	.	2	1	71.7487	.
16	82	.	.	.	.	.	2	1	71.7487	.
16	83	.	.	.	.	.	2	1	71.7487	.
16	84	.	.	.	.	.	2	1	71.7487	.
16	85	.	.	.	.	.	2	1	71.7487	.
16	86	.	.	.	.	.	2	1	71.7487	.
16	87	.	.	.	.	.	2	1	71.7487	.
16	88	.	.	.	.	.	2	1	71.7487	.
16	89	.	.	.	.	.	2	1	71.7487	.
16	90	.	.	.	.	.	2	1	71.7487	.
16	91	.	.	.	.	.	2	1	71.7487	.
16	92	.	.	.	.	.	2	1	71.7487	.
16	93	.	.	.	.	.	2	1	71.7487	.
16	94	.	.	.	.	.	2	1	71.7487	.
16	95	.	.	.	.	.	2	1	71.7487	.
17	12	.	450	14	24	600	1	1	40.1705	.
17	73	.	.	.	.	.	2	1	40.1705	.
17	74	.	.	.	.	.	2	1	40.1705	.
17	75	.	.	.	.	.	2	1	40.1705	.
17	76	.	.	.	.	.	2	1	40.1705	.
17	77	.	.	.	.	.	2	1	40.1705	.
17	78	.	.	.	.	.	2	1	40.1705	.
17	79	.	.	.	.	.	2	1	40.1705	.
17	80	.	.	.	.	.	2	1	40.1705	.
17	81	.	.	.	.	.	2	1	40.1705	.
17	82	.	.	.	.	.	2	1	40.1705	.
17	83	.	.	.	.	.	2	1	40.1705	.
17	84	.	.	.	.	.	2	1	40.1705	.
17	85	.	.	.	.	.	2	1	40.1705	.
17	86	.	.	.	.	.	2	1	40.1705	.
17	87	.	.	.	.	.	2	1	40.1705	.
17	88	.	.	.	.	.	2	1	40.1705	.
17	89	.	.	.	.	.	2	1	40.1705	.
17	90	.	.	.	.	.	2	1	40.1705	.
17	91	.	.	.	.	.	2	1	40.1705	.
17	92	.	.	.	.	.	2	1	40.1705	.
17	93	.	.	.	.	.	2	1	40.1705	.
17	94	.	.	.	.	.	2	1	40.1705	.
17	95	.	.	.	.	.	2	1	40.1705	.
18	12	.	450	14	24	600	1	1	12.3056	.
18	73	.	.	.	.	.	2	1	12.3056	.
18	74	.	.	.	.	.	2	1	12.3056	.
18	75	.	.	.	.	.	2	1	12.3056	.
18	76	.	.	.	.	.	2	1	12.3056	.
18	77	.	.	.	.	.	2	1	12.3056	.
18	78	.	.	.	.	.	2	1	12.3056	.
18	79	.	.	.	.	.	2	1	12.3056	.
18	80	.	.	.	.	.	2	1	12.3056	.
18	81	.	.	.	.	.	2	1	12.3056	.
18	82	.	.	.	.	.	2	1	12.3056	.
18	83	.	.	.	.	.	2	1	12.3056	.
18	84	.	.	.	.	.	2	1	12.3056	.
18	85	.	.	.	.	.	2	1	12.3056	.
18	86	.	.	.	.	.	2	1	12.3056	.
18	87	.	.	.	.	.	2	1	12.3056	.
18	88	.	.	.	.	.	2	1	12.3056	.
18	89	.	.	.	.	.	2	1	12.3056	.
18	90	.	.	.	.	.	2	1	12.3056	.
18	91	.	.	.	.	.	2	1	12.3056	.
18	92	.	.	.	.	.	2	1	12.3056	.
18	93	.	.	.	.	.	2	1	12.3056	.
18	94	.	.	.	.	.	2	1	12.3056	.
18	95	.	.	.	.	.	2	1	12.3056	.
19	12	.	450	14	24	600	1	1	45.7548	.
19	73	.	.	.	.	.	2	1	45.7548	.
19	74	.	.	.	.	.	2	1	45.7548	.
19	75	.	.	.	.	.	2	1	45.7548	.
19	76	.	.	.	.	.	2	1	45.7548	.
19	77	.	.	.	.	.	2	1	45.7548	.
19	78	.	.	.	.	.	2	1	45.7548	.
19	79	.	.	.	.	.	2	1	45.7548	.
19	80	.	.	.	.	.	2	1	45.7548	.
19	81	.	.	.	.	.	2	1	45.7548	.
19	82	.	.	.	.	.	2	1	45.7548	.
19	83	.	.	.	.	.	2	1	45.7548	.
19	84	.	.	.	.	.	2	1	45.7548	.
19	85	.	.	.	.	.	2	1	45.7548	.
19	86	.	.	.	.	.	2	1	45.7548	.
19	87	.	.	.	.	.	2	1	45.7548	.
19	88	.	.	.	.	.	2	1	45.7548	.
19	89	.	.	.	.	.	2	1	45.7548	.
19	90	.	.	.	.	.	2	1	45.7548	.
19	91	.	.	.	.	.	2	1	45.7548	.
19	92	.	.	.	.	.	2	1	45.7548	.
19	93	.	.	.	.	.	2	1	45.7548	.
19	94	.	.	.	.	.	2	1	45.7548	.
19	95	.	.	.	.	.	2	1	45.7548	.
20	12	.	450	14	24	600	1	1	50.2214	.
20	73	.	.	.	.	.	2	1	50.2214	.
20	74	.	.	.	.	.	2	1	50.2214	.
20	75	.	.	.	.	.	2	1	50.2214	.
20	76	.	.	.	.	.	2	1	50.2214	.
20	77	.	.	.	.	.	2	1	50.2214	.
20	78	.	.	.	.	.	2	1	50.2214	.
20	79	.	.	.	.	.	2	1	50.2214	.
20	80	.	.	.	.	.	2	1	50.2214	.
20	81	.	.	.	.	.	2	1	50.2214	.
20	82	.	.	.	.	.	2	1	50.2214	.
20	83	.	.	.	.	.	2	1	50.2214	.
20	84	.	.	.	.	.	2	1	50.2214	.
20	85	.	.	.	.	.	2	1	50.2214	.
20	86	.	.	.	.	.	2	1	50.2214	.
20	87	.	.	.	.	.	2	1	50.2214	.
20	88	.	.	.	.	.	2	1	50.2214	.
20	89	.	.	.	.	.	2	1	50.2214	.
20	90	.	.	.	.	.	2	1	50.2214	.
20	91	.	.	.	.	.	2	1	50.2214	.
20	92	.	.	.	.	.	2	1	50.2214	.
20	93	.	.	.	.	.	2	1	50.2214	.
20	94	.	.	.	.	.	2	1	50.2214	.
20	95	.	.	.	.	.	2	1	50.2214	.
21	12	.	450	14	24	600	1	1	39.1564	.
21	73	.	.	.	.	.	2	1	39.1564	.
21	74	.	.	.	.	.	2	1	39.1564	.
21	75	.	.	.	.	.	2	1	39.1564	.
21	76	.	.	.	.	.	2	1	39.1564	.
21	77	.	.	.	.	.	2	1	39.1564	.
21	78	.	.	.	.	.	2	1	39.1564	.
21	79	.	.	.	.	.	2	1	39.1564	.
21	80	.	.	.	.	.	2	1	39.1564	.
21	81	.	.	.	.	.	2	1	39.1564	.
21	82	.	.	.	.	.	2	1	39.1564	.
21	83	.	.	.	.	.	2	1	39.1564	.
21	84	.	.	.	.	.	2	1	39.1564	.
21	85	.	.	.	.	.	2	1	39.1564	.
21	86	.	.	.	.	.	2	1	39.1564	.
21	87	.	.	.	.	.	2	1	39.1564	.
21	88	.	.	.	.	.	2	1	39.1564	.
21	89	.	.	.	.	.	2	1	39.1564	.
21	90	.	.	.	.	.	2	1	39.1564	.
21	91	.	.	.	.	.	2	1	39.1564	.
21	92	.	.	.	.	.	2	1	39.1564	.
21	93	.	.	.	.	.	2	1	39.1564	.
21	94	.	.	.	.	.	2	1	39.1564	.
21	95	.	.	.	.	.	2	1	39.1564	.
22	12	.	450	14	24	600	1	1	66.1488	.
22	73	.	.	.	.	.	2	1	66.1488	.
22	74	.	.	.	.	.	2	1	66.1488	.
22	75	.	.	.	.	.	2	1	66.1488	.
22	76	.	.	.	.	.	2	1	66.1488	.
22	77	.	.	.	.	.	2	1	66.1488	.
22	78	.	.	.	.	.	2	1	66.1488	.
22	79	.	.	.	.	.	2	1	66.1488	.
22	80	.	.	.	.	.	2	1	66.1488	.
22	81	.	.	.	.	.	2	1	66.1488	.
22	82	.	.	.	.	.	2	1	66.1488	.
22	83	.	.	.	.	.	2	1	66.1488	.
22	84	.	.	.	.	.	2	1	66.1488	.
22	85	.	.	.	.	.	2	1	66.1488	.
22	86	.	.	.	.	.	2	1	66.1488	.
22	87	.	.	.	.	.	2	1	66.1488	.
22	88	.	.	.	.	.	2	1	66.1488	.
22	89	.	.	.	.	.	2	1	66.1488	.
22	90	.	.	.	.	.	2	1	66.1488	.
22	91	.	.	.	.	.	2	1	66.1488	.
22	92	.	.	.	.	.	2	1	66.1488	.
22	93	.	.	.	.	.	2	1	66.1488	.
22	94	.	.	.	.	.	2	1	66.1488	.
22	95	.	.	.	.	.	2	1	66.1488	.
23	12	.	450	14	24	600	1	1	15.4422	.
23	73	.	.	.	.	.	2	1	15.4422	.
23	74	.	.	.	.	.	2	1	15.4422	.
23	75	.	.	.	.	.	2	1	15.4422	.
23	76	.	.	.	.	.	2	1	15.4422	.
23	77	.	.	.	.	.	2	1	15.4422	.
23	78	.	.	.	.	.	2	1	15.4422	.
23	79	.	.	.	.	.	2	1	15.4422	.
23	80	.	.	.	.	.	2	1	15.4422	.
23	81	.	.	.	.	.	2	1	15.4422	.
23	82	.	.	.	.	.	2	1	15.4422	.
23	83	.	.	.	.	.	2	1	15.4422	.
23	84	.	.	.	.	.	2	1	15.4422	.
23	85	.	.	.	.	.	2	1	15.4422	.
23	86	.	.	.	.	.	2	1	15.4422	.
23	87	.	.	.	.	.	2	1	15.4422	.
23	88	.	.	.	.	.	2	1	15.4422	.
23	89	.	.	.	.	.	2	1	15.4422	.
23	90	.	.	.	.	.	2	1	15.4422	.
23	91	.	.	.	.	.	2	1	15.4422	.
23	92	.	.	.	.	.	2	1	15.4422	.
23	93	.	.	.	.	.	2	1	15.4422	.
23	94	.	.	.	.	.	2	1	15.4422	.
23	95	.	.	.	.	.	2	1	15.4422	.
24	12	.	450	14	24	600	1	1	24.4499	.
24	73	.	.	.	.	.	2	1	24.4499	.
24	74	.	.	.	.	.	2	1	24.4499	.
24	75	.	.	.	.	.	2	1	24.4499	.
24	76	.	.	.	.	.	2	1	24.4499	.
24	77	.	.	.	.	.	2	1	24.4499	.
24	78	.	.	.	.	.	2	1	24.4499	.
24	79	.	.	.	.	.	2	1	24.4499	.
24	80	.	.	.	.	.	2	1	24.4499	.
24	81	.	.	.	.	.	2	1	24.4499	.
24	82	.	.	.	.	.	2	1	24.4499	.
24	83	.	.	.	.	.	2	1	24.4499	.
24	84	.	.	.	.	.	2	1	24.4499	.
24	85	.	.	.	.	.	2	1	24.4499	.
24	86	.	.	.	.	.	2	1	24.4499	.
24	87	.	.	.	.	.	2	1	24.4499	.
24	88	.	.	.	.	.	2	1	24.4499	.
24	89	.	.	.	.	.	2	1	24.4499	.
24	90	.	.	.	.	.	2	1	24.4499	.
24	91	.	.	.	.	.	2	1	24.4499	.
24	92	.	.	.	.	.	2	1	24.4499	.
24	93	.	.	.	.	.	2	1	24.4499	.
24	94	.	.	.	.	.	2	1	24.4499	.
24	95	.	.	.	.	.	2	1	24.4499	.
25	12	.	450	14	24	600	1	1	87.8431	.
25	73	.	.	.	.	.	2	1	87.8431	.
25	74	.	.	.	.	.	2	1	87.8431	.
25	75	.	.	.	.	.	2	1	87.8431	.
25	76	.	.	.	.	.	2	1	87.8431	.
25	77	.	.	.	.	.	2	1	87.8431	.
25	78	.	.	.	.	.	2	1	87.8431	.
25	79	.	.	.	.	.	2	1	87.8431	.
25	80	.	.	.	.	.	2	1	87.8431	.
25	81	.	.	.	.	.	2	1	87.8431	.
25	82	.	.	.	.	.	2	1	87.8431	.
25	83	.	.	.	.	.	2	1	87.8431	.
25	84	.	.	.	.	.	2	1	87.8431	.
25	85	.	.	.	.	.	2	1	87.8431	.
25	86	.	.	.	.	.	2	1	87.8431	.
25	87	.	.	.	.	.	2	1	87.8431	.
25	88	.	.	.	.	.	2	1	87.8431	.
25	89	.	.	.	.	.	2	1	87.8431	.
25	90	.	.	.	.	.	2	1	87.8431	.
25	91	.	.	.	.	.	2	1	87.8431	.
25	92	.	.	.	.	.	2	1	87.8431	.
25	93	.	.	.	.	.	2	1	87.8431	.
25	94	.	.	.	.	.	2	1	87.8431	.
25	95	.	.	.	.	.	2	1	87.8431	.
26	12	.	450	14	24	600	1	1	58.2994	.
26	73	.	.	.	.	.	2	1	58.2994	.
26	74	.	.	.	.	.	2	1	58.2994	.
26	75	.	.	.	.	.	2	1	58.2994	.
26	76	.	.	.	.	.	2	1	58.2994	.
26	77	.	.	.	.	.	2	1	58.2994	.
26	78	.	.	.	.	.	2	1	58.2994	.
26	79	.	.	.	.	.	2	1	58.2994	.
26	80	.	.	.	.	.	2	1	58.2994	.
26	81	.	.	.	.	.	2	1	58.2994	.
26	82	.	.	.	.	.	2	1	58.2994	.
26	83	.	.	.	.	.	2	1	58.2994	.
26	84	.	.	.	.	.	2	1	58.2994	.
26	85	.	.	.	.	.	2	1	58.2994	.
26	86	.	.	.	.	.	2	1	58.2994	.
26	87	.	.	.	.	.	2	1	58.2994	.
26	88	.	.	.	.	.	2	1	58.2994	.
26	89	.	.	.	.	.	2	1	58.2994	.
26	90	.	.	.	.	.	2	1	58.2994	.
26	91	.	.	.	.	.	2	1	58.2994	.
26	92	.	.	.	.	.	2	1	58.2994	.
26	93	.	.	.	.	.	2	1	58.2994	.
26	94	.	.	.	.	.	2	1	58.2994	.
26	95	.	.	.	.	.	2	1	58.2994	.
27	12	.	450	14	24	600	1	1	13.7642	.
27	73	.	.	.	.	.	2	1	13.7642	.
27	74	.	.	.	.	.	2	1	13.7642	.
27	75	.	.	.	.	.	2	1	13.7642	.
27	76	.	.	.	.	.	2	1	13.7642	.
27	77	.	.	.	.	.	2	1	13.7642	.
27	78	.	.	.	.	.	2	1	13.7642	.
27	79	.	.	.	.	.	2	1	13.7642	.
27	80	.	.	.	.	.	2	1	13.7642	.
27	81	.	.	.	.	.	2	1	13.7642	.
27	82	.	.	.	.	.	2	1	13.7642	.
27	83	.	.	.	.	.	2	1	13.7642	.
27	84	.	.	.	.	.	2	1	13.7642	.
27	85	.	.	.	.	.	2	1	13.7642	.
27	86	.	.	.	.	.	2	1	13.7642	.
27	87	.	.	.	.	.	2	1	13.7642	.
27	88	.	.	.	.	.	2	1	13.7642	.
27	89	.	.	.	.	.	2	1	13.7642	.
27	90	.	.	.	.	.	2	1	13.7642	.
27	91	.	.	.	.	.	2	1	13.7642	.
27	92	.	.	.	.	.	2	1	13.7642	.
27	93	.	.	.	.	.	2	1	13.7642	.
27	94	.	.	.	.	.	2	1	13.7642	.
27	95	.	.	.	.	.	2	1	13.7642	.
28	12	.	450	14	24	600	1	1	24.5391	.
28	73	.	.	.	.	.	2	1	24.5391	.
28	74	.	.	.	.	.	2	1	24.5391	.
28	75	.	.	.	.	.	2	1	24.5391	.
28	76	.	.	.	.	.	2	1	24.5391	.
28	77	.	.	.	.	.	2	1	24.5391	.
28	78	.	.	.	.	.	2	1	24.5391	.
28	79	.	.	.	.	.	2	1	24.5391	.
28	80	.	.	.	.	.	2	1	24.5391	.
28	81	.	.	.	.	.	2	1	24.5391	.
28	82	.	.	.	.	.	2	1	24.5391	.
28	83	.	.	.	.	.	2	1	24.5391	.
28	84	.	.	.	.	.	2	1	24.5391	.
28	85	.	.	.	.	.	2	1	24.5391	.
28	86	.	.	.	.	.	2	1	24.5391	.
28	87	.	.	.	.	.	2	1	24.5391	.
28	88	.	.	.	.	.	2	1	24.5391	.
28	89	.	.	.	.	.	2	1	24.5391	.
28	90	.	.	.	.	.	2	1	24.5391	.
28	91	.	.	.	.	.	2	1	24.5391	.
28	92	.	.	.	.	.	2	1	24.5391	.
28	93	.	.	.	.	.	2	1	24.5391	.
28	94	.	.	.	.	.	2	1	24.5391	.
28	95	.	.	.	.	.	2	1	24.5391	.
29	12	.	450	14	24	600	1	1	62.6589	.
29	73	.	.	.	.	.	2	1	62.6589	.
29	74	.	.	.	.	.	2	1	62.6589	.
29	75	.	.	.	.	.	2	1	62.6589	.
29	76	.	.	.	.	.	2	1	62.6589	.
29	77	.	.	.	.	.	2	1	62.6589	.
29	78	.	.	.	.	.	2	1	62.6589	.
29	79	.	.	.	.	.	2	1	62.6589	.
29	80	.	.	.	.	.	2	1	62.6589	.
29	81	.	.	.	.	.	2	1	62.6589	.
29	82	.	.	.	.	.	2	1	62.6589	.
29	83	.	.	.	.	.	2	1	62.6589	.
29	84	.	.	.	.	.	2	1	62.6589	.
29	85	.	.	.	.	.	2	1	62.6589	.
29	86	.	.	.	.	.	2	1	62.6589	.
29	87	.	.	.	.	.	2	1	62.6589	.
29	88	.	.	.	.	.	2	1	62.6589	.
29	89	.	.	.	.	.	2	1	62.6589	.
29	90	.	.	.	.	.	2	1	62.6589	.
29	91	.	.	.	.	.	2	1	62.6589	.
29	92	.	.	.	.	.	2	1	62.6589	.
29	93	.	.	.	.	.	2	1	62.6589	.
29	94	.	.	.	.	.	2	1	62.6589	.
29	95	.	.	.	.	.	2	1	62.6589	.
30	12	.	450	14	24	600	1	1	134.2	.
30	73	.	.	.	.	.	2	1	134.2	.
30	74	.	.	.	.	.	2	1	134.2	.
30	75	.	.	.	.	.	2	1	134.2	.
30	76	.	.	.	.	.	2	1	134.2	.
30	77	.	.	.	.	.	2	1	134.2	.
30	78	.	.	.	.	.	2	1	134.2	.
30	79	.	.	.	.	.	2	1	134.2	.
30	80	.	.	.	.	.	2	1	134.2	.
30	81	.	.	.	.	.	2	1	134.2	.
30	82	.	.	.	.	.	2	1	134.2	.
30	83	.	.	.	.	.	2	1	134.2	.
30	84	.	.	.	.	.	2	1	134.2	.
30	85	.	.	.	.	.	2	1	134.2	.
30	86	.	.	.	.	.	2	1	134.2	.
30	87	.	.	.	.	.	2	1	134.2	.
30	88	.	.	.	.	.	2	1	134.2	.
30	89	.	.	.	.	.	2	1	134.2	.
30	90	.	.	.	.	.	2	1	134.2	.
30	91	.	.	.	.	.	2	1	134.2	.
30	92	.	.	.	.	.	2	1	134.2	.
30	93	.	.	.	.	.	2	1	134.2	.
30	94	.	.	.	.	.	2	1	134.2	.
30	95	.	.	.	.	.	2	1	134.2	.
31	12	.	450	14	24	600	1	1	.	.
31	73	.	.	.	.	.	2	1	.	.
31	74	.	.	.	.	.	2	1	.	.
31	75	.	.	.	.	.	2	1	.	.
31	76	.	.	.	.	.	2	1	.	.
31	77	.	.	.	.	.	2	1	.	.
31	78	.	.	.	.	.	2	1	.	.
31	79	.	.	.	.	.	2	1	.	.
31	80	.	.	.	.	.	2	1	.	.
31	81	.	.	.	.	.	2	1	.	.
31	82	.	.	.	.	.	2	1	.	.
31	83	.	.	.	.	.	2	1	.	.
31	84	.	.	.	.	.	2	1	.	.
31	85	.	.	.	.	.	2	1	.	.
31	86	.	.	.	.	.	2	1	.	.
31	87	.	.	.	.	.	2	1	.	.
31	88	.	.	.	.	.	2	1	.	.
31	89	.	.	.	.	.	2	1	.	.
31	90	.	.	.	.	.	2	1	.	.
31	91	.	.	.	.	.	2	1	.	.
31	92	.	.	.	.	.	2	1	.	.
31	93	.	.	.	.	.	2	1	.	.
31	94	.	.	.	.	.	2	1	.	.
31	95	.	.	.	.	.	2	1	.	.
32	12	.	450	14	24	600	1	1	106.88	.
32	73	.	.	.	.	.	2	1	106.88	.
32	74	.	.	.	.	.	2	1	106.88	.
32	75	.	.	.	.	.	2	1	106.88	.
32	76	.	.	.	.	.	2	1	106.88	.
32	77	.	.	.	.	.	2	1	106.88	.
32	78	.	.	.	.	.	2	1	106.88	.
32	79	.	.	.	.	.	2	1	106.88	.
32	80	.	.	.	.	.	2	1	106.88	.
32	81	.	.	.	.	.	2	1	106.88	.
32	82	.	.	.	.	.	2	1	106.88	.
32	83	.	.	.	.	.	2	1	106.88	.
32	84	.	.	.	.	.	2	1	106.88	.
32	85	.	.	.	.	.	2	1	106.88	.
32	86	.	.	.	.	.	2	1	106.88	.
32	87	.	.	.	.	.	2	1	106.88	.
32	88	.	.	.	.	.	2	1	106.88	.
32	89	.	.	.	.	.	2	1	106.88	.
32	90	.	.	.	.	.	2	1	106.88	.
32	91	.	.	.	.	.	2	1	106.88	.
32	92	.	.	.	.	.	2	1	106.88	.
32	93	.	.	.	.	.	2	1	106.88	.
32	94	.	.	.	.	.	2	1	106.88	.
32	95	.	.	.	.	.	2	1	106.88	.
33	12	.	450	14	24	600	1	1	102.73	.
33	73	.	.	.	.	.	2	1	102.73	.
33	74	.	.	.	.	.	2	1	102.73	.
33	75	.	.	.	.	.	2	1	102.73	.
33	76	.	.	.	.	.	2	1	102.73	.
33	77	.	.	.	.	.	2	1	102.73	.
33	78	.	.	.	.	.	2	1	102.73	.
33	79	.	.	.	.	.	2	1	102.73	.
33	80	.	.	.	.	.	2	1	102.73	.
33	81	.	.	.	.	.	2	1	102.73	.
33	82	.	.	.	.	.	2	1	102.73	.
33	83	.	.	.	.	.	2	1	102.73	.
33	84	.	.	.	.	.	2	1	102.73	.
33	85	.	.	.	.	.	2	1	102.73	.
33	86	.	.	.	.	.	2	1	102.73	.
33	87	.	.	.	.	.	2	1	102.73	.
33	88	.	.	.	.	.	2	1	102.73	.
33	89	.	.	.	.	.	2	1	102.73	.
33	90	.	.	.	.	.	2	1	102.73	.
33	91	.	.	.	.	.	2	1	102.73	.
33	92	.	.	.	.	.	2	1	102.73	.
33	93	.	.	.	.	.	2	1	102.73	.
33	94	.	.	.	.	.	2	1	102.73	.
33	95	.	.	.	.	.	2	1	102.73	.
34	12	.	450	14	24	600	1	1	45.49	.
34	73	.	.	.	.	.	2	1	45.49	.
34	74	.	.	.	.	.	2	1	45.49	.
34	75	.	.	.	.	.	2	1	45.49	.
34	76	.	.	.	.	.	2	1	45.49	.
34	77	.	.	.	.	.	2	1	45.49	.
34	78	.	.	.	.	.	2	1	45.49	.
34	79	.	.	.	.	.	2	1	45.49	.
34	80	.	.	.	.	.	2	1	45.49	.
34	81	.	.	.	.	.	2	1	45.49	.
34	82	.	.	.	.	.	2	1	45.49	.
34	83	.	.	.	.	.	2	1	45.49	.
34	84	.	.	.	.	.	2	1	45.49	.
34	85	.	.	.	.	.	2	1	45.49	.
34	86	.	.	.	.	.	2	1	45.49	.
34	87	.	.	.	.	.	2	1	45.49	.
34	88	.	.	.	.	.	2	1	45.49	.
34	89	.	.	.	.	.	2	1	45.49	.
34	90	.	.	.	.	.	2	1	45.49	.
34	91	.	.	.	.	.	2	1	45.49	.
34	92	.	.	.	.	.	2	1	45.49	.
34	93	.	.	.	.	.	2	1	45.49	.
34	94	.	.	.	.	.	2	1	45.49	.
34	95	.	.	.	.	.	2	1	45.49	.
35	12	.	450	14	24	600	1	1	45.01	.
35	73	.	.	.	.	.	2	1	45.01	.
35	74	.	.	.	.	.	2	1	45.01	.
35	75	.	.	.	.	.	2	1	45.01	.
35	76	.	.	.	.	.	2	1	45.01	.
35	77	.	.	.	.	.	2	1	45.01	.
35	78	.	.	.	.	.	2	1	45.01	.
35	79	.	.	.	.	.	2	1	45.01	.
35	80	.	.	.	.	.	2	1	45.01	.
35	81	.	.	.	.	.	2	1	45.01	.
35	82	.	.	.	.	.	2	1	45.01	.
35	83	.	.	.	.	.	2	1	45.01	.
35	84	.	.	.	.	.	2	1	45.01	.
35	85	.	.	.	.	.	2	1	45.01	.
35	86	.	.	.	.	.	2	1	45.01	.
35	87	.	.	.	.	.	2	1	45.01	.
35	88	.	.	.	.	.	2	1	45.01	.
35	89	.	.	.	.	.	2	1	45.01	.
35	90	.	.	.	.	.	2	1	45.01	.
35	91	.	.	.	.	.	2	1	45.01	.
35	92	.	.	.	.	.	2	1	45.01	.
35	93	.	.	.	.	.	2	1	45.01	.
35	94	.	.	.	.	.	2	1	45.01	.
35	95	.	.	.	.	.	2	1	45.01	.
36	12	.	450	14	24	600	1	1	84.81	.
36	73	.	.	.	.	.	2	1	84.81	.
36	74	.	.	.	.	.	2	1	84.81	.
36	75	.	.	.	.	.	2	1	84.81	.
36	76	.	.	.	.	.	2	1	84.81	.
36	77	.	.	.	.	.	2	1	84.81	.
36	78	.	.	.	.	.	2	1	84.81	.
36	79	.	.	.	.	.	2	1	84.81	.
36	80	.	.	.	.	.	2	1	84.81	.
36	81	.	.	.	.	.	2	1	84.81	.
36	82	.	.	.	.	.	2	1	84.81	.
36	83	.	.	.	.	.	2	1	84.81	.
36	84	.	.	.	.	.	2	1	84.81	.
36	85	.	.	.	.	.	2	1	84.81	.
36	86	.	.	.	.	.	2	1	84.81	.
36	87	.	.	.	.	.	2	1	84.81	.
36	88	.	.	.	.	.	2	1	84.81	.
36	89	.	.	.	.	.	2	1	84.81	.
36	90	.	.	.	.	.	2	1	84.81	.
36	91	.	.	.	.	.	2	1	84.81	.
36	92	.	.	.	.	.	2	1	84.81	.
36	93	.	.	.	.	.	2	1	84.81	.
36	94	.	.	.	.	.	2	1	84.81	.
36	95	.	.	.	.	.	2	1	84.81	.
37	12	.	450	14	24	600	1	1	25.5871	.
37	73	.	.	.	.	.	2	1	25.5871	.
37	74	.	.	.	.	.	2	1	25.5871	.
37	75	.	.	.	.	.	2	1	25.5871	.
37	76	.	.	.	.	.	2	1	25.5871	.
37	77	.	.	.	.	.	2	1	25.5871	.
37	78	.	.	.	.	.	2	1	25.5871	.
37	79	.	.	.	.	.	2	1	25.5871	.
37	80	.	.	.	.	.	2	1	25.5871	.
37	81	.	.	.	.	.	2	1	25.5871	.
37	82	.	.	.	.	.	2	1	25.5871	.
37	83	.	.	.	.	.	2	1	25.5871	.
37	84	.	.	.	.	.	2	1	25.5871	.
37	85	.	.	.	.	.	2	1	25.5871	.
37	86	.	.	.	.	.	2	1	25.5871	.
37	87	.	.	.	.	.	2	1	25.5871	.
37	88	.	.	.	.	.	2	1	25.5871	.
37	89	.	.	.	.	.	2	1	25.5871	.
37	90	.	.	.	.	.	2	1	25.5871	.
37	91	.	.	.	.	.	2	1	25.5871	.
37	92	.	.	.	.	.	2	1	25.5871	.
37	93	.	.	.	.	.	2	1	25.5871	.
37	94	.	.	.	.	.	2	1	25.5871	.
37	95	.	.	.	.	.	2	1	25.5871	.
38	12	.	450	14	24	600	1	1	63.1622	.
38	73	.	.	.	.	.	2	1	63.1622	.
38	74	.	.	.	.	.	2	1	63.1622	.
38	75	.	.	.	.	.	2	1	63.1622	.
38	76	.	.	.	.	.	2	1	63.1622	.
38	77	.	.	.	.	.	2	1	63.1622	.
38	78	.	.	.	.	.	2	1	63.1622	.
38	79	.	.	.	.	.	2	1	63.1622	.
38	80	.	.	.	.	.	2	1	63.1622	.
38	81	.	.	.	.	.	2	1	63.1622	.
38	82	.	.	.	.	.	2	1	63.1622	.
38	83	.	.	.	.	.	2	1	63.1622	.
38	84	.	.	.	.	.	2	1	63.1622	.
38	85	.	.	.	.	.	2	1	63.1622	.
38	86	.	.	.	.	.	2	1	63.1622	.
38	87	.	.	.	.	.	2	1	63.1622	.
38	88	.	.	.	.	.	2	1	63.1622	.
38	89	.	.	.	.	.	2	1	63.1622	.
38	90	.	.	.	.	.	2	1	63.1622	.
38	91	.	.	.	.	.	2	1	63.1622	.
38	92	.	.	.	.	.	2	1	63.1622	.
38	93	.	.	.	.	.	2	1	63.1622	.
38	94	.	.	.	.	.	2	1	63.1622	.
38	95	.	.	.	.	.	2	1	63.1622	.
39	12	.	450	14	24	600	1	1	78.7474	.
39	73	.	.	.	.	.	2	1	78.7474	.
39	74	.	.	.	.	.	2	1	78.7474	.
39	75	.	.	.	.	.	2	1	78.7474	.
39	76	.	.	.	.	.	2	1	78.7474	.
39	77	.	.	.	.	.	2	1	78.7474	.
39	78	.	.	.	.	.	2	1	78.7474	.
39	79	.	.	.	.	.	2	1	78.7474	.
39	80	.	.	.	.	.	2	1	78.7474	.
39	81	.	.	.	.	.	2	1	78.7474	.
39	82	.	.	.	.	.	2	1	78.7474	.
39	83	.	.	.	.	.	2	1	78.7474	.
39	84	.	.	.	.	.	2	1	78.7474	.
39	85	.	.	.	.	.	2	1	78.7474	.
39	86	.	.	.	.	.	2	1	78.7474	.
39	87	.	.	.	.	.	2	1	78.7474	.
39	88	.	.	.	.	.	2	1	78.7474	.
39	89	.	.	.	.	.	2	1	78.7474	.
39	90	.	.	.	.	.	2	1	78.7474	.
39	91	.	.	.	.	.	2	1	78.7474	.
39	92	.	.	.	.	.	2	1	78.7474	.
39	93	.	.	.	.	.	2	1	78.7474	.
39	94	.	.	.	.	.	2	1	78.7474	.
39	95	.	.	.	.	.	2	1	78.7474	.
40	12	.	450	14	24	600	1	1	46.972	.
40	73	.	.	.	.	.	2	1	46.972	.
40	74	.	.	.	.	.	2	1	46.972	.
40	75	.	.	.	.	.	2	1	46.972	.
40	76	.	.	.	.	.	2	1	46.972	.
40	77	.	.	.	.	.	2	1	46.972	.
40	78	.	.	.	.	.	2	1	46.972	.
40	79	.	.	.	.	.	2	1	46.972	.
40	80	.	.	.	.	.	2	1	46.972	.
40	81	.	.	.	.	.	2	1	46.972	.
40	82	.	.	.	.	.	2	1	46.972	.
40	83	.	.	.	.	.	2	1	46.972	.
40	84	.	.	.	.	.	2	1	46.972	.
40	85	.	.	.	.	.	2	1	46.972	.
40	86	.	.	.	.	.	2	1	46.972	.
40	87	.	.	.	.	.	2	1	46.972	.
40	88	.	.	.	.	.	2	1	46.972	.
40	89	.	.	.	.	.	2	1	46.972	.
40	90	.	.	.	.	.	2	1	46.972	.
40	91	.	.	.	.	.	2	1	46.972	.
40	92	.	.	.	.	.	2	1	46.972	.
40	93	.	.	.	.	.	2	1	46.972	.
40	94	.	.	.	.	.	2	1	46.972	.
40	95	.	.	.	.	.	2	1	46.972	.
41	12	.	450	14	24	600	1	1	101.24	.
41	73	.	.	.	.	.	2	1	101.24	.
41	74	.	.	.	.	.	2	1	101.24	.
41	75	.	.	.	.	.	2	1	101.24	.
41	76	.	.	.	.	.	2	1	101.24	.
41	77	.	.	.	.	.	2	1	101.24	.
41	78	.	.	.	.	.	2	1	101.24	.
41	79	.	.	.	.	.	2	1	101.24	.
41	80	.	.	.	.	.	2	1	101.24	.
41	81	.	.	.	.	.	2	1	101.24	.
41	82	.	.	.	.	.	2	1	101.24	.
41	83	.	.	.	.	.	2	1	101.24	.
41	84	.	.	.	.	.	2	1	101.24	.
41	85	.	.	.	.	.	2	1	101.24	.
41	86	.	.	.	.	.	2	1	101.24	.
41	87	.	.	.	.	.	2	1	101.24	.
41	88	.	.	.	.	.	2	1	101.24	.
41	89	.	.	.	.	.	2	1	101.24	.
41	90	.	.	.	.	.	2	1	101.24	.
41	91	.	.	.	.	.	2	1	101.24	.
41	92	.	.	.	.	.	2	1	101.24	.
41	93	.	.	.	.	.	2	1	101.24	.
41	94	.	.	.	.	.	2	1	101.24	.
41	95	.	.	.	.	.	2	1	101.24	.
42	12	.	450	14	24	600	1	1	100.48	.
42	73	.	.	.	.	.	2	1	100.48	.
42	74	.	.	.	.	.	2	1	100.48
42	75	.	.	.	.	.	2	1	100.48
42	76	.	.	.	.	.	2	1	100.48
42	77	.	.	.	.	.	2	1	100.48
42	78	.	.	.	.	.	2	1	100.48
42	79	.	.	.	.	.	2	1	100.48
42	80	.	.	.	.	.	2	1	100.48
42	81	.	.	.	.	.	2	1	100.48
42	82	.	.	.	.	.	2	1	100.48
42	83	.	.	.	.	.	2	1	100.48	.
42	84	.	.	.	.	.	2	1	100.48	.
42	85	.	.	.	.	.	2	1	100.48	.
42	86	.	.	.	.	.	2	1	100.48	.
42	87	.	.	.	.	.	2	1	100.48	.
42	88	.	.	.	.	.	2	1	100.48	.
42	89	.	.	.	.	.	2	1	100.48	.
42	90	.	.	.	.	.	2	1	100.48	.
42	91	.	.	.	.	.	2	1	100.48	.
42	92	.	.	.	.	.	2	1	100.48	.
42	93	.	.	.	.	.	2	1	100.48	.
42	94	.	.	.	.	.	2	1	100.48	.
42	95	.	.	.	.	.	2	1	100.48	.
43	12	.	450	14	24	600	1	1	116.04	.
43	73	.	.	.	.	.	2	1	116.04	.
43	74	.	.	.	.	.	2	1	116.04	.
43	75	.	.	.	.	.	2	1	116.04	.
43	76	.	.	.	.	.	2	1	116.04	.
43	77	.	.	.	.	.	2	1	116.04	.
43	78	.	.	.	.	.	2	1	116.04	.
43	79	.	.	.	.	.	2	1	116.04	.
43	80	.	.	.	.	.	2	1	116.04	.
43	81	.	.	.	.	.	2	1	116.04	.
43	82	.	.	.	.	.	2	1	116.04	.
43	83	.	.	.	.	.	2	1	116.04	.
43	84	.	.	.	.	.	2	1	116.04	.
43	85	.	.	.	.	.	2	1	116.04	.
43	86	.	.	.	.	.	2	1	116.04	.
43	87	.	.	.	.	.	2	1	116.04	.
43	88	.	.	.	.	.	2	1	116.04	.
43	89	.	.	.	.	.	2	1	116.04	.
43	90	.	.	.	.	.	2	1	116.04	.
43	91	.	.	.	.	.	2	1	116.04	.
43	92	.	.	.	.	.	2	1	116.04	.
43	93	.	.	.	.	.	2	1	116.04	.
43	94	.	.	.	.	.	2	1	116.04	.
43	95	.	.	.	.	.	2	1	116.04	.
44	12	.	450	14	24	600	1	1	121.52	.
44	73	.	.	.	.	.	2	1	121.52	.
44	74	.	.	.	.	.	2	1	121.52	.
44	75	.	.	.	.	.	2	1	121.52	.
44	76	.	.	.	.	.	2	1	121.52	.
44	77	.	.	.	.	.	2	1	121.52	.
44	78	.	.	.	.	.	2	1	121.52	.
44	79	.	.	.	.	.	2	1	121.52	.
44	80	.	.	.	.	.	2	1	121.52	.
44	81	.	.	.	.	.	2	1	121.52	.
44	82	.	.	.	.	.	2	1	121.52	.
44	83	.	.	.	.	.	2	1	121.52	.
44	84	.	.	.	.	.	2	1	121.52	.
44	85	.	.	.	.	.	2	1	121.52	.
44	86	.	.	.	.	.	2	1	121.52	.
44	87	.	.	.	.	.	2	1	121.52	.
44	88	.	.	.	.	.	2	1	121.52	.
44	89	.	.	.	.	.	2	1	121.52	.
44	90	.	.	.	.	.	2	1	121.52	.
44	91	.	.	.	.	.	2	1	121.52	.
44	92	.	.	.	.	.	2	1	121.52	.
44	93	.	.	.	.	.	2	1	121.52	.
44	94	.	.	.	.	.	2	1	121.52	.
44	95	.	.	.	.	.	2	1	121.52	.
45	12	.	450	14	24	600	1	1	32.51	.
45	73	.	.	.	.	.	2	1	32.51	.
45	74	.	.	.	.	.	2	1	32.51	.
45	75	.	.	.	.	.	2	1	32.51	.
45	76	.	.	.	.	.	2	1	32.51	.
45	77	.	.	.	.	.	2	1	32.51	.
45	78	.	.	.	.	.	2	1	32.51	.
45	79	.	.	.	.	.	2	1	32.51	.
45	80	.	.	.	.	.	2	1	32.51	.
45	81	.	.	.	.	.	2	1	32.51	.
45	82	.	.	.	.	.	2	1	32.51	.
45	83	.	.	.	.	.	2	1	32.51	.
45	84	.	.	.	.	.	2	1	32.51	.
45	85	.	.	.	.	.	2	1	32.51	.
45	86	.	.	.	.	.	2	1	32.51	.
45	87	.	.	.	.	.	2	1	32.51	.
45	88	.	.	.	.	.	2	1	32.51	.
45	89	.	.	.	.	.	2	1	32.51	.
45	90	.	.	.	.	.	2	1	32.51	.
45	91	.	.	.	.	.	2	1	32.51	.
45	92	.	.	.	.	.	2	1	32.51	.
45	93	.	.	.	.	.	2	1	32.51	.
45	94	.	.	.	.	.	2	1	32.51	.
45	95	.	.	.	.	.	2	1	32.51	.
46	12	.	450	14	24	600	1	1	158.92	.
46	73	.	.	.	.	.	2	1	158.92	.
46	74	.	.	.	.	.	2	1	158.92	.
46	75	.	.	.	.	.	2	1	158.92	.
46	76	.	.	.	.	.	2	1	158.92	.
46	77	.	.	.	.	.	2	1	158.92	.
46	78	.	.	.	.	.	2	1	158.92	.
46	79	.	.	.	.	.	2	1	158.92	.
46	80	.	.	.	.	.	2	1	158.92	.
46	81	.	.	.	.	.	2	1	158.92	.
46	82	.	.	.	.	.	2	1	158.92	.
46	83	.	.	.	.	.	2	1	158.92	.
46	84	.	.	.	.	.	2	1	158.92	.
46	85	.	.	.	.	.	2	1	158.92	.
46	86	.	.	.	.	.	2	1	158.92	.
46	87	.	.	.	.	.	2	1	158.92	.
46	88	.	.	.	.	.	2	1	158.92	.
46	89	.	.	.	.	.	2	1	158.92	.
46	90	.	.	.	.	.	2	1	158.92	.
46	91	.	.	.	.	.	2	1	158.92	.
46	92	.	.	.	.	.	2	1	158.92	.
46	93	.	.	.	.	.	2	1	158.92	.
46	94	.	.	.	.	.	2	1	158.92	.
46	95	.	.	.	.	.	2	1	158.92	.
47	12	.	450	14	24	600	1	1	25.58	.
47	73	.	.	.	.	.	2	1	25.58	.
47	74	.	.	.	.	.	2	1	25.58	.
47	75	.	.	.	.	.	2	1	25.58	.
47	76	.	.	.	.	.	2	1	25.58	.
47	77	.	.	.	.	.	2	1	25.58	.
47	78	.	.	.	.	.	2	1	25.58	.
47	79	.	.	.	.	.	2	1	25.58	.
47	80	.	.	.	.	.	2	1	25.58	.
47	81	.	.	.	.	.	2	1	25.58	.
47	82	.	.	.	.	.	2	1	25.58	.
47	83	.	.	.	.	.	2	1	25.58	.
47	84	.	.	.	.	.	2	1	25.58	.
47	85	.	.	.	.	.	2	1	25.58	.
47	86	.	.	.	.	.	2	1	25.58	.
47	87	.	.	.	.	.	2	1	25.58	.
47	88	.	.	.	.	.	2	1	25.58	.
47	89	.	.	.	.	.	2	1	25.58	.
47	90	.	.	.	.	.	2	1	25.58	.
47	91	.	.	.	.	.	2	1	25.58	.
47	92	.	.	.	.	.	2	1	25.58	.
47	93	.	.	.	.	.	2	1	25.58	.
47	94	.	.	.	.	.	2	1	25.58	.
47	95	.	.	.	.	.	2	1	25.58	.
48	12	.	450	14	24	600	1	1	120.68	.
48	73	.	.	.	.	.	2	1	120.68	.
48	74	.	.	.	.	.	2	1	120.68	.
48	75	.	.	.	.	.	2	1	120.68	.
48	76	.	.	.	.	.	2	1	120.68	.
48	77	.	.	.	.	.	2	1	120.68	.
48	78	.	.	.	.	.	2	1	120.68	.
48	79	.	.	.	.	.	2	1	120.68	.
48	80	.	.	.	.	.	2	1	120.68	.
48	81	.	.	.	.	.	2	1	120.68	.
48	82	.	.	.	.	.	2	1	120.68	.
48	83	.	.	.	.	.	2	1	120.68	.
48	84	.	.	.	.	.	2	1	120.68	.
48	85	.	.	.	.	.	2	1	120.68	.
48	86	.	.	.	.	.	2	1	120.68	.
48	87	.	.	.	.	.	2	1	120.68	.
48	88	.	.	.	.	.	2	1	120.68	.
48	89	.	.	.	.	.	2	1	120.68	.
48	90	.	.	.	.	.	2	1	120.68	.
48	91	.	.	.	.	.	2	1	120.68	.
48	92	.	.	.	.	.	2	1	120.68	.
48	93	.	.	.	.	.	2	1	120.68	.
48	94	.	.	.	.	.	2	1	120.68	.
48	95	.	.	.	.	.	2	1	120.68	.
49	12	.	450	14	24	600	1	1	98.2441	.
49	73	.	.	.	.	.	2	1	98.2441	.
49	74	.	.	.	.	.	2	1	98.2441	.
49	75	.	.	.	.	.	2	1	98.2441	.
49	76	.	.	.	.	.	2	1	98.2441	.
49	77	.	.	.	.	.	2	1	98.2441	.
49	78	.	.	.	.	.	2	1	98.2441	.
49	79	.	.	.	.	.	2	1	98.2441	.
49	80	.	.	.	.	.	2	1	98.2441	.
49	81	.	.	.	.	.	2	1	98.2441	.
49	82	.	.	.	.	.	2	1	98.2441	.
49	83	.	.	.	.	.	2	1	98.2441	.
49	84	.	.	.	.	.	2	1	98.2441	.
49	85	.	.	.	.	.	2	1	98.2441	.
49	86	.	.	.	.	.	2	1	98.2441	.
49	87	.	.	.	.	.	2	1	98.2441	.
49	88	.	.	.	.	.	2	1	98.2441	.
49	89	.	.	.	.	.	2	1	98.2441	.
49	90	.	.	.	.	.	2	1	98.2441	.
49	91	.	.	.	.	.	2	1	98.2441	.
49	92	.	.	.	.	.	2	1	98.2441	.
49	93	.	.	.	.	.	2	1	98.2441	.
49	94	.	.	.	.	.	2	1	98.2441	.
49	95	.	.	.	.	.	2	1	98.2441	.
50	12	.	450	14	24	600	1	1	37.6468	.
50	73	.	.	.	.	.	2	1	37.6468	.
50	74	.	.	.	.	.	2	1	37.6468	.
50	75	.	.	.	.	.	2	1	37.6468	.
50	76	.	.	.	.	.	2	1	37.6468	.
50	77	.	.	.	.	.	2	1	37.6468	.
50	78	.	.	.	.	.	2	1	37.6468	.
50	79	.	.	.	.	.	2	1	37.6468	.
50	80	.	.	.	.	.	2	1	37.6468	.
50	81	.	.	.	.	.	2	1	37.6468	.
50	82	.	.	.	.	.	2	1	37.6468	.
50	83	.	.	.	.	.	2	1	37.6468	.
50	84	.	.	.	.	.	2	1	37.6468	.
50	85	.	.	.	.	.	2	1	37.6468	.
50	86	.	.	.	.	.	2	1	37.6468	.
50	87	.	.	.	.	.	2	1	37.6468	.
50	88	.	.	.	.	.	2	1	37.6468	.
50	89	.	.	.	.	.	2	1	37.6468	.
50	90	.	.	.	.	.	2	1	37.6468	.
50	91	.	.	.	.	.	2	1	37.6468	.
50	92	.	.	.	.	.	2	1	37.6468	.
50	93	.	.	.	.	.	2	1	37.6468	.
50	94	.	.	.	.	.	2	1	37.6468	.
50	95	.	.	.	.	.	2	1	37.6468	.
51	12	.	450	14	24	600	1	1	20.7824	.
51	73	.	.	.	.	.	2	1	20.7824	.
51	74	.	.	.	.	.	2	1	20.7824	.
51	75	.	.	.	.	.	2	1	20.7824	.
51	76	.	.	.	.	.	2	1	20.7824	.
51	77	.	.	.	.	.	2	1	20.7824	.
51	78	.	.	.	.	.	2	1	20.7824	.
51	79	.	.	.	.	.	2	1	20.7824	.
51	80	.	.	.	.	.	2	1	20.7824	.
51	81	.	.	.	.	.	2	1	20.7824	.
51	82	.	.	.	.	.	2	1	20.7824	.
51	83	.	.	.	.	.	2	1	20.7824	.
51	84	.	.	.	.	.	2	1	20.7824	.
51	85	.	.	.	.	.	2	1	20.7824	.
51	86	.	.	.	.	.	2	1	20.7824	.
51	87	.	.	.	.	.	2	1	20.7824	.
51	88	.	.	.	.	.	2	1	20.7824	.
51	89	.	.	.	.	.	2	1	20.7824	.
51	90	.	.	.	.	.	2	1	20.7824	.
51	91	.	.	.	.	.	2	1	20.7824	.
51	92	.	.	.	.	.	2	1	20.7824	.
51	93	.	.	.	.	.	2	1	20.7824	.
51	94	.	.	.	.	.	2	1	20.7824	.
51	95	.	.	.	.	.	2	1	20.7824	.
52	12	.	450	14	24	600	1	1	59.8379	.
52	73	.	.	.	.	.	2	1	59.8379	.
52	74	.	.	.	.	.	2	1	59.8379	.
52	75	.	.	.	.	.	2	1	59.8379	.
52	76	.	.	.	.	.	2	1	59.8379	.
52	77	.	.	.	.	.	2	1	59.8379	.
52	78	.	.	.	.	.	2	1	59.8379	.
52	79	.	.	.	.	.	2	1	59.8379	.
52	80	.	.	.	.	.	2	1	59.8379	.
52	81	.	.	.	.	.	2	1	59.8379	.
52	82	.	.	.	.	.	2	1	59.8379	.
52	83	.	.	.	.	.	2	1	59.8379	.
52	84	.	.	.	.	.	2	1	59.8379	.
52	85	.	.	.	.	.	2	1	59.8379	.
52	86	.	.	.	.	.	2	1	59.8379	.
52	87	.	.	.	.	.	2	1	59.8379	.
52	88	.	.	.	.	.	2	1	59.8379	.
52	89	.	.	.	.	.	2	1	59.8379	.
52	90	.	.	.	.	.	2	1	59.8379	.
52	91	.	.	.	.	.	2	1	59.8379	.
52	92	.	.	.	.	.	2	1	59.8379	.
52	93	.	.	.	.	.	2	1	59.8379	.
52	94	.	.	.	.	.	2	1	59.8379	.
52	95	.	.	.	.	.	2	1	59.8379	.
53	12	.	450	14	24	600	1	1	58.9646	.
53	73	.	.	.	.	.	2	1	58.9646	.
53	74	.	.	.	.	.	2	1	58.9646
53	75	.	.	.	.	.	2	1	58.9646
53	76	.	.	.	.	.	2	1	58.9646
53	77	.	.	.	.	.	2	1	58.9646
53	78	.	.	.	.	.	2	1	58.9646
53	79	.	.	.	.	.	2	1	58.9646
53	80	.	.	.	.	.	2	1	58.9646
53	81	.	.	.	.	.	2	1	58.9646
53	82	.	.	.	.	.	2	1	58.9646
53	83	.	.	.	.	.	2	1	58.9646	.
53	84	.	.	.	.	.	2	1	58.9646	.
53	85	.	.	.	.	.	2	1	58.9646	.
53	86	.	.	.	.	.	2	1	58.9646	.
53	87	.	.	.	.	.	2	1	58.9646	.
53	88	.	.	.	.	.	2	1	58.9646	.
53	89	.	.	.	.	.	2	1	58.9646	.
53	90	.	.	.	.	.	2	1	58.9646	.
53	91	.	.	.	.	.	2	1	58.9646	.
53	92	.	.	.	.	.	2	1	58.9646	.
53	93	.	.	.	.	.	2	1	58.9646	.
53	94	.	.	.	.	.	2	1	58.9646	.
53	95	.	.	.	.	.	2	1	58.9646	.
54	12	.	450	14	24	600	1	1	57.5903	.
54	73	.	.	.	.	.	2	1	57.5903	.
54	74	.	.	.	.	.	2	1	57.5903	.
54	75	.	.	.	.	.	2	1	57.5903	.
54	76	.	.	.	.	.	2	1	57.5903	.
54	77	.	.	.	.	.	2	1	57.5903	.
54	78	.	.	.	.	.	2	1	57.5903	.
54	79	.	.	.	.	.	2	1	57.5903	.
54	80	.	.	.	.	.	2	1	57.5903	.
54	81	.	.	.	.	.	2	1	57.5903	.
54	82	.	.	.	.	.	2	1	57.5903	.
54	83	.	.	.	.	.	2	1	57.5903	.
54	84	.	.	.	.	.	2	1	57.5903	.
54	85	.	.	.	.	.	2	1	57.5903	.
54	86	.	.	.	.	.	2	1	57.5903	.
54	87	.	.	.	.	.	2	1	57.5903	.
54	88	.	.	.	.	.	2	1	57.5903	.
54	89	.	.	.	.	.	2	1	57.5903	.
54	90	.	.	.	.	.	2	1	57.5903	.
54	91	.	.	.	.	.	2	1	57.5903	.
54	92	.	.	.	.	.	2	1	57.5903	.
54	93	.	.	.	.	.	2	1	57.5903	.
54	94	.	.	.	.	.	2	1	57.5903	.
54	95	.	.	.	.	.	2	1	57.5903	.
55	12	.	450	14	24	600	1	1	101.697	.
55	73	.	.	.	.	.	2	1	101.697	.
55	74	.	.	.	.	.	2	1	101.697	.
55	75	.	.	.	.	.	2	1	101.697	.
55	76	.	.	.	.	.	2	1	101.697	.
55	77	.	.	.	.	.	2	1	101.697	.
55	78	.	.	.	.	.	2	1	101.697	.
55	79	.	.	.	.	.	2	1	101.697	.
55	80	.	.	.	.	.	2	1	101.697	.
55	81	.	.	.	.	.	2	1	101.697	.
55	82	.	.	.	.	.	2	1	101.697	.
55	83	.	.	.	.	.	2	1	101.697	.
55	84	.	.	.	.	.	2	1	101.697	.
55	85	.	.	.	.	.	2	1	101.697	.
55	86	.	.	.	.	.	2	1	101.697	.
55	87	.	.	.	.	.	2	1	101.697	.
55	88	.	.	.	.	.	2	1	101.697	.
55	89	.	.	.	.	.	2	1	101.697	.
55	90	.	.	.	.	.	2	1	101.697	.
55	91	.	.	.	.	.	2	1	101.697	.
55	92	.	.	.	.	.	2	1	101.697	.
55	93	.	.	.	.	.	2	1	101.697	.
55	94	.	.	.	.	.	2	1	101.697	.
55	95	.	.	.	.	.	2	1	101.697	.
56	12	.	450	14	24	600	1	1	151.589	.
56	73	.	.	.	.	.	2	1	151.589	.
56	74	.	.	.	.	.	2	1	151.589	.
56	75	.	.	.	.	.	2	1	151.589	.
56	76	.	.	.	.	.	2	1	151.589	.
56	77	.	.	.	.	.	2	1	151.589	.
56	78	.	.	.	.	.	2	1	151.589	.
56	79	.	.	.	.	.	2	1	151.589	.
56	80	.	.	.	.	.	2	1	151.589	.
56	81	.	.	.	.	.	2	1	151.589	.
56	82	.	.	.	.	.	2	1	151.589	.
56	83	.	.	.	.	.	2	1	151.589	.
56	84	.	.	.	.	.	2	1	151.589	.
56	85	.	.	.	.	.	2	1	151.589	.
56	86	.	.	.	.	.	2	1	151.589	.
56	87	.	.	.	.	.	2	1	151.589	.
56	88	.	.	.	.	.	2	1	151.589	.
56	89	.	.	.	.	.	2	1	151.589	.
56	90	.	.	.	.	.	2	1	151.589	.
56	91	.	.	.	.	.	2	1	151.589	.
56	92	.	.	.	.	.	2	1	151.589	.
56	93	.	.	.	.	.	2	1	151.589	.
56	94	.	.	.	.	.	2	1	151.589	.
56	95	.	.	.	.	.	2	1	151.589	.
57	12	.	450	14	24	600	1	1	69.9717	.
57	73	.	.	.	.	.	2	1	69.9717	.
57	74	.	.	.	.	.	2	1	69.9717	.
57	75	.	.	.	.	.	2	1	69.9717	.
57	76	.	.	.	.	.	2	1	69.9717	.
57	77	.	.	.	.	.	2	1	69.9717	.
57	78	.	.	.	.	.	2	1	69.9717	.
57	79	.	.	.	.	.	2	1	69.9717	.
57	80	.	.	.	.	.	2	1	69.9717	.
57	81	.	.	.	.	.	2	1	69.9717	.
57	82	.	.	.	.	.	2	1	69.9717	.
57	83	.	.	.	.	.	2	1	69.9717	.
57	84	.	.	.	.	.	2	1	69.9717	.
57	85	.	.	.	.	.	2	1	69.9717	.
57	86	.	.	.	.	.	2	1	69.9717	.
57	87	.	.	.	.	.	2	1	69.9717	.
57	88	.	.	.	.	.	2	1	69.9717	.
57	89	.	.	.	.	.	2	1	69.9717	.
57	90	.	.	.	.	.	2	1	69.9717	.
57	91	.	.	.	.	.	2	1	69.9717	.
57	92	.	.	.	.	.	2	1	69.9717	.
57	93	.	.	.	.	.	2	1	69.9717	.
57	94	.	.	.	.	.	2	1	69.9717	.
57	95	.	.	.	.	.	2	1	69.9717	.
58	12	.	450	14	24	600	1	1	74.6889	.
58	73	.	.	.	.	.	2	1	74.6889	.
58	74	.	.	.	.	.	2	1	74.6889	.
58	75	.	.	.	.	.	2	1	74.6889	.
58	76	.	.	.	.	.	2	1	74.6889	.
58	77	.	.	.	.	.	2	1	74.6889	.
58	78	.	.	.	.	.	2	1	74.6889	.
58	79	.	.	.	.	.	2	1	74.6889	.
58	80	.	.	.	.	.	2	1	74.6889	.
58	81	.	.	.	.	.	2	1	74.6889	.
58	82	.	.	.	.	.	2	1	74.6889	.
58	83	.	.	.	.	.	2	1	74.6889	.
58	84	.	.	.	.	.	2	1	74.6889	.
58	85	.	.	.	.	.	2	1	74.6889	.
58	86	.	.	.	.	.	2	1	74.6889	.
58	87	.	.	.	.	.	2	1	74.6889	.
58	88	.	.	.	.	.	2	1	74.6889	.
58	89	.	.	.	.	.	2	1	74.6889	.
58	90	.	.	.	.	.	2	1	74.6889	.
58	91	.	.	.	.	.	2	1	74.6889	.
58	92	.	.	.	.	.	2	1	74.6889	.
58	93	.	.	.	.	.	2	1	74.6889	.
58	94	.	.	.	.	.	2	1	74.6889	.
58	95	.	.	.	.	.	2	1	74.6889	.
59	12	.	450	14	24	600	1	1	41.807	.
59	73	.	.	.	.	.	2	1	41.807	.
59	74	.	.	.	.	.	2	1	41.807	.
59	75	.	.	.	.	.	2	1	41.807	.
59	76	.	.	.	.	.	2	1	41.807	.
59	77	.	.	.	.	.	2	1	41.807	.
59	78	.	.	.	.	.	2	1	41.807	.
59	79	.	.	.	.	.	2	1	41.807	.
59	80	.	.	.	.	.	2	1	41.807	.
59	81	.	.	.	.	.	2	1	41.807	.
59	82	.	.	.	.	.	2	1	41.807	.
59	83	.	.	.	.	.	2	1	41.807	.
59	84	.	.	.	.	.	2	1	41.807	.
59	85	.	.	.	.	.	2	1	41.807	.
59	86	.	.	.	.	.	2	1	41.807	.
59	87	.	.	.	.	.	2	1	41.807	.
59	88	.	.	.	.	.	2	1	41.807	.
59	89	.	.	.	.	.	2	1	41.807	.
59	90	.	.	.	.	.	2	1	41.807	.
59	91	.	.	.	.	.	2	1	41.807	.
59	92	.	.	.	.	.	2	1	41.807	.
59	93	.	.	.	.	.	2	1	41.807	.
59	94	.	.	.	.	.	2	1	41.807	.
59	95	.	.	.	.	.	2	1	41.807	.
60	12	.	450	14	24	600	1	1	48.8773	.
60	73	.	.	.	.	.	2	1	48.8773	.
60	74	.	.	.	.	.	2	1	48.8773	.
60	75	.	.	.	.	.	2	1	48.8773	.
60	76	.	.	.	.	.	2	1	48.8773	.
60	77	.	.	.	.	.	2	1	48.8773	.
60	78	.	.	.	.	.	2	1	48.8773	.
60	79	.	.	.	.	.	2	1	48.8773	.
60	80	.	.	.	.	.	2	1	48.8773	.
60	81	.	.	.	.	.	2	1	48.8773	.
60	82	.	.	.	.	.	2	1	48.8773	.
60	83	.	.	.	.	.	2	1	48.8773	.
60	84	.	.	.	.	.	2	1	48.8773	.
60	85	.	.	.	.	.	2	1	48.8773	.
60	86	.	.	.	.	.	2	1	48.8773	.
60	87	.	.	.	.	.	2	1	48.8773	.
60	88	.	.	.	.	.	2	1	48.8773	.
60	89	.	.	.	.	.	2	1	48.8773	.
60	90	.	.	.	.	.	2	1	48.8773	.
60	91	.	.	.	.	.	2	1	48.8773	.
60	92	.	.	.	.	.	2	1	48.8773	.
60	93	.	.	.	.	.	2	1	48.8773	.
60	94	.	.	.	.	.	2	1	48.8773	.
60	95	.	.	.	.	.	2	1	48.8773	.
61	12	.	450	14	24	600	1	1	17.3537	.
61	73	.	.	.	.	.	2	1	17.3537	.
61	74	.	.	.	.	.	2	1	17.3537	.
61	75	.	.	.	.	.	2	1	17.3537	.
61	76	.	.	.	.	.	2	1	17.3537	.
61	77	.	.	.	.	.	2	1	17.3537	.
61	78	.	.	.	.	.	2	1	17.3537	.
61	79	.	.	.	.	.	2	1	17.3537	.
61	80	.	.	.	.	.	2	1	17.3537	.
61	81	.	.	.	.	.	2	1	17.3537	.
61	82	.	.	.	.	.	2	1	17.3537	.
61	83	.	.	.	.	.	2	1	17.3537	.
61	84	.	.	.	.	.	2	1	17.3537	.
61	85	.	.	.	.	.	2	1	17.3537	.
61	86	.	.	.	.	.	2	1	17.3537	.
61	87	.	.	.	.	.	2	1	17.3537	.
61	88	.	.	.	.	.	2	1	17.3537	.
61	89	.	.	.	.	.	2	1	17.3537	.
61	90	.	.	.	.	.	2	1	17.3537	.
61	91	.	.	.	.	.	2	1	17.3537	.
61	92	.	.	.	.	.	2	1	17.3537	.
61	93	.	.	.	.	.	2	1	17.3537	.
61	94	.	.	.	.	.	2	1	17.3537	.
61	95	.	.	.	.	.	2	1	17.3537	.
62	12	.	450	14	24	600	1	1	124.74	.
62	73	.	.	.	.	.	2	1	124.74	.
62	74	.	.	.	.	.	2	1	124.74	.
62	75	.	.	.	.	.	2	1	124.74	.
62	76	.	.	.	.	.	2	1	124.74	.
62	77	.	.	.	.	.	2	1	124.74	.
62	78	.	.	.	.	.	2	1	124.74	.
62	79	.	.	.	.	.	2	1	124.74	.
62	80	.	.	.	.	.	2	1	124.74	.
62	81	.	.	.	.	.	2	1	124.74	.
62	82	.	.	.	.	.	2	1	124.74	.
62	83	.	.	.	.	.	2	1	124.74	.
62	84	.	.	.	.	.	2	1	124.74	.
62	85	.	.	.	.	.	2	1	124.74	.
62	86	.	.	.	.	.	2	1	124.74	.
62	87	.	.	.	.	.	2	1	124.74	.
62	88	.	.	.	.	.	2	1	124.74	.
62	89	.	.	.	.	.	2	1	124.74	.
62	90	.	.	.	.	.	2	1	124.74	.
62	91	.	.	.	.	.	2	1	124.74	.
62	92	.	.	.	.	.	2	1	124.74	.
62	93	.	.	.	.	.	2	1	124.74	.
62	94	.	.	.	.	.	2	1	124.74	.
62	95	.	.	.	.	.	2	1	124.74	.
63	12	.	450	14	24	600	1	1	125.92	.
63	73	.	.	.	.	.	2	1	125.92	.
63	74	.	.	.	.	.	2	1	125.92	.
63	75	.	.	.	.	.	2	1	125.92	.
63	76	.	.	.	.	.	2	1	125.92	.
63	77	.	.	.	.	.	2	1	125.92	.
63	78	.	.	.	.	.	2	1	125.92	.
63	79	.	.	.	.	.	2	1	125.92	.
63	80	.	.	.	.	.	2	1	125.92	.
63	81	.	.	.	.	.	2	1	125.92	.
63	82	.	.	.	.	.	2	1	125.92	.
63	83	.	.	.	.	.	2	1	125.92	.
63	84	.	.	.	.	.	2	1	125.92	.
63	85	.	.	.	.	.	2	1	125.92	.
63	86	.	.	.	.	.	2	1	125.92	.
63	87	.	.	.	.	.	2	1	125.92	.
63	88	.	.	.	.	.	2	1	125.92	.
63	89	.	.	.	.	.	2	1	125.92	.
63	90	.	.	.	.	.	2	1	125.92	.
63	91	.	.	.	.	.	2	1	125.92	.
63	92	.	.	.	.	.	2	1	125.92	.
63	93	.	.	.	.	.	2	1	125.92	.
63	94	.	.	.	.	.	2	1	125.92	.
63	95	.	.	.	.	.	2	1	125.92	.
64	12	.	450	14	24	600	1	1	100.044	.
64	73	.	.	.	.	.	2	1	100.044	.
64	74	.	.	.	.	.	2	1	100.044
64	75	.	.	.	.	.	2	1	100.044
64	76	.	.	.	.	.	2	1	100.044
64	77	.	.	.	.	.	2	1	100.044
64	78	.	.	.	.	.	2	1	100.044
64	79	.	.	.	.	.	2	1	100.044
64	80	.	.	.	.	.	2	1	100.044
64	81	.	.	.	.	.	2	1	100.044
64	82	.	.	.	.	.	2	1	100.044
64	83	.	.	.	.	.	2	1	100.044	.
64	84	.	.	.	.	.	2	1	100.044	.
64	85	.	.	.	.	.	2	1	100.044	.
64	86	.	.	.	.	.	2	1	100.044	.
64	87	.	.	.	.	.	2	1	100.044	.
64	88	.	.	.	.	.	2	1	100.044	.
64	89	.	.	.	.	.	2	1	100.044	.
64	90	.	.	.	.	.	2	1	100.044	.
64	91	.	.	.	.	.	2	1	100.044	.
64	92	.	.	.	.	.	2	1	100.044	.
64	93	.	.	.	.	.	2	1	100.044	.
64	94	.	.	.	.	.	2	1	100.044	.
64	95	.	.	.	.	.	2	1	100.044	.
65	12	.	450	14	24	600	1	1	85.2253	.
65	73	.	.	.	.	.	2	1	85.2253	.
65	74	.	.	.	.	.	2	1	85.2253	.
65	75	.	.	.	.	.	2	1	85.2253	.
65	76	.	.	.	.	.	2	1	85.2253	.
65	77	.	.	.	.	.	2	1	85.2253	.
65	78	.	.	.	.	.	2	1	85.2253	.
65	79	.	.	.	.	.	2	1	85.2253	.
65	80	.	.	.	.	.	2	1	85.2253	.
65	81	.	.	.	.	.	2	1	85.2253	.
65	82	.	.	.	.	.	2	1	85.2253	.
65	83	.	.	.	.	.	2	1	85.2253	.
65	84	.	.	.	.	.	2	1	85.2253	.
65	85	.	.	.	.	.	2	1	85.2253	.
65	86	.	.	.	.	.	2	1	85.2253	.
65	87	.	.	.	.	.	2	1	85.2253	.
65	88	.	.	.	.	.	2	1	85.2253	.
65	89	.	.	.	.	.	2	1	85.2253	.
65	90	.	.	.	.	.	2	1	85.2253	.
65	91	.	.	.	.	.	2	1	85.2253	.
65	92	.	.	.	.	.	2	1	85.2253	.
65	93	.	.	.	.	.	2	1	85.2253	.
65	94	.	.	.	.	.	2	1	85.2253	.
65	95	.	.	.	.	.	2	1	85.2253	.
66	12	.	450	14	24	600	1	1	59.1198	.
66	73	.	.	.	.	.	2	1	59.1198	.
66	74	.	.	.	.	.	2	1	59.1198	.
66	75	.	.	.	.	.	2	1	59.1198	.
66	76	.	.	.	.	.	2	1	59.1198	.
66	77	.	.	.	.	.	2	1	59.1198	.
66	78	.	.	.	.	.	2	1	59.1198	.
66	79	.	.	.	.	.	2	1	59.1198	.
66	80	.	.	.	.	.	2	1	59.1198	.
66	81	.	.	.	.	.	2	1	59.1198	.
66	82	.	.	.	.	.	2	1	59.1198	.
66	83	.	.	.	.	.	2	1	59.1198	.
66	84	.	.	.	.	.	2	1	59.1198	.
66	85	.	.	.	.	.	2	1	59.1198	.
66	86	.	.	.	.	.	2	1	59.1198	.
66	87	.	.	.	.	.	2	1	59.1198	.
66	88	.	.	.	.	.	2	1	59.1198	.
66	89	.	.	.	.	.	2	1	59.1198	.
66	90	.	.	.	.	.	2	1	59.1198	.
66	91	.	.	.	.	.	2	1	59.1198	.
66	92	.	.	.	.	.	2	1	59.1198	.
66	93	.	.	.	.	.	2	1	59.1198	.
66	94	.	.	.	.	.	2	1	59.1198	.
66	95	.	.	.	.	.	2	1	59.1198	.
67	12	.	450	14	24	600	1	1	42.0419	.
67	73	.	.	.	.	.	2	1	42.0419	.
67	74	.	.	.	.	.	2	1	42.0419	.
67	75	.	.	.	.	.	2	1	42.0419	.
67	76	.	.	.	.	.	2	1	42.0419	.
67	77	.	.	.	.	.	2	1	42.0419	.
67	78	.	.	.	.	.	2	1	42.0419	.
67	79	.	.	.	.	.	2	1	42.0419	.
67	80	.	.	.	.	.	2	1	42.0419	.
67	81	.	.	.	.	.	2	1	42.0419	.
67	82	.	.	.	.	.	2	1	42.0419	.
67	83	.	.	.	.	.	2	1	42.0419	.
67	84	.	.	.	.	.	2	1	42.0419	.
67	85	.	.	.	.	.	2	1	42.0419	.
67	86	.	.	.	.	.	2	1	42.0419	.
67	87	.	.	.	.	.	2	1	42.0419	.
67	88	.	.	.	.	.	2	1	42.0419	.
67	89	.	.	.	.	.	2	1	42.0419	.
67	90	.	.	.	.	.	2	1	42.0419	.
67	91	.	.	.	.	.	2	1	42.0419	.
67	92	.	.	.	.	.	2	1	42.0419	.
67	93	.	.	.	.	.	2	1	42.0419	.
67	94	.	.	.	.	.	2	1	42.0419	.
67	95	.	.	.	.	.	2	1	42.0419	.
68	12	.	450	14	24	600	1	1	46.83	.
68	73	.	.	.	.	.	2	1	46.83	.
68	74	.	.	.	.	.	2	1	46.83	.
68	75	.	.	.	.	.	2	1	46.83	.
68	76	.	.	.	.	.	2	1	46.83	.
68	77	.	.	.	.	.	2	1	46.83	.
68	78	.	.	.	.	.	2	1	46.83	.
68	79	.	.	.	.	.	2	1	46.83	.
68	80	.	.	.	.	.	2	1	46.83	.
68	81	.	.	.	.	.	2	1	46.83	.
68	82	.	.	.	.	.	2	1	46.83	.
68	83	.	.	.	.	.	2	1	46.83	.
68	84	.	.	.	.	.	2	1	46.83	.
68	85	.	.	.	.	.	2	1	46.83	.
68	86	.	.	.	.	.	2	1	46.83	.
68	87	.	.	.	.	.	2	1	46.83	.
68	88	.	.	.	.	.	2	1	46.83	.
68	89	.	.	.	.	.	2	1	46.83	.
68	90	.	.	.	.	.	2	1	46.83	.
68	91	.	.	.	.	.	2	1	46.83	.
68	92	.	.	.	.	.	2	1	46.83	.
68	93	.	.	.	.	.	2	1	46.83	.
68	94	.	.	.	.	.	2	1	46.83	.
68	95	.	.	.	.	.	2	1	46.83	.
69	12	.	450	14	24	600	1	1	72.8294	.
69	73	.	.	.	.	.	2	1	72.8294	.
69	74	.	.	.	.	.	2	1	72.8294	.
69	75	.	.	.	.	.	2	1	72.8294	.
69	76	.	.	.	.	.	2	1	72.8294	.
69	77	.	.	.	.	.	2	1	72.8294	.
69	78	.	.	.	.	.	2	1	72.8294	.
69	79	.	.	.	.	.	2	1	72.8294	.
69	80	.	.	.	.	.	2	1	72.8294	.
69	81	.	.	.	.	.	2	1	72.8294	.
69	82	.	.	.	.	.	2	1	72.8294	.
69	83	.	.	.	.	.	2	1	72.8294	.
69	84	.	.	.	.	.	2	1	72.8294	.
69	85	.	.	.	.	.	2	1	72.8294	.
69	86	.	.	.	.	.	2	1	72.8294	.
69	87	.	.	.	.	.	2	1	72.8294	.
69	88	.	.	.	.	.	2	1	72.8294	.
69	89	.	.	.	.	.	2	1	72.8294	.
69	90	.	.	.	.	.	2	1	72.8294	.
69	91	.	.	.	.	.	2	1	72.8294	.
69	92	.	.	.	.	.	2	1	72.8294	.
69	93	.	.	.	.	.	2	1	72.8294	.
69	94	.	.	.	.	.	2	1	72.8294	.
69	95	.	.	.	.	.	2	1	72.8294	.
70	12	.	450	14	24	600	1	1	195.599	.
70	73	.	.	.	.	.	2	1	195.599	.
70	74	.	.	.	.	.	2	1	195.599	.
70	75	.	.	.	.	.	2	1	195.599	.
70	76	.	.	.	.	.	2	1	195.599	.
70	77	.	.	.	.	.	2	1	195.599	.
70	78	.	.	.	.	.	2	1	195.599	.
70	79	.	.	.	.	.	2	1	195.599	.
70	80	.	.	.	.	.	2	1	195.599	.
70	81	.	.	.	.	.	2	1	195.599	.
70	82	.	.	.	.	.	2	1	195.599	.
70	83	.	.	.	.	.	2	1	195.599	.
70	84	.	.	.	.	.	2	1	195.599	.
70	85	.	.	.	.	.	2	1	195.599	.
70	86	.	.	.	.	.	2	1	195.599	.
70	87	.	.	.	.	.	2	1	195.599	.
70	88	.	.	.	.	.	2	1	195.599	.
70	89	.	.	.	.	.	2	1	195.599	.
70	90	.	.	.	.	.	2	1	195.599	.
70	91	.	.	.	.	.	2	1	195.599	.
70	92	.	.	.	.	.	2	1	195.599	.
70	93	.	.	.	.	.	2	1	195.599	.
70	94	.	.	.	.	.	2	1	195.599	.
70	95	.	.	.	.	.	2	1	195.599	.
71	12	.	450	14	24	600	1	1	90.25	.
71	73	.	.	.	.	.	2	1	90.25	.
71	74	.	.	.	.	.	2	1	90.25	.
71	75	.	.	.	.	.	2	1	90.25	.
71	76	.	.	.	.	.	2	1	90.25	.
71	77	.	.	.	.	.	2	1	90.25	.
71	78	.	.	.	.	.	2	1	90.25	.
71	79	.	.	.	.	.	2	1	90.25	.
71	80	.	.	.	.	.	2	1	90.25	.
71	81	.	.	.	.	.	2	1	90.25	.
71	82	.	.	.	.	.	2	1	90.25	.
71	83	.	.	.	.	.	2	1	90.25	.
71	84	.	.	.	.	.	2	1	90.25	.
71	85	.	.	.	.	.	2	1	90.25	.
71	86	.	.	.	.	.	2	1	90.25	.
71	87	.	.	.	.	.	2	1	90.25	.
71	88	.	.	.	.	.	2	1	90.25	.
71	89	.	.	.	.	.	2	1	90.25	.
71	90	.	.	.	.	.	2	1	90.25	.
71	91	.	.	.	.	.	2	1	90.25	.
71	92	.	.	.	.	.	2	1	90.25	.
71	93	.	.	.	.	.	2	1	90.25	.
71	94	.	.	.	.	.	2	1	90.25	.
71	95	.	.	.	.	.	2	1	90.25	.
72	12	.	450	14	24	600	1	1	64.62	.
72	73	.	.	.	.	.	2	1	64.62	.
72	74	.	.	.	.	.	2	1	64.62	.
72	75	.	.	.	.	.	2	1	64.62	.
72	76	.	.	.	.	.	2	1	64.62	.
72	77	.	.	.	.	.	2	1	64.62	.
72	78	.	.	.	.	.	2	1	64.62	.
72	79	.	.	.	.	.	2	1	64.62	.
72	80	.	.	.	.	.	2	1	64.62	.
72	81	.	.	.	.	.	2	1	64.62	.
72	82	.	.	.	.	.	2	1	64.62	.
72	83	.	.	.	.	.	2	1	64.62	.
72	84	.	.	.	.	.	2	1	64.62	.
72	85	.	.	.	.	.	2	1	64.62	.
72	86	.	.	.	.	.	2	1	64.62	.
72	87	.	.	.	.	.	2	1	64.62	.
72	88	.	.	.	.	.	2	1	64.62	.
72	89	.	.	.	.	.	2	1	64.62	.
72	90	.	.	.	.	.	2	1	64.62	.
72	91	.	.	.	.	.	2	1	64.62	.
72	92	.	.	.	.	.	2	1	64.62	.
72	93	.	.	.	.	.	2	1	64.62	.
72	94	.	.	.	.	.	2	1	64.62	.
72	95	.	.	.	.	.	2	1	64.62	.
73	12	.	450	14	24	600	1	1	24.46	.
73	73	.	.	.	.	.	2	1	24.46	.
73	74	.	.	.	.	.	2	1	24.46	.
73	75	.	.	.	.	.	2	1	24.46	.
73	76	.	.	.	.	.	2	1	24.46	.
73	77	.	.	.	.	.	2	1	24.46	.
73	78	.	.	.	.	.	2	1	24.46	.
73	79	.	.	.	.	.	2	1	24.46	.
73	80	.	.	.	.	.	2	1	24.46	.
73	81	.	.	.	.	.	2	1	24.46	.
73	82	.	.	.	.	.	2	1	24.46	.
73	83	.	.	.	.	.	2	1	24.46	.
73	84	.	.	.	.	.	2	1	24.46	.
73	85	.	.	.	.	.	2	1	24.46	.
73	86	.	.	.	.	.	2	1	24.46	.
73	87	.	.	.	.	.	2	1	24.46	.
73	88	.	.	.	.	.	2	1	24.46	.
73	89	.	.	.	.	.	2	1	24.46	.
73	90	.	.	.	.	.	2	1	24.46	.
73	91	.	.	.	.	.	2	1	24.46	.
73	92	.	.	.	.	.	2	1	24.46	.
73	93	.	.	.	.	.	2	1	24.46	.
73	94	.	.	.	.	.	2	1	24.46	.
73	95	.	.	.	.	.	2	1	24.46	.
74	12	.	450	14	24	600	1	1	37.54	.
74	73	.	.	.	.	.	2	1	37.54	.
74	74	.	.	.	.	.	2	1	37.54	.
74	75	.	.	.	.	.	2	1	37.54	.
74	76	.	.	.	.	.	2	1	37.54	.
74	77	.	.	.	.	.	2	1	37.54	.
74	78	.	.	.	.	.	2	1	37.54	.
74	79	.	.	.	.	.	2	1	37.54	.
74	80	.	.	.	.	.	2	1	37.54	.
74	81	.	.	.	.	.	2	1	37.54	.
74	82	.	.	.	.	.	2	1	37.54	.
74	83	.	.	.	.	.	2	1	37.54	.
74	84	.	.	.	.	.	2	1	37.54	.
74	85	.	.	.	.	.	2	1	37.54	.
74	86	.	.	.	.	.	2	1	37.54	.
74	87	.	.	.	.	.	2	1	37.54	.
74	88	.	.	.	.	.	2	1	37.54	.
74	89	.	.	.	.	.	2	1	37.54	.
74	90	.	.	.	.	.	2	1	37.54	.
74	91	.	.	.	.	.	2	1	37.54	.
74	92	.	.	.	.	.	2	1	37.54	.
74	93	.	.	.	.	.	2	1	37.54	.
74	94	.	.	.	.	.	2	1	37.54	.
74	95	.	.	.	.	.	2	1	37.54	.
75	12	.	450	14	24	600	1	1	86.33	.
75	73	.	.	.	.	.	2	1	86.33	.
75	74	.	.	.	.	.	2	1	86.33	.
75	75	.	.	.	.	.	2	1	86.33	.
75	76	.	.	.	.	.	2	1	86.33	.
75	77	.	.	.	.	.	2	1	86.33	.
75	78	.	.	.	.	.	2	1	86.33	.
75	79	.	.	.	.	.	2	1	86.33	.
75	80	.	.	.	.	.	2	1	86.33	.
75	81	.	.	.	.	.	2	1	86.33	.
75	82	.	.	.	.	.	2	1	86.33	.
75	83	.	.	.	.	.	2	1	86.33	.
75	84	.	.	.	.	.	2	1	86.33	.
75	85	.	.	.	.	.	2	1	86.33	.
75	86	.	.	.	.	.	2	1	86.33	.
75	87	.	.	.	.	.	2	1	86.33	.
75	88	.	.	.	.	.	2	1	86.33	.
75	89	.	.	.	.	.	2	1	86.33	.
75	90	.	.	.	.	.	2	1	86.33	.
75	91	.	.	.	.	.	2	1	86.33	.
75	92	.	.	.	.	.	2	1	86.33	.
75	93	.	.	.	.	.	2	1	86.33	.
75	94	.	.	.	.	.	2	1	86.33	.
75	95	.	.	.	.	.	2	1	86.33	.
76	12	.	450	14	24	600	1	1	96.58	.
76	73	.	.	.	.	.	2	1	96.58	.
76	74	.	.	.	.	.	2	1	96.58	.
76	75	.	.	.	.	.	2	1	96.58	.
76	76	.	.	.	.	.	2	1	96.58	.
76	77	.	.	.	.	.	2	1	96.58	.
76	78	.	.	.	.	.	2	1	96.58	.
76	79	.	.	.	.	.	2	1	96.58	.
76	80	.	.	.	.	.	2	1	96.58	.
76	81	.	.	.	.	.	2	1	96.58	.
76	82	.	.	.	.	.	2	1	96.58	.
76	83	.	.	.	.	.	2	1	96.58	.
76	84	.	.	.	.	.	2	1	96.58	.
76	85	.	.	.	.	.	2	1	96.58	.
76	86	.	.	.	.	.	2	1	96.58	.
76	87	.	.	.	.	.	2	1	96.58	.
76	88	.	.	.	.	.	2	1	96.58	.
76	89	.	.	.	.	.	2	1	96.58	.
76	90	.	.	.	.	.	2	1	96.58	.
76	91	.	.	.	.	.	2	1	96.58	.
76	92	.	.	.	.	.	2	1	96.58	.
76	93	.	.	.	.	.	2	1	96.58	.
76	94	.	.	.	.	.	2	1	96.58	.
76	95	.	.	.	.	.	2	1	96.58	.
77	12	.	450	14	24	600	1	1	126.38	.
77	73	.	.	.	.	.	2	1	126.38	.
77	74	.	.	.	.	.	2	1	126.38	.
77	75	.	.	.	.	.	2	1	126.38	.
77	76	.	.	.	.	.	2	1	126.38	.
77	77	.	.	.	.	.	2	1	126.38	.
77	78	.	.	.	.	.	2	1	126.38	.
77	79	.	.	.	.	.	2	1	126.38	.
77	80	.	.	.	.	.	2	1	126.38	.
77	81	.	.	.	.	.	2	1	126.38	.
77	82	.	.	.	.	.	2	1	126.38	.
77	83	.	.	.	.	.	2	1	126.38	.
77	84	.	.	.	.	.	2	1	126.38	.
77	85	.	.	.	.	.	2	1	126.38	.
77	86	.	.	.	.	.	2	1	126.38	.
77	87	.	.	.	.	.	2	1	126.38	.
77	88	.	.	.	.	.	2	1	126.38	.
77	89	.	.	.	.	.	2	1	126.38	.
77	90	.	.	.	.	.	2	1	126.38	.
77	91	.	.	.	.	.	2	1	126.38	.
77	92	.	.	.	.	.	2	1	126.38	.
77	93	.	.	.	.	.	2	1	126.38	.
77	94	.	.	.	.	.	2	1	126.38	.
77	95	.	.	.	.	.	2	1	126.38	.
78	12	.	450	14	24	600	1	1	56.2	.
78	73	.	.	.	.	.	2	1	56.2	.
78	74	.	.	.	.	.	2	1	56.2	.
78	75	.	.	.	.	.	2	1	56.2	.
78	76	.	.	.	.	.	2	1	56.2	.
78	77	.	.	.	.	.	2	1	56.2	.
78	78	.	.	.	.	.	2	1	56.2	.
78	79	.	.	.	.	.	2	1	56.2	.
78	80	.	.	.	.	.	2	1	56.2	.
78	81	.	.	.	.	.	2	1	56.2	.
78	82	.	.	.	.	.	2	1	56.2	.
78	83	.	.	.	.	.	2	1	56.2	.
78	84	.	.	.	.	.	2	1	56.2	.
78	85	.	.	.	.	.	2	1	56.2	.
78	86	.	.	.	.	.	2	1	56.2	.
78	87	.	.	.	.	.	2	1	56.2	.
78	88	.	.	.	.	.	2	1	56.2	.
78	89	.	.	.	.	.	2	1	56.2	.
78	90	.	.	.	.	.	2	1	56.2	.
78	91	.	.	.	.	.	2	1	56.2	.
78	92	.	.	.	.	.	2	1	56.2	.
78	93	.	.	.	.	.	2	1	56.2	.
78	94	.	.	.	.	.	2	1	56.2	.
78	95	.	.	.	.	.	2	1	56.2	.
79	12	.	450	14	24	600	1	1	108.06	.
79	73	.	.	.	.	.	2	1	108.06	.
79	74	.	.	.	.	.	2	1	108.06	.
79	75	.	.	.	.	.	2	1	108.06	.
79	76	.	.	.	.	.	2	1	108.06	.
79	77	.	.	.	.	.	2	1	108.06	.
79	78	.	.	.	.	.	2	1	108.06	.
79	79	.	.	.	.	.	2	1	108.06	.
79	80	.	.	.	.	.	2	1	108.06	.
79	81	.	.	.	.	.	2	1	108.06	.
79	82	.	.	.	.	.	2	1	108.06	.
79	83	.	.	.	.	.	2	1	108.06	.
79	84	.	.	.	.	.	2	1	108.06	.
79	85	.	.	.	.	.	2	1	108.06	.
79	86	.	.	.	.	.	2	1	108.06	.
79	87	.	.	.	.	.	2	1	108.06	.
79	88	.	.	.	.	.	2	1	108.06	.
79	89	.	.	.	.	.	2	1	108.06	.
79	90	.	.	.	.	.	2	1	108.06	.
79	91	.	.	.	.	.	2	1	108.06	.
79	92	.	.	.	.	.	2	1	108.06	.
79	93	.	.	.	.	.	2	1	108.06	.
79	94	.	.	.	.	.	2	1	108.06	.
79	95	.	.	.	.	.	2	1	108.06	.
80	12	.	450	14	24	600	1	1	92.42	.
80	73	.	.	.	.	.	2	1	92.42	.
80	74	.	.	.	.	.	2	1	92.42	.
80	75	.	.	.	.	.	2	1	92.42	.
80	76	.	.	.	.	.	2	1	92.42	.
80	77	.	.	.	.	.	2	1	92.42	.
80	78	.	.	.	.	.	2	1	92.42	.
80	79	.	.	.	.	.	2	1	92.42	.
80	80	.	.	.	.	.	2	1	92.42	.
80	81	.	.	.	.	.	2	1	92.42	.
80	82	.	.	.	.	.	2	1	92.42	.
80	83	.	.	.	.	.	2	1	92.42	.
80	84	.	.	.	.	.	2	1	92.42	.
80	85	.	.	.	.	.	2	1	92.42	.
80	86	.	.	.	.	.	2	1	92.42	.
80	87	.	.	.	.	.	2	1	92.42	.
80	88	.	.	.	.	.	2	1	92.42	.
80	89	.	.	.	.	.	2	1	92.42	.
80	90	.	.	.	.	.	2	1	92.42	.
80	91	.	.	.	.	.	2	1	92.42	.
80	92	.	.	.	.	.	2	1	92.42	.
80	93	.	.	.	.	.	2	1	92.42	.
80	94	.	.	.	.	.	2	1	92.42	.
80	95	.	.	.	.	.	2	1	92.42	.
81	12	.	450	14	24	600	1	1	54.63	.
81	73	.	.	.	.	.	2	1	54.63	.
81	74	.	.	.	.	.	2	1	54.63	.
81	75	.	.	.	.	.	2	1	54.63	.
81	76	.	.	.	.	.	2	1	54.63	.
81	77	.	.	.	.	.	2	1	54.63	.
81	78	.	.	.	.	.	2	1	54.63	.
81	79	.	.	.	.	.	2	1	54.63	.
81	80	.	.	.	.	.	2	1	54.63	.
81	81	.	.	.	.	.	2	1	54.63	.
81	82	.	.	.	.	.	2	1	54.63	.
81	83	.	.	.	.	.	2	1	54.63	.
81	84	.	.	.	.	.	2	1	54.63	.
81	85	.	.	.	.	.	2	1	54.63	.
81	86	.	.	.	.	.	2	1	54.63	.
81	87	.	.	.	.	.	2	1	54.63	.
81	88	.	.	.	.	.	2	1	54.63	.
81	89	.	.	.	.	.	2	1	54.63	.
81	90	.	.	.	.	.	2	1	54.63	.
81	91	.	.	.	.	.	2	1	54.63	.
81	92	.	.	.	.	.	2	1	54.63	.
81	93	.	.	.	.	.	2	1	54.63	.
81	94	.	.	.	.	.	2	1	54.63	.
81	95	.	.	.	.	.	2	1	54.63	.
82	12	.	450	14	24	600	1	1	9.99	.
82	73	.	.	.	.	.	2	1	9.99	.
82	74	.	.	.	.	.	2	1	9.99	.
82	75	.	.	.	.	.	2	1	9.99	.
82	76	.	.	.	.	.	2	1	9.99	.
82	77	.	.	.	.	.	2	1	9.99	.
82	78	.	.	.	.	.	2	1	9.99	.
82	79	.	.	.	.	.	2	1	9.99	.
82	80	.	.	.	.	.	2	1	9.99	.
82	81	.	.	.	.	.	2	1	9.99	.
82	82	.	.	.	.	.	2	1	9.99	.
82	83	.	.	.	.	.	2	1	9.99	.
82	84	.	.	.	.	.	2	1	9.99	.
82	85	.	.	.	.	.	2	1	9.99	.
82	86	.	.	.	.	.	2	1	9.99	.
82	87	.	.	.	.	.	2	1	9.99	.
82	88	.	.	.	.	.	2	1	9.99	.
82	89	.	.	.	.	.	2	1	9.99	.
82	90	.	.	.	.	.	2	1	9.99	.
82	91	.	.	.	.	.	2	1	9.99	.
82	92	.	.	.	.	.	2	1	9.99	.
82	93	.	.	.	.	.	2	1	9.99	.
82	94	.	.	.	.	.	2	1	9.99	.
82	95	.	.	.	.	.	2	1	9.99	.
83	12	.	450	14	24	600	1	1	22.7245	.
83	73	.	.	.	.	.	2	1	22.7245	.
83	74	.	.	.	.	.	2	1	22.7245	.
83	75	.	.	.	.	.	2	1	22.7245	.
83	76	.	.	.	.	.	2	1	22.7245	.
83	77	.	.	.	.	.	2	1	22.7245	.
83	78	.	.	.	.	.	2	1	22.7245	.
83	79	.	.	.	.	.	2	1	22.7245	.
83	80	.	.	.	.	.	2	1	22.7245	.
83	81	.	.	.	.	.	2	1	22.7245	.
83	82	.	.	.	.	.	2	1	22.7245	.
83	83	.	.	.	.	.	2	1	22.7245	.
83	84	.	.	.	.	.	2	1	22.7245	.
83	85	.	.	.	.	.	2	1	22.7245	.
83	86	.	.	.	.	.	2	1	22.7245	.
83	87	.	.	.	.	.	2	1	22.7245	.
83	88	.	.	.	.	.	2	1	22.7245	.
83	89	.	.	.	.	.	2	1	22.7245	.
83	90	.	.	.	.	.	2	1	22.7245	.
83	91	.	.	.	.	.	2	1	22.7245	.
83	92	.	.	.	.	.	2	1	22.7245	.
83	93	.	.	.	.	.	2	1	22.7245	.
83	94	.	.	.	.	.	2	1	22.7245	.
83	95	.	.	.	.	.	2	1	22.7245	.

## Sheet: 450 mg q12h
#ID	TIME	DV	AMT	ADDL	II	RATE	EVID	MDV	CRCL	Concentration
1	12	.	450	14	12	600	1	1	31.8369	.
1	73	.	.	.	.	.	2	1	31.8369	.
1	74	.	.	.	.	.	2	1	31.8369	.
1	75	.	.	.	.	.	2	1	31.8369	.
1	76	.	.	.	.	.	2	1	31.8369	.
1	77	.	.	.	.	.	2	1	31.8369	.
1	78	.	.	.	.	.	2	1	31.8369	.
1	79	.	.	.	.	.	2	1	31.8369	.
1	80	.	.	.	.	.	2	1	31.8369	.
1	81	.	.	.	.	.	2	1	31.8369	.
1	82	.	.	.	.	.	2	1	31.8369	.
1	83	.	.	.	.	.	2	1	31.8369	.
1	84	.	.	.	.	.	2	1	31.8369	.
1	85	.	.	.	.	.	2	1	31.8369	.
1	86	.	.	.	.	.	2	1	31.8369	.
1	87	.	.	.	.	.	2	1	31.8369	.
1	88	.	.	.	.	.	2	1	31.8369	.
1	89	.	.	.	.	.	2	1	31.8369	.
1	90	.	.	.	.	.	2	1	31.8369	.
1	91	.	.	.	.	.	2	1	31.8369	.
1	92	.	.	.	.	.	2	1	31.8369	.
1	93	.	.	.	.	.	2	1	31.8369	.
1	94	.	.	.	.	.	2	1	31.8369	.
1	95	.	.	.	.	.	2	1	31.8369	.
2	12	.	450	14	12	600	1	1	59.0465	.
2	73	.	.	.	.	.	2	1	59.0465	.
2	74	.	.	.	.	.	2	1	59.0465	.
2	75	.	.	.	.	.	2	1	59.0465	.
2	76	.	.	.	.	.	2	1	59.0465	.
2	77	.	.	.	.	.	2	1	59.0465	.
2	78	.	.	.	.	.	2	1	59.0465	.
2	79	.	.	.	.	.	2	1	59.0465	.
2	80	.	.	.	.	.	2	1	59.0465	.
2	81	.	.	.	.	.	2	1	59.0465	.
2	82	.	.	.	.	.	2	1	59.0465	.
2	83	.	.	.	.	.	2	1	59.0465	.
2	84	.	.	.	.	.	2	1	59.0465	.
2	85	.	.	.	.	.	2	1	59.0465	.
2	86	.	.	.	.	.	2	1	59.0465	.
2	87	.	.	.	.	.	2	1	59.0465	.
2	88	.	.	.	.	.	2	1	59.0465	.
2	89	.	.	.	.	.	2	1	59.0465	.
2	90	.	.	.	.	.	2	1	59.0465	.
2	91	.	.	.	.	.	2	1	59.0465	.
2	92	.	.	.	.	.	2	1	59.0465	.
2	93	.	.	.	.	.	2	1	59.0465	.
2	94	.	.	.	.	.	2	1	59.0465	.
2	95	.	.	.	.	.	2	1	59.0465	.
3	12	.	450	14	12	600	1	1	73.4476	.
3	73	.	.	.	.	.	2	1	73.4476	.
3	74	.	.	.	.	.	2	1	73.4476	.
3	75	.	.	.	.	.	2	1	73.4476	.
3	76	.	.	.	.	.	2	1	73.4476	.
3	77	.	.	.	.	.	2	1	73.4476	.
3	78	.	.	.	.	.	2	1	73.4476	.
3	79	.	.	.	.	.	2	1	73.4476	.
3	80	.	.	.	.	.	2	1	73.4476	.
3	81	.	.	.	.	.	2	1	73.4476	.
3	82	.	.	.	.	.	2	1	73.4476	.
3	83	.	.	.	.	.	2	1	73.4476	.
3	84	.	.	.	.	.	2	1	73.4476	.
3	85	.	.	.	.	.	2	1	73.4476	.
3	86	.	.	.	.	.	2	1	73.4476	.
3	87	.	.	.	.	.	2	1	73.4476	.
3	88	.	.	.	.	.	2	1	73.4476	.
3	89	.	.	.	.	.	2	1	73.4476	.
3	90	.	.	.	.	.	2	1	73.4476	.
3	91	.	.	.	.	.	2	1	73.4476	.
3	92	.	.	.	.	.	2	1	73.4476	.
3	93	.	.	.	.	.	2	1	73.4476	.
3	94	.	.	.	.	.	2	1	73.4476	.
3	95	.	.	.	.	.	2	1	73.4476	.
4	12	.	450	14	12	600	1	1	145.477	.
4	73	.	.	.	.	.	2	1	145.477	.
4	74	.	.	.	.	.	2	1	145.477	.
4	75	.	.	.	.	.	2	1	145.477	.
4	76	.	.	.	.	.	2	1	145.477	.
4	77	.	.	.	.	.	2	1	145.477	.
4	78	.	.	.	.	.	2	1	145.477	.
4	79	.	.	.	.	.	2	1	145.477	.
4	80	.	.	.	.	.	2	1	145.477	.
4	81	.	.	.	.	.	2	1	145.477	.
4	82	.	.	.	.	.	2	1	145.477	.
4	83	.	.	.	.	.	2	1	145.477	.
4	84	.	.	.	.	.	2	1	145.477	.
4	85	.	.	.	.	.	2	1	145.477	.
4	86	.	.	.	.	.	2	1	145.477	.
4	87	.	.	.	.	.	2	1	145.477	.
4	88	.	.	.	.	.	2	1	145.477	.
4	89	.	.	.	.	.	2	1	145.477	.
4	90	.	.	.	.	.	2	1	145.477	.
4	91	.	.	.	.	.	2	1	145.477	.
4	92	.	.	.	.	.	2	1	145.477	.
4	93	.	.	.	.	.	2	1	145.477	.
4	94	.	.	.	.	.	2	1	145.477	.
4	95	.	.	.	.	.	2	1	145.477	.
5	12	.	450	14	12	600	1	1	32.663	.
5	73	.	.	.	.	.	2	1	32.663	.
5	74	.	.	.	.	.	2	1	32.663	.
5	75	.	.	.	.	.	2	1	32.663	.
5	76	.	.	.	.	.	2	1	32.663	.
5	77	.	.	.	.	.	2	1	32.663	.
5	78	.	.	.	.	.	2	1	32.663	.
5	79	.	.	.	.	.	2	1	32.663	.
5	80	.	.	.	.	.	2	1	32.663	.
5	81	.	.	.	.	.	2	1	32.663	.
5	82	.	.	.	.	.	2	1	32.663	.
5	83	.	.	.	.	.	2	1	32.663	.
5	84	.	.	.	.	.	2	1	32.663	.
5	85	.	.	.	.	.	2	1	32.663	.
5	86	.	.	.	.	.	2	1	32.663	.
5	87	.	.	.	.	.	2	1	32.663	.
5	88	.	.	.	.	.	2	1	32.663	.
5	89	.	.	.	.	.	2	1	32.663	.
5	90	.	.	.	.	.	2	1	32.663	.
5	91	.	.	.	.	.	2	1	32.663	.
5	92	.	.	.	.	.	2	1	32.663	.
5	93	.	.	.	.	.	2	1	32.663	.
5	94	.	.	.	.	.	2	1	32.663	.
5	95	.	.	.	.	.	2	1	32.663	.
6	12	.	450	14	12	600	1	1	67.1218	.
6	73	.	.	.	.	.	2	1	67.1218	.
6	74	.	.	.	.	.	2	1	67.1218	.
6	75	.	.	.	.	.	2	1	67.1218	.
6	76	.	.	.	.	.	2	1	67.1218	.
6	77	.	.	.	.	.	2	1	67.1218	.
6	78	.	.	.	.	.	2	1	67.1218	.
6	79	.	.	.	.	.	2	1	67.1218	.
6	80	.	.	.	.	.	2	1	67.1218	.
6	81	.	.	.	.	.	2	1	67.1218	.
6	82	.	.	.	.	.	2	1	67.1218	.
6	83	.	.	.	.	.	2	1	67.1218	.
6	84	.	.	.	.	.	2	1	67.1218	.
6	85	.	.	.	.	.	2	1	67.1218	.
6	86	.	.	.	.	.	2	1	67.1218	.
6	87	.	.	.	.	.	2	1	67.1218	.
6	88	.	.	.	.	.	2	1	67.1218	.
6	89	.	.	.	.	.	2	1	67.1218	.
6	90	.	.	.	.	.	2	1	67.1218	.
6	91	.	.	.	.	.	2	1	67.1218	.
6	92	.	.	.	.	.	2	1	67.1218	.
6	93	.	.	.	.	.	2	1	67.1218	.
6	94	.	.	.	.	.	2	1	67.1218	.
6	95	.	.	.	.	.	2	1	67.1218	.
7	12	.	450	14	12	600	1	1	58.812	.
7	73	.	.	.	.	.	2	1	58.812	.
7	74	.	.	.	.	.	2	1	58.812	.
7	75	.	.	.	.	.	2	1	58.812	.
7	76	.	.	.	.	.	2	1	58.812	.
7	77	.	.	.	.	.	2	1	58.812	.
7	78	.	.	.	.	.	2	1	58.812	.
7	79	.	.	.	.	.	2	1	58.812	.
7	80	.	.	.	.	.	2	1	58.812	.
7	81	.	.	.	.	.	2	1	58.812	.
7	82	.	.	.	.	.	2	1	58.812	.
7	83	.	.	.	.	.	2	1	58.812	.
7	84	.	.	.	.	.	2	1	58.812	.
7	85	.	.	.	.	.	2	1	58.812	.
7	86	.	.	.	.	.	2	1	58.812	.
7	87	.	.	.	.	.	2	1	58.812	.
7	88	.	.	.	.	.	2	1	58.812	.
7	89	.	.	.	.	.	2	1	58.812	.
7	90	.	.	.	.	.	2	1	58.812	.
7	91	.	.	.	.	.	2	1	58.812	.
7	92	.	.	.	.	.	2	1	58.812	.
7	93	.	.	.	.	.	2	1	58.812	.
7	94	.	.	.	.	.	2	1	58.812	.
7	95	.	.	.	.	.	2	1	58.812	.
8	12	.	450	14	12	600	1	1	83.1296	.
8	73	.	.	.	.	.	2	1	83.1296	.
8	74	.	.	.	.	.	2	1	83.1296	.
8	75	.	.	.	.	.	2	1	83.1296	.
8	76	.	.	.	.	.	2	1	83.1296	.
8	77	.	.	.	.	.	2	1	83.1296	.
8	78	.	.	.	.	.	2	1	83.1296	.
8	79	.	.	.	.	.	2	1	83.1296	.
8	80	.	.	.	.	.	2	1	83.1296	.
8	81	.	.	.	.	.	2	1	83.1296	.
8	82	.	.	.	.	.	2	1	83.1296	.
8	83	.	.	.	.	.	2	1	83.1296	.
8	84	.	.	.	.	.	2	1	83.1296	.
8	85	.	.	.	.	.	2	1	83.1296	.
8	86	.	.	.	.	.	2	1	83.1296	.
8	87	.	.	.	.	.	2	1	83.1296	.
8	88	.	.	.	.	.	2	1	83.1296	.
8	89	.	.	.	.	.	2	1	83.1296	.
8	90	.	.	.	.	.	2	1	83.1296	.
8	91	.	.	.	.	.	2	1	83.1296	.
8	92	.	.	.	.	.	2	1	83.1296	.
8	93	.	.	.	.	.	2	1	83.1296	.
8	94	.	.	.	.	.	2	1	83.1296	.
8	95	.	.	.	.	.	2	1	83.1296	.
9	12	.	450	14	12	600	1	1	106.115	.
9	73	.	.	.	.	.	2	1	106.115	.
9	74	.	.	.	.	.	2	1	106.115	.
9	75	.	.	.	.	.	2	1	106.115	.
9	76	.	.	.	.	.	2	1	106.115	.
9	77	.	.	.	.	.	2	1	106.115	.
9	78	.	.	.	.	.	2	1	106.115	.
9	79	.	.	.	.	.	2	1	106.115	.
9	80	.	.	.	.	.	2	1	106.115	.
9	81	.	.	.	.	.	2	1	106.115	.
9	82	.	.	.	.	.	2	1	106.115	.
9	83	.	.	.	.	.	2	1	106.115	.
9	84	.	.	.	.	.	2	1	106.115	.
9	85	.	.	.	.	.	2	1	106.115	.
9	86	.	.	.	.	.	2	1	106.115	.
9	87	.	.	.	.	.	2	1	106.115	.
9	88	.	.	.	.	.	2	1	106.115	.
9	89	.	.	.	.	.	2	1	106.115	.
9	90	.	.	.	.	.	2	1	106.115	.
9	91	.	.	.	.	.	2	1	106.115	.
9	92	.	.	.	.	.	2	1	106.115	.
9	93	.	.	.	.	.	2	1	106.115	.
9	94	.	.	.	.	.	2	1	106.115	.
9	95	.	.	.	.	.	2	1	106.115	.
10	12	.	450	14	12	600	1	1	107.14	.
10	73	.	.	.	.	.	2	1	107.14	.
10	74	.	.	.	.	.	2	1	107.14	.
10	75	.	.	.	.	.	2	1	107.14	.
10	76	.	.	.	.	.	2	1	107.14	.
10	77	.	.	.	.	.	2	1	107.14	.
10	78	.	.	.	.	.	2	1	107.14	.
10	79	.	.	.	.	.	2	1	107.14	.
10	80	.	.	.	.	.	2	1	107.14	.
10	81	.	.	.	.	.	2	1	107.14	.
10	82	.	.	.	.	.	2	1	107.14	.
10	83	.	.	.	.	.	2	1	107.14	.
10	84	.	.	.	.	.	2	1	107.14	.
10	85	.	.	.	.	.	2	1	107.14	.
10	86	.	.	.	.	.	2	1	107.14	.
10	87	.	.	.	.	.	2	1	107.14	.
10	88	.	.	.	.	.	2	1	107.14	.
10	89	.	.	.	.	.	2	1	107.14	.
10	90	.	.	.	.	.	2	1	107.14	.
10	91	.	.	.	.	.	2	1	107.14	.
10	92	.	.	.	.	.	2	1	107.14	.
10	93	.	.	.	.	.	2	1	107.14	.
10	94	.	.	.	.	.	2	1	107.14	.
10	95	.	.	.	.	.	2	1	107.14	.
11	12	.	450	14	12	600	1	1	82.3214	.
11	73	.	.	.	.	.	2	1	82.3214	.
11	74	.	.	.	.	.	2	1	82.3214	.
11	75	.	.	.	.	.	2	1	82.3214	.
11	76	.	.	.	.	.	2	1	82.3214	.
11	77	.	.	.	.	.	2	1	82.3214	.
11	78	.	.	.	.	.	2	1	82.3214	.
11	79	.	.	.	.	.	2	1	82.3214	.
11	80	.	.	.	.	.	2	1	82.3214	.
11	81	.	.	.	.	.	2	1	82.3214	.
11	82	.	.	.	.	.	2	1	82.3214	.
11	83	.	.	.	.	.	2	1	82.3214	.
11	84	.	.	.	.	.	2	1	82.3214	.
11	85	.	.	.	.	.	2	1	82.3214	.
11	86	.	.	.	.	.	2	1	82.3214	.
11	87	.	.	.	.	.	2	1	82.3214	.
11	88	.	.	.	.	.	2	1	82.3214	.
11	89	.	.	.	.	.	2	1	82.3214	.
11	90	.	.	.	.	.	2	1	82.3214	.
11	91	.	.	.	.	.	2	1	82.3214	.
11	92	.	.	.	.	.	2	1	82.3214	.
11	93	.	.	.	.	.	2	1	82.3214	.
11	94	.	.	.	.	.	2	1	82.3214	.
11	95	.	.	.	.	.	2	1	82.3214	.
12	12	.	450	14	12	600	1	1	80.8246	.
12	73	.	.	.	.	.	2	1	80.8246	.
12	74	.	.	.	.	.	2	1	80.8246	.
12	75	.	.	.	.	.	2	1	80.8246	.
12	76	.	.	.	.	.	2	1	80.8246	.
12	77	.	.	.	.	.	2	1	80.8246	.
12	78	.	.	.	.	.	2	1	80.8246	.
12	79	.	.	.	.	.	2	1	80.8246	.
12	80	.	.	.	.	.	2	1	80.8246	.
12	81	.	.	.	.	.	2	1	80.8246	.
12	82	.	.	.	.	.	2	1	80.8246	.
12	83	.	.	.	.	.	2	1	80.8246	.
12	84	.	.	.	.	.	2	1	80.8246	.
12	85	.	.	.	.	.	2	1	80.8246	.
12	86	.	.	.	.	.	2	1	80.8246	.
12	87	.	.	.	.	.	2	1	80.8246	.
12	88	.	.	.	.	.	2	1	80.8246	.
12	89	.	.	.	.	.	2	1	80.8246	.
12	90	.	.	.	.	.	2	1	80.8246	.
12	91	.	.	.	.	.	2	1	80.8246	.
12	92	.	.	.	.	.	2	1	80.8246	.
12	93	.	.	.	.	.	2	1	80.8246	.
12	94	.	.	.	.	.	2	1	80.8246	.
12	95	.	.	.	.	.	2	1	80.8246	.
13	12	.	450	14	12	600	1	1	98.8094	.
13	73	.	.	.	.	.	2	1	98.8094	.
13	74	.	.	.	.	.	2	1	98.8094	.
13	75	.	.	.	.	.	2	1	98.8094	.
13	76	.	.	.	.	.	2	1	98.8094	.
13	77	.	.	.	.	.	2	1	98.8094	.
13	78	.	.	.	.	.	2	1	98.8094	.
13	79	.	.	.	.	.	2	1	98.8094	.
13	80	.	.	.	.	.	2	1	98.8094	.
13	81	.	.	.	.	.	2	1	98.8094	.
13	82	.	.	.	.	.	2	1	98.8094	.
13	83	.	.	.	.	.	2	1	98.8094	.
13	84	.	.	.	.	.	2	1	98.8094	.
13	85	.	.	.	.	.	2	1	98.8094	.
13	86	.	.	.	.	.	2	1	98.8094	.
13	87	.	.	.	.	.	2	1	98.8094	.
13	88	.	.	.	.	.	2	1	98.8094	.
13	89	.	.	.	.	.	2	1	98.8094	.
13	90	.	.	.	.	.	2	1	98.8094	.
13	91	.	.	.	.	.	2	1	98.8094	.
13	92	.	.	.	.	.	2	1	98.8094	.
13	93	.	.	.	.	.	2	1	98.8094	.
13	94	.	.	.	.	.	2	1	98.8094	.
13	95	.	.	.	.	.	2	1	98.8094	.
14	12	.	450	14	12	600	1	1	105.446	.
14	73	.	.	.	.	.	2	1	105.446	.
14	74	.	.	.	.	.	2	1	105.446	.
14	75	.	.	.	.	.	2	1	105.446	.
14	76	.	.	.	.	.	2	1	105.446	.
14	77	.	.	.	.	.	2	1	105.446	.
14	78	.	.	.	.	.	2	1	105.446	.
14	79	.	.	.	.	.	2	1	105.446	.
14	80	.	.	.	.	.	2	1	105.446	.
14	81	.	.	.	.	.	2	1	105.446	.
14	82	.	.	.	.	.	2	1	105.446	.
14	83	.	.	.	.	.	2	1	105.446	.
14	84	.	.	.	.	.	2	1	105.446	.
14	85	.	.	.	.	.	2	1	105.446	.
14	86	.	.	.	.	.	2	1	105.446	.
14	87	.	.	.	.	.	2	1	105.446	.
14	88	.	.	.	.	.	2	1	105.446	.
14	89	.	.	.	.	.	2	1	105.446	.
14	90	.	.	.	.	.	2	1	105.446	.
14	91	.	.	.	.	.	2	1	105.446	.
14	92	.	.	.	.	.	2	1	105.446	.
14	93	.	.	.	.	.	2	1	105.446	.
14	94	.	.	.	.	.	2	1	105.446	.
14	95	.	.	.	.	.	2	1	105.446	.
15	12	.	450	14	12	600	1	1	33.8875	.
15	73	.	.	.	.	.	2	1	33.8875	.
15	74	.	.	.	.	.	2	1	33.8875	.
15	75	.	.	.	.	.	2	1	33.8875	.
15	76	.	.	.	.	.	2	1	33.8875	.
15	77	.	.	.	.	.	2	1	33.8875	.
15	78	.	.	.	.	.	2	1	33.8875	.
15	79	.	.	.	.	.	2	1	33.8875	.
15	80	.	.	.	.	.	2	1	33.8875	.
15	81	.	.	.	.	.	2	1	33.8875	.
15	82	.	.	.	.	.	2	1	33.8875	.
15	83	.	.	.	.	.	2	1	33.8875	.
15	84	.	.	.	.	.	2	1	33.8875	.
15	85	.	.	.	.	.	2	1	33.8875	.
15	86	.	.	.	.	.	2	1	33.8875	.
15	87	.	.	.	.	.	2	1	33.8875	.
15	88	.	.	.	.	.	2	1	33.8875	.
15	89	.	.	.	.	.	2	1	33.8875	.
15	90	.	.	.	.	.	2	1	33.8875	.
15	91	.	.	.	.	.	2	1	33.8875	.
15	92	.	.	.	.	.	2	1	33.8875	.
15	93	.	.	.	.	.	2	1	33.8875	.
15	94	.	.	.	.	.	2	1	33.8875	.
15	95	.	.	.	.	.	2	1	33.8875	.
16	12	.	450	14	12	600	1	1	71.7487	.
16	73	.	.	.	.	.	2	1	71.7487	.
16	74	.	.	.	.	.	2	1	71.7487	.
16	75	.	.	.	.	.	2	1	71.7487	.
16	76	.	.	.	.	.	2	1	71.7487	.
16	77	.	.	.	.	.	2	1	71.7487	.
16	78	.	.	.	.	.	2	1	71.7487	.
16	79	.	.	.	.	.	2	1	71.7487	.
16	80	.	.	.	.	.	2	1	71.7487	.
16	81	.	.	.	.	.	2	1	71.7487	.
16	82	.	.	.	.	.	2	1	71.7487	.
16	83	.	.	.	.	.	2	1	71.7487	.
16	84	.	.	.	.	.	2	1	71.7487	.
16	85	.	.	.	.	.	2	1	71.7487	.
16	86	.	.	.	.	.	2	1	71.7487	.
16	87	.	.	.	.	.	2	1	71.7487	.
16	88	.	.	.	.	.	2	1	71.7487	.
16	89	.	.	.	.	.	2	1	71.7487	.
16	90	.	.	.	.	.	2	1	71.7487	.
16	91	.	.	.	.	.	2	1	71.7487	.
16	92	.	.	.	.	.	2	1	71.7487	.
16	93	.	.	.	.	.	2	1	71.7487	.
16	94	.	.	.	.	.	2	1	71.7487	.
16	95	.	.	.	.	.	2	1	71.7487	.
17	12	.	450	14	12	600	1	1	40.1705	.
17	73	.	.	.	.	.	2	1	40.1705	.
17	74	.	.	.	.	.	2	1	40.1705	.
17	75	.	.	.	.	.	2	1	40.1705	.
17	76	.	.	.	.	.	2	1	40.1705	.
17	77	.	.	.	.	.	2	1	40.1705	.
17	78	.	.	.	.	.	2	1	40.1705	.
17	79	.	.	.	.	.	2	1	40.1705	.
17	80	.	.	.	.	.	2	1	40.1705	.
17	81	.	.	.	.	.	2	1	40.1705	.
17	82	.	.	.	.	.	2	1	40.1705	.
17	83	.	.	.	.	.	2	1	40.1705	.
17	84	.	.	.	.	.	2	1	40.1705	.
17	85	.	.	.	.	.	2	1	40.1705	.
17	86	.	.	.	.	.	2	1	40.1705	.
17	87	.	.	.	.	.	2	1	40.1705	.
17	88	.	.	.	.	.	2	1	40.1705	.
17	89	.	.	.	.	.	2	1	40.1705	.
17	90	.	.	.	.	.	2	1	40.1705	.
17	91	.	.	.	.	.	2	1	40.1705	.
17	92	.	.	.	.	.	2	1	40.1705	.
17	93	.	.	.	.	.	2	1	40.1705	.
17	94	.	.	.	.	.	2	1	40.1705	.
17	95	.	.	.	.	.	2	1	40.1705	.
18	12	.	450	14	12	600	1	1	12.3056	.
18	73	.	.	.	.	.	2	1	12.3056	.
18	74	.	.	.	.	.	2	1	12.3056	.
18	75	.	.	.	.	.	2	1	12.3056	.
18	76	.	.	.	.	.	2	1	12.3056	.
18	77	.	.	.	.	.	2	1	12.3056	.
18	78	.	.	.	.	.	2	1	12.3056	.
18	79	.	.	.	.	.	2	1	12.3056	.
18	80	.	.	.	.	.	2	1	12.3056	.
18	81	.	.	.	.	.	2	1	12.3056	.
18	82	.	.	.	.	.	2	1	12.3056	.
18	83	.	.	.	.	.	2	1	12.3056	.
18	84	.	.	.	.	.	2	1	12.3056	.
18	85	.	.	.	.	.	2	1	12.3056	.
18	86	.	.	.	.	.	2	1	12.3056	.
18	87	.	.	.	.	.	2	1	12.3056	.
18	88	.	.	.	.	.	2	1	12.3056	.
18	89	.	.	.	.	.	2	1	12.3056	.
18	90	.	.	.	.	.	2	1	12.3056	.
18	91	.	.	.	.	.	2	1	12.3056	.
18	92	.	.	.	.	.	2	1	12.3056	.
18	93	.	.	.	.	.	2	1	12.3056	.
18	94	.	.	.	.	.	2	1	12.3056	.
18	95	.	.	.	.	.	2	1	12.3056	.
19	12	.	450	14	12	600	1	1	45.7548	.
19	73	.	.	.	.	.	2	1	45.7548	.
19	74	.	.	.	.	.	2	1	45.7548	.
19	75	.	.	.	.	.	2	1	45.7548	.
19	76	.	.	.	.	.	2	1	45.7548	.
19	77	.	.	.	.	.	2	1	45.7548	.
19	78	.	.	.	.	.	2	1	45.7548	.
19	79	.	.	.	.	.	2	1	45.7548	.
19	80	.	.	.	.	.	2	1	45.7548	.
19	81	.	.	.	.	.	2	1	45.7548	.
19	82	.	.	.	.	.	2	1	45.7548	.
19	83	.	.	.	.	.	2	1	45.7548	.
19	84	.	.	.	.	.	2	1	45.7548	.
19	85	.	.	.	.	.	2	1	45.7548	.
19	86	.	.	.	.	.	2	1	45.7548	.
19	87	.	.	.	.	.	2	1	45.7548	.
19	88	.	.	.	.	.	2	1	45.7548	.
19	89	.	.	.	.	.	2	1	45.7548	.
19	90	.	.	.	.	.	2	1	45.7548	.
19	91	.	.	.	.	.	2	1	45.7548	.
19	92	.	.	.	.	.	2	1	45.7548	.
19	93	.	.	.	.	.	2	1	45.7548	.
19	94	.	.	.	.	.	2	1	45.7548	.
19	95	.	.	.	.	.	2	1	45.7548	.
20	12	.	450	14	12	600	1	1	50.2214	.
20	73	.	.	.	.	.	2	1	50.2214	.
20	74	.	.	.	.	.	2	1	50.2214	.
20	75	.	.	.	.	.	2	1	50.2214	.
20	76	.	.	.	.	.	2	1	50.2214	.
20	77	.	.	.	.	.	2	1	50.2214	.
20	78	.	.	.	.	.	2	1	50.2214	.
20	79	.	.	.	.	.	2	1	50.2214	.
20	80	.	.	.	.	.	2	1	50.2214	.
20	81	.	.	.	.	.	2	1	50.2214	.
20	82	.	.	.	.	.	2	1	50.2214	.
20	83	.	.	.	.	.	2	1	50.2214	.
20	84	.	.	.	.	.	2	1	50.2214	.
20	85	.	.	.	.	.	2	1	50.2214	.
20	86	.	.	.	.	.	2	1	50.2214	.
20	87	.	.	.	.	.	2	1	50.2214	.
20	88	.	.	.	.	.	2	1	50.2214	.
20	89	.	.	.	.	.	2	1	50.2214	.
20	90	.	.	.	.	.	2	1	50.2214	.
20	91	.	.	.	.	.	2	1	50.2214	.
20	92	.	.	.	.	.	2	1	50.2214	.
20	93	.	.	.	.	.	2	1	50.2214	.
20	94	.	.	.	.	.	2	1	50.2214	.
20	95	.	.	.	.	.	2	1	50.2214	.
21	12	.	450	14	12	600	1	1	39.1564	.
21	73	.	.	.	.	.	2	1	39.1564	.
21	74	.	.	.	.	.	2	1	39.1564	.
21	75	.	.	.	.	.	2	1	39.1564	.
21	76	.	.	.	.	.	2	1	39.1564	.
21	77	.	.	.	.	.	2	1	39.1564	.
21	78	.	.	.	.	.	2	1	39.1564	.
21	79	.	.	.	.	.	2	1	39.1564	.
21	80	.	.	.	.	.	2	1	39.1564	.
21	81	.	.	.	.	.	2	1	39.1564	.
21	82	.	.	.	.	.	2	1	39.1564	.
21	83	.	.	.	.	.	2	1	39.1564	.
21	84	.	.	.	.	.	2	1	39.1564	.
21	85	.	.	.	.	.	2	1	39.1564	.
21	86	.	.	.	.	.	2	1	39.1564	.
21	87	.	.	.	.	.	2	1	39.1564	.
21	88	.	.	.	.	.	2	1	39.1564	.
21	89	.	.	.	.	.	2	1	39.1564	.
21	90	.	.	.	.	.	2	1	39.1564	.
21	91	.	.	.	.	.	2	1	39.1564	.
21	92	.	.	.	.	.	2	1	39.1564	.
21	93	.	.	.	.	.	2	1	39.1564	.
21	94	.	.	.	.	.	2	1	39.1564	.
21	95	.	.	.	.	.	2	1	39.1564	.
22	12	.	450	14	12	600	1	1	66.1488	.
22	73	.	.	.	.	.	2	1	66.1488	.
22	74	.	.	.	.	.	2	1	66.1488	.
22	75	.	.	.	.	.	2	1	66.1488	.
22	76	.	.	.	.	.	2	1	66.1488	.
22	77	.	.	.	.	.	2	1	66.1488	.
22	78	.	.	.	.	.	2	1	66.1488	.
22	79	.	.	.	.	.	2	1	66.1488	.
22	80	.	.	.	.	.	2	1	66.1488	.
22	81	.	.	.	.	.	2	1	66.1488	.
22	82	.	.	.	.	.	2	1	66.1488	.
22	83	.	.	.	.	.	2	1	66.1488	.
22	84	.	.	.	.	.	2	1	66.1488	.
22	85	.	.	.	.	.	2	1	66.1488	.
22	86	.	.	.	.	.	2	1	66.1488	.
22	87	.	.	.	.	.	2	1	66.1488	.
22	88	.	.	.	.	.	2	1	66.1488	.
22	89	.	.	.	.	.	2	1	66.1488	.
22	90	.	.	.	.	.	2	1	66.1488	.
22	91	.	.	.	.	.	2	1	66.1488	.
22	92	.	.	.	.	.	2	1	66.1488	.
22	93	.	.	.	.	.	2	1	66.1488	.
22	94	.	.	.	.	.	2	1	66.1488	.
22	95	.	.	.	.	.	2	1	66.1488	.
23	12	.	450	14	12	600	1	1	15.4422	.
23	73	.	.	.	.	.	2	1	15.4422	.
23	74	.	.	.	.	.	2	1	15.4422	.
23	75	.	.	.	.	.	2	1	15.4422	.
23	76	.	.	.	.	.	2	1	15.4422	.
23	77	.	.	.	.	.	2	1	15.4422	.
23	78	.	.	.	.	.	2	1	15.4422	.
23	79	.	.	.	.	.	2	1	15.4422	.
23	80	.	.	.	.	.	2	1	15.4422	.
23	81	.	.	.	.	.	2	1	15.4422	.
23	82	.	.	.	.	.	2	1	15.4422	.
23	83	.	.	.	.	.	2	1	15.4422	.
23	84	.	.	.	.	.	2	1	15.4422	.
23	85	.	.	.	.	.	2	1	15.4422	.
23	86	.	.	.	.	.	2	1	15.4422	.
23	87	.	.	.	.	.	2	1	15.4422	.
23	88	.	.	.	.	.	2	1	15.4422	.
23	89	.	.	.	.	.	2	1	15.4422	.
23	90	.	.	.	.	.	2	1	15.4422	.
23	91	.	.	.	.	.	2	1	15.4422	.
23	92	.	.	.	.	.	2	1	15.4422	.
23	93	.	.	.	.	.	2	1	15.4422	.
23	94	.	.	.	.	.	2	1	15.4422	.
23	95	.	.	.	.	.	2	1	15.4422	.
24	12	.	450	14	12	600	1	1	24.4499	.
24	73	.	.	.	.	.	2	1	24.4499	.
24	74	.	.	.	.	.	2	1	24.4499	.
24	75	.	.	.	.	.	2	1	24.4499	.
24	76	.	.	.	.	.	2	1	24.4499	.
24	77	.	.	.	.	.	2	1	24.4499	.
24	78	.	.	.	.	.	2	1	24.4499	.
24	79	.	.	.	.	.	2	1	24.4499	.
24	80	.	.	.	.	.	2	1	24.4499	.
24	81	.	.	.	.	.	2	1	24.4499	.
24	82	.	.	.	.	.	2	1	24.4499	.
24	83	.	.	.	.	.	2	1	24.4499	.
24	84	.	.	.	.	.	2	1	24.4499	.
24	85	.	.	.	.	.	2	1	24.4499	.
24	86	.	.	.	.	.	2	1	24.4499	.
24	87	.	.	.	.	.	2	1	24.4499	.
24	88	.	.	.	.	.	2	1	24.4499	.
24	89	.	.	.	.	.	2	1	24.4499	.
24	90	.	.	.	.	.	2	1	24.4499	.
24	91	.	.	.	.	.	2	1	24.4499	.
24	92	.	.	.	.	.	2	1	24.4499	.
24	93	.	.	.	.	.	2	1	24.4499	.
24	94	.	.	.	.	.	2	1	24.4499	.
24	95	.	.	.	.	.	2	1	24.4499	.
25	12	.	450	14	12	600	1	1	87.8431	.
25	73	.	.	.	.	.	2	1	87.8431	.
25	74	.	.	.	.	.	2	1	87.8431	.
25	75	.	.	.	.	.	2	1	87.8431	.
25	76	.	.	.	.	.	2	1	87.8431	.
25	77	.	.	.	.	.	2	1	87.8431	.
25	78	.	.	.	.	.	2	1	87.8431	.
25	79	.	.	.	.	.	2	1	87.8431	.
25	80	.	.	.	.	.	2	1	87.8431	.
25	81	.	.	.	.	.	2	1	87.8431	.
25	82	.	.	.	.	.	2	1	87.8431	.
25	83	.	.	.	.	.	2	1	87.8431	.
25	84	.	.	.	.	.	2	1	87.8431	.
25	85	.	.	.	.	.	2	1	87.8431	.
25	86	.	.	.	.	.	2	1	87.8431	.
25	87	.	.	.	.	.	2	1	87.8431	.
25	88	.	.	.	.	.	2	1	87.8431	.
25	89	.	.	.	.	.	2	1	87.8431	.
25	90	.	.	.	.	.	2	1	87.8431	.
25	91	.	.	.	.	.	2	1	87.8431	.
25	92	.	.	.	.	.	2	1	87.8431	.
25	93	.	.	.	.	.	2	1	87.8431	.
25	94	.	.	.	.	.	2	1	87.8431	.
25	95	.	.	.	.	.	2	1	87.8431	.
26	12	.	450	14	12	600	1	1	58.2994	.
26	73	.	.	.	.	.	2	1	58.2994	.
26	74	.	.	.	.	.	2	1	58.2994	.
26	75	.	.	.	.	.	2	1	58.2994	.
26	76	.	.	.	.	.	2	1	58.2994	.
26	77	.	.	.	.	.	2	1	58.2994	.
26	78	.	.	.	.	.	2	1	58.2994	.
26	79	.	.	.	.	.	2	1	58.2994	.
26	80	.	.	.	.	.	2	1	58.2994	.
26	81	.	.	.	.	.	2	1	58.2994	.
26	82	.	.	.	.	.	2	1	58.2994	.
26	83	.	.	.	.	.	2	1	58.2994	.
26	84	.	.	.	.	.	2	1	58.2994	.
26	85	.	.	.	.	.	2	1	58.2994	.
26	86	.	.	.	.	.	2	1	58.2994	.
26	87	.	.	.	.	.	2	1	58.2994	.
26	88	.	.	.	.	.	2	1	58.2994	.
26	89	.	.	.	.	.	2	1	58.2994	.
26	90	.	.	.	.	.	2	1	58.2994	.
26	91	.	.	.	.	.	2	1	58.2994	.
26	92	.	.	.	.	.	2	1	58.2994	.
26	93	.	.	.	.	.	2	1	58.2994	.
26	94	.	.	.	.	.	2	1	58.2994	.
26	95	.	.	.	.	.	2	1	58.2994	.
27	12	.	450	14	12	600	1	1	13.7642	.
27	73	.	.	.	.	.	2	1	13.7642	.
27	74	.	.	.	.	.	2	1	13.7642	.
27	75	.	.	.	.	.	2	1	13.7642	.
27	76	.	.	.	.	.	2	1	13.7642	.
27	77	.	.	.	.	.	2	1	13.7642	.
27	78	.	.	.	.	.	2	1	13.7642	.
27	79	.	.	.	.	.	2	1	13.7642	.
27	80	.	.	.	.	.	2	1	13.7642	.
27	81	.	.	.	.	.	2	1	13.7642	.
27	82	.	.	.	.	.	2	1	13.7642	.
27	83	.	.	.	.	.	2	1	13.7642	.
27	84	.	.	.	.	.	2	1	13.7642	.
27	85	.	.	.	.	.	2	1	13.7642	.
27	86	.	.	.	.	.	2	1	13.7642	.
27	87	.	.	.	.	.	2	1	13.7642	.
27	88	.	.	.	.	.	2	1	13.7642	.
27	89	.	.	.	.	.	2	1	13.7642	.
27	90	.	.	.	.	.	2	1	13.7642	.
27	91	.	.	.	.	.	2	1	13.7642	.
27	92	.	.	.	.	.	2	1	13.7642	.
27	93	.	.	.	.	.	2	1	13.7642	.
27	94	.	.	.	.	.	2	1	13.7642	.
27	95	.	.	.	.	.	2	1	13.7642	.
28	12	.	450	14	12	600	1	1	24.5391	.
28	73	.	.	.	.	.	2	1	24.5391	.
28	74	.	.	.	.	.	2	1	24.5391	.
28	75	.	.	.	.	.	2	1	24.5391	.
28	76	.	.	.	.	.	2	1	24.5391	.
28	77	.	.	.	.	.	2	1	24.5391	.
28	78	.	.	.	.	.	2	1	24.5391	.
28	79	.	.	.	.	.	2	1	24.5391	.
28	80	.	.	.	.	.	2	1	24.5391	.
28	81	.	.	.	.	.	2	1	24.5391	.
28	82	.	.	.	.	.	2	1	24.5391	.
28	83	.	.	.	.	.	2	1	24.5391	.
28	84	.	.	.	.	.	2	1	24.5391	.
28	85	.	.	.	.	.	2	1	24.5391	.
28	86	.	.	.	.	.	2	1	24.5391	.
28	87	.	.	.	.	.	2	1	24.5391	.
28	88	.	.	.	.	.	2	1	24.5391	.
28	89	.	.	.	.	.	2	1	24.5391	.
28	90	.	.	.	.	.	2	1	24.5391	.
28	91	.	.	.	.	.	2	1	24.5391	.
28	92	.	.	.	.	.	2	1	24.5391	.
28	93	.	.	.	.	.	2	1	24.5391	.
28	94	.	.	.	.	.	2	1	24.5391	.
28	95	.	.	.	.	.	2	1	24.5391	.
29	12	.	450	14	12	600	1	1	62.6589	.
29	73	.	.	.	.	.	2	1	62.6589	.
29	74	.	.	.	.	.	2	1	62.6589	.
29	75	.	.	.	.	.	2	1	62.6589	.
29	76	.	.	.	.	.	2	1	62.6589	.
29	77	.	.	.	.	.	2	1	62.6589	.
29	78	.	.	.	.	.	2	1	62.6589	.
29	79	.	.	.	.	.	2	1	62.6589	.
29	80	.	.	.	.	.	2	1	62.6589	.
29	81	.	.	.	.	.	2	1	62.6589	.
29	82	.	.	.	.	.	2	1	62.6589	.
29	83	.	.	.	.	.	2	1	62.6589	.
29	84	.	.	.	.	.	2	1	62.6589	.
29	85	.	.	.	.	.	2	1	62.6589	.
29	86	.	.	.	.	.	2	1	62.6589	.
29	87	.	.	.	.	.	2	1	62.6589	.
29	88	.	.	.	.	.	2	1	62.6589	.
29	89	.	.	.	.	.	2	1	62.6589	.
29	90	.	.	.	.	.	2	1	62.6589	.
29	91	.	.	.	.	.	2	1	62.6589	.
29	92	.	.	.	.	.	2	1	62.6589	.
29	93	.	.	.	.	.	2	1	62.6589	.
29	94	.	.	.	.	.	2	1	62.6589	.
29	95	.	.	.	.	.	2	1	62.6589	.
30	12	.	450	14	12	600	1	1	134.2	.
30	73	.	.	.	.	.	2	1	134.2	.
30	74	.	.	.	.	.	2	1	134.2	.
30	75	.	.	.	.	.	2	1	134.2	.
30	76	.	.	.	.	.	2	1	134.2	.
30	77	.	.	.	.	.	2	1	134.2	.
30	78	.	.	.	.	.	2	1	134.2	.
30	79	.	.	.	.	.	2	1	134.2	.
30	80	.	.	.	.	.	2	1	134.2	.
30	81	.	.	.	.	.	2	1	134.2	.
30	82	.	.	.	.	.	2	1	134.2	.
30	83	.	.	.	.	.	2	1	134.2	.
30	84	.	.	.	.	.	2	1	134.2	.
30	85	.	.	.	.	.	2	1	134.2	.
30	86	.	.	.	.	.	2	1	134.2	.
30	87	.	.	.	.	.	2	1	134.2	.
30	88	.	.	.	.	.	2	1	134.2	.
30	89	.	.	.	.	.	2	1	134.2	.
30	90	.	.	.	.	.	2	1	134.2	.
30	91	.	.	.	.	.	2	1	134.2	.
30	92	.	.	.	.	.	2	1	134.2	.
30	93	.	.	.	.	.	2	1	134.2	.
30	94	.	.	.	.	.	2	1	134.2	.
30	95	.	.	.	.	.	2	1	134.2	.
31	12	.	450	14	12	600	1	1	.	.
31	73	.	.	.	.	.	2	1	.	.
31	74	.	.	.	.	.	2	1	.	.
31	75	.	.	.	.	.	2	1	.	.
31	76	.	.	.	.	.	2	1	.	.
31	77	.	.	.	.	.	2	1	.	.
31	78	.	.	.	.	.	2	1	.	.
31	79	.	.	.	.	.	2	1	.	.
31	80	.	.	.	.	.	2	1	.	.
31	81	.	.	.	.	.	2	1	.	.
31	82	.	.	.	.	.	2	1	.	.
31	83	.	.	.	.	.	2	1	.	.
31	84	.	.	.	.	.	2	1	.	.
31	85	.	.	.	.	.	2	1	.	.
31	86	.	.	.	.	.	2	1	.	.
31	87	.	.	.	.	.	2	1	.	.
31	88	.	.	.	.	.	2	1	.	.
31	89	.	.	.	.	.	2	1	.	.
31	90	.	.	.	.	.	2	1	.	.
31	91	.	.	.	.	.	2	1	.	.
31	92	.	.	.	.	.	2	1	.	.
31	93	.	.	.	.	.	2	1	.	.
31	94	.	.	.	.	.	2	1	.	.
31	95	.	.	.	.	.	2	1	.	.
32	12	.	450	14	12	600	1	1	106.88	.
32	73	.	.	.	.	.	2	1	106.88	.
32	74	.	.	.	.	.	2	1	106.88	.
32	75	.	.	.	.	.	2	1	106.88	.
32	76	.	.	.	.	.	2	1	106.88	.
32	77	.	.	.	.	.	2	1	106.88	.
32	78	.	.	.	.	.	2	1	106.88	.
32	79	.	.	.	.	.	2	1	106.88	.
32	80	.	.	.	.	.	2	1	106.88	.
32	81	.	.	.	.	.	2	1	106.88	.
32	82	.	.	.	.	.	2	1	106.88	.
32	83	.	.	.	.	.	2	1	106.88	.
32	84	.	.	.	.	.	2	1	106.88	.
32	85	.	.	.	.	.	2	1	106.88	.
32	86	.	.	.	.	.	2	1	106.88	.
32	87	.	.	.	.	.	2	1	106.88	.
32	88	.	.	.	.	.	2	1	106.88	.
32	89	.	.	.	.	.	2	1	106.88	.
32	90	.	.	.	.	.	2	1	106.88	.
32	91	.	.	.	.	.	2	1	106.88	.
32	92	.	.	.	.	.	2	1	106.88	.
32	93	.	.	.	.	.	2	1	106.88	.
32	94	.	.	.	.	.	2	1	106.88	.
32	95	.	.	.	.	.	2	1	106.88	.
33	12	.	450	14	12	600	1	1	102.73	.
33	73	.	.	.	.	.	2	1	102.73	.
33	74	.	.	.	.	.	2	1	102.73	.
33	75	.	.	.	.	.	2	1	102.73	.
33	76	.	.	.	.	.	2	1	102.73	.
33	77	.	.	.	.	.	2	1	102.73	.
33	78	.	.	.	.	.	2	1	102.73	.
33	79	.	.	.	.	.	2	1	102.73	.
33	80	.	.	.	.	.	2	1	102.73	.
33	81	.	.	.	.	.	2	1	102.73	.
33	82	.	.	.	.	.	2	1	102.73	.
33	83	.	.	.	.	.	2	1	102.73	.
33	84	.	.	.	.	.	2	1	102.73	.
33	85	.	.	.	.	.	2	1	102.73	.
33	86	.	.	.	.	.	2	1	102.73	.
33	87	.	.	.	.	.	2	1	102.73	.
33	88	.	.	.	.	.	2	1	102.73	.
33	89	.	.	.	.	.	2	1	102.73	.
33	90	.	.	.	.	.	2	1	102.73	.
33	91	.	.	.	.	.	2	1	102.73	.
33	92	.	.	.	.	.	2	1	102.73	.
33	93	.	.	.	.	.	2	1	102.73	.
33	94	.	.	.	.	.	2	1	102.73	.
33	95	.	.	.	.	.	2	1	102.73	.
34	12	.	450	14	12	600	1	1	45.49	.
34	73	.	.	.	.	.	2	1	45.49	.
34	74	.	.	.	.	.	2	1	45.49	.
34	75	.	.	.	.	.	2	1	45.49	.
34	76	.	.	.	.	.	2	1	45.49	.
34	77	.	.	.	.	.	2	1	45.49	.
34	78	.	.	.	.	.	2	1	45.49	.
34	79	.	.	.	.	.	2	1	45.49	.
34	80	.	.	.	.	.	2	1	45.49	.
34	81	.	.	.	.	.	2	1	45.49	.
34	82	.	.	.	.	.	2	1	45.49	.
34	83	.	.	.	.	.	2	1	45.49	.
34	84	.	.	.	.	.	2	1	45.49	.
34	85	.	.	.	.	.	2	1	45.49	.
34	86	.	.	.	.	.	2	1	45.49	.
34	87	.	.	.	.	.	2	1	45.49	.
34	88	.	.	.	.	.	2	1	45.49	.
34	89	.	.	.	.	.	2	1	45.49	.
34	90	.	.	.	.	.	2	1	45.49	.
34	91	.	.	.	.	.	2	1	45.49	.
34	92	.	.	.	.	.	2	1	45.49	.
34	93	.	.	.	.	.	2	1	45.49	.
34	94	.	.	.	.	.	2	1	45.49	.
34	95	.	.	.	.	.	2	1	45.49	.
35	12	.	450	14	12	600	1	1	45.01	.
35	73	.	.	.	.	.	2	1	45.01	.
35	74	.	.	.	.	.	2	1	45.01	.
35	75	.	.	.	.	.	2	1	45.01	.
35	76	.	.	.	.	.	2	1	45.01	.
35	77	.	.	.	.	.	2	1	45.01	.
35	78	.	.	.	.	.	2	1	45.01	.
35	79	.	.	.	.	.	2	1	45.01	.
35	80	.	.	.	.	.	2	1	45.01	.
35	81	.	.	.	.	.	2	1	45.01	.
35	82	.	.	.	.	.	2	1	45.01	.
35	83	.	.	.	.	.	2	1	45.01	.
35	84	.	.	.	.	.	2	1	45.01	.
35	85	.	.	.	.	.	2	1	45.01	.
35	86	.	.	.	.	.	2	1	45.01	.
35	87	.	.	.	.	.	2	1	45.01	.
35	88	.	.	.	.	.	2	1	45.01	.
35	89	.	.	.	.	.	2	1	45.01	.
35	90	.	.	.	.	.	2	1	45.01	.
35	91	.	.	.	.	.	2	1	45.01	.
35	92	.	.	.	.	.	2	1	45.01	.
35	93	.	.	.	.	.	2	1	45.01	.
35	94	.	.	.	.	.	2	1	45.01	.
35	95	.	.	.	.	.	2	1	45.01	.
36	12	.	450	14	12	600	1	1	84.81	.
36	73	.	.	.	.	.	2	1	84.81	.
36	74	.	.	.	.	.	2	1	84.81	.
36	75	.	.	.	.	.	2	1	84.81	.
36	76	.	.	.	.	.	2	1	84.81	.
36	77	.	.	.	.	.	2	1	84.81	.
36	78	.	.	.	.	.	2	1	84.81	.
36	79	.	.	.	.	.	2	1	84.81	.
36	80	.	.	.	.	.	2	1	84.81	.
36	81	.	.	.	.	.	2	1	84.81	.
36	82	.	.	.	.	.	2	1	84.81	.
36	83	.	.	.	.	.	2	1	84.81	.
36	84	.	.	.	.	.	2	1	84.81	.
36	85	.	.	.	.	.	2	1	84.81	.
36	86	.	.	.	.	.	2	1	84.81	.
36	87	.	.	.	.	.	2	1	84.81	.
36	88	.	.	.	.	.	2	1	84.81	.
36	89	.	.	.	.	.	2	1	84.81	.
36	90	.	.	.	.	.	2	1	84.81	.
36	91	.	.	.	.	.	2	1	84.81	.
36	92	.	.	.	.	.	2	1	84.81	.
36	93	.	.	.	.	.	2	1	84.81	.
36	94	.	.	.	.	.	2	1	84.81	.
36	95	.	.	.	.	.	2	1	84.81	.
37	12	.	450	14	12	600	1	1	25.5871	.
37	73	.	.	.	.	.	2	1	25.5871	.
37	74	.	.	.	.	.	2	1	25.5871	.
37	75	.	.	.	.	.	2	1	25.5871	.
37	76	.	.	.	.	.	2	1	25.5871	.
37	77	.	.	.	.	.	2	1	25.5871	.
37	78	.	.	.	.	.	2	1	25.5871	.
37	79	.	.	.	.	.	2	1	25.5871	.
37	80	.	.	.	.	.	2	1	25.5871	.
37	81	.	.	.	.	.	2	1	25.5871	.
37	82	.	.	.	.	.	2	1	25.5871	.
37	83	.	.	.	.	.	2	1	25.5871	.
37	84	.	.	.	.	.	2	1	25.5871	.
37	85	.	.	.	.	.	2	1	25.5871	.
37	86	.	.	.	.	.	2	1	25.5871	.
37	87	.	.	.	.	.	2	1	25.5871	.
37	88	.	.	.	.	.	2	1	25.5871	.
37	89	.	.	.	.	.	2	1	25.5871	.
37	90	.	.	.	.	.	2	1	25.5871	.
37	91	.	.	.	.	.	2	1	25.5871	.
37	92	.	.	.	.	.	2	1	25.5871	.
37	93	.	.	.	.	.	2	1	25.5871	.
37	94	.	.	.	.	.	2	1	25.5871	.
37	95	.	.	.	.	.	2	1	25.5871	.
38	12	.	450	14	12	600	1	1	63.1622	.
38	73	.	.	.	.	.	2	1	63.1622	.
38	74	.	.	.	.	.	2	1	63.1622	.
38	75	.	.	.	.	.	2	1	63.1622	.
38	76	.	.	.	.	.	2	1	63.1622	.
38	77	.	.	.	.	.	2	1	63.1622	.
38	78	.	.	.	.	.	2	1	63.1622	.
38	79	.	.	.	.	.	2	1	63.1622	.
38	80	.	.	.	.	.	2	1	63.1622	.
38	81	.	.	.	.	.	2	1	63.1622	.
38	82	.	.	.	.	.	2	1	63.1622	.
38	83	.	.	.	.	.	2	1	63.1622	.
38	84	.	.	.	.	.	2	1	63.1622	.
38	85	.	.	.	.	.	2	1	63.1622	.
38	86	.	.	.	.	.	2	1	63.1622	.
38	87	.	.	.	.	.	2	1	63.1622	.
38	88	.	.	.	.	.	2	1	63.1622	.
38	89	.	.	.	.	.	2	1	63.1622	.
38	90	.	.	.	.	.	2	1	63.1622	.
38	91	.	.	.	.	.	2	1	63.1622	.
38	92	.	.	.	.	.	2	1	63.1622	.
38	93	.	.	.	.	.	2	1	63.1622	.
38	94	.	.	.	.	.	2	1	63.1622	.
38	95	.	.	.	.	.	2	1	63.1622	.
39	12	.	450	14	12	600	1	1	78.7474	.
39	73	.	.	.	.	.	2	1	78.7474	.
39	74	.	.	.	.	.	2	1	78.7474	.
39	75	.	.	.	.	.	2	1	78.7474	.
39	76	.	.	.	.	.	2	1	78.7474	.
39	77	.	.	.	.	.	2	1	78.7474	.
39	78	.	.	.	.	.	2	1	78.7474	.
39	79	.	.	.	.	.	2	1	78.7474	.
39	80	.	.	.	.	.	2	1	78.7474	.
39	81	.	.	.	.	.	2	1	78.7474	.
39	82	.	.	.	.	.	2	1	78.7474	.
39	83	.	.	.	.	.	2	1	78.7474	.
39	84	.	.	.	.	.	2	1	78.7474	.
39	85	.	.	.	.	.	2	1	78.7474	.
39	86	.	.	.	.	.	2	1	78.7474	.
39	87	.	.	.	.	.	2	1	78.7474	.
39	88	.	.	.	.	.	2	1	78.7474	.
39	89	.	.	.	.	.	2	1	78.7474	.
39	90	.	.	.	.	.	2	1	78.7474	.
39	91	.	.	.	.	.	2	1	78.7474	.
39	92	.	.	.	.	.	2	1	78.7474	.
39	93	.	.	.	.	.	2	1	78.7474	.
39	94	.	.	.	.	.	2	1	78.7474	.
39	95	.	.	.	.	.	2	1	78.7474	.
40	12	.	450	14	12	600	1	1	46.972	.
40	73	.	.	.	.	.	2	1	46.972	.
40	74	.	.	.	.	.	2	1	46.972	.
40	75	.	.	.	.	.	2	1	46.972	.
40	76	.	.	.	.	.	2	1	46.972	.
40	77	.	.	.	.	.	2	1	46.972	.
40	78	.	.	.	.	.	2	1	46.972	.
40	79	.	.	.	.	.	2	1	46.972	.
40	80	.	.	.	.	.	2	1	46.972	.
40	81	.	.	.	.	.	2	1	46.972	.
40	82	.	.	.	.	.	2	1	46.972	.
40	83	.	.	.	.	.	2	1	46.972	.
40	84	.	.	.	.	.	2	1	46.972	.
40	85	.	.	.	.	.	2	1	46.972	.
40	86	.	.	.	.	.	2	1	46.972	.
40	87	.	.	.	.	.	2	1	46.972	.
40	88	.	.	.	.	.	2	1	46.972	.
40	89	.	.	.	.	.	2	1	46.972	.
40	90	.	.	.	.	.	2	1	46.972	.
40	91	.	.	.	.	.	2	1	46.972	.
40	92	.	.	.	.	.	2	1	46.972	.
40	93	.	.	.	.	.	2	1	46.972	.
40	94	.	.	.	.	.	2	1	46.972	.
40	95	.	.	.	.	.	2	1	46.972	.
41	12	.	450	14	12	600	1	1	101.24	.
41	73	.	.	.	.	.	2	1	101.24	.
41	74	.	.	.	.	.	2	1	101.24	.
41	75	.	.	.	.	.	2	1	101.24	.
41	76	.	.	.	.	.	2	1	101.24	.
41	77	.	.	.	.	.	2	1	101.24	.
41	78	.	.	.	.	.	2	1	101.24	.
41	79	.	.	.	.	.	2	1	101.24	.
41	80	.	.	.	.	.	2	1	101.24	.
41	81	.	.	.	.	.	2	1	101.24	.
41	82	.	.	.	.	.	2	1	101.24	.
41	83	.	.	.	.	.	2	1	101.24	.
41	84	.	.	.	.	.	2	1	101.24	.
41	85	.	.	.	.	.	2	1	101.24	.
41	86	.	.	.	.	.	2	1	101.24	.
41	87	.	.	.	.	.	2	1	101.24	.
41	88	.	.	.	.	.	2	1	101.24	.
41	89	.	.	.	.	.	2	1	101.24	.
41	90	.	.	.	.	.	2	1	101.24	.
41	91	.	.	.	.	.	2	1	101.24	.
41	92	.	.	.	.	.	2	1	101.24	.
41	93	.	.	.	.	.	2	1	101.24	.
41	94	.	.	.	.	.	2	1	101.24	.
41	95	.	.	.	.	.	2	1	101.24	.
42	12	.	450	14	12	600	1	1	100.48	.
42	73	.	.	.	.	.	2	1	100.48	.
42	74	.	.	.	.	.	2	1	100.48
42	75	.	.	.	.	.	2	1	100.48
42	76	.	.	.	.	.	2	1	100.48
42	77	.	.	.	.	.	2	1	100.48
42	78	.	.	.	.	.	2	1	100.48
42	79	.	.	.	.	.	2	1	100.48
42	80	.	.	.	.	.	2	1	100.48
42	81	.	.	.	.	.	2	1	100.48
42	82	.	.	.	.	.	2	1	100.48
42	83	.	.	.	.	.	2	1	100.48	.
42	84	.	.	.	.	.	2	1	100.48	.
42	85	.	.	.	.	.	2	1	100.48	.
42	86	.	.	.	.	.	2	1	100.48	.
42	87	.	.	.	.	.	2	1	100.48	.
42	88	.	.	.	.	.	2	1	100.48	.
42	89	.	.	.	.	.	2	1	100.48	.
42	90	.	.	.	.	.	2	1	100.48	.
42	91	.	.	.	.	.	2	1	100.48	.
42	92	.	.	.	.	.	2	1	100.48	.
42	93	.	.	.	.	.	2	1	100.48	.
42	94	.	.	.	.	.	2	1	100.48	.
42	95	.	.	.	.	.	2	1	100.48	.
43	12	.	450	14	12	600	1	1	116.04	.
43	73	.	.	.	.	.	2	1	116.04	.
43	74	.	.	.	.	.	2	1	116.04	.
43	75	.	.	.	.	.	2	1	116.04	.
43	76	.	.	.	.	.	2	1	116.04	.
43	77	.	.	.	.	.	2	1	116.04	.
43	78	.	.	.	.	.	2	1	116.04	.
43	79	.	.	.	.	.	2	1	116.04	.
43	80	.	.	.	.	.	2	1	116.04	.
43	81	.	.	.	.	.	2	1	116.04	.
43	82	.	.	.	.	.	2	1	116.04	.
43	83	.	.	.	.	.	2	1	116.04	.
43	84	.	.	.	.	.	2	1	116.04	.
43	85	.	.	.	.	.	2	1	116.04	.
43	86	.	.	.	.	.	2	1	116.04	.
43	87	.	.	.	.	.	2	1	116.04	.
43	88	.	.	.	.	.	2	1	116.04	.
43	89	.	.	.	.	.	2	1	116.04	.
43	90	.	.	.	.	.	2	1	116.04	.
43	91	.	.	.	.	.	2	1	116.04	.
43	92	.	.	.	.	.	2	1	116.04	.
43	93	.	.	.	.	.	2	1	116.04	.
43	94	.	.	.	.	.	2	1	116.04	.
43	95	.	.	.	.	.	2	1	116.04	.
44	12	.	450	14	12	600	1	1	121.52	.
44	73	.	.	.	.	.	2	1	121.52	.
44	74	.	.	.	.	.	2	1	121.52	.
44	75	.	.	.	.	.	2	1	121.52	.
44	76	.	.	.	.	.	2	1	121.52	.
44	77	.	.	.	.	.	2	1	121.52	.
44	78	.	.	.	.	.	2	1	121.52	.
44	79	.	.	.	.	.	2	1	121.52	.
44	80	.	.	.	.	.	2	1	121.52	.
44	81	.	.	.	.	.	2	1	121.52	.
44	82	.	.	.	.	.	2	1	121.52	.
44	83	.	.	.	.	.	2	1	121.52	.
44	84	.	.	.	.	.	2	1	121.52	.
44	85	.	.	.	.	.	2	1	121.52	.
44	86	.	.	.	.	.	2	1	121.52	.
44	87	.	.	.	.	.	2	1	121.52	.
44	88	.	.	.	.	.	2	1	121.52	.
44	89	.	.	.	.	.	2	1	121.52	.
44	90	.	.	.	.	.	2	1	121.52	.
44	91	.	.	.	.	.	2	1	121.52	.
44	92	.	.	.	.	.	2	1	121.52	.
44	93	.	.	.	.	.	2	1	121.52	.
44	94	.	.	.	.	.	2	1	121.52	.
44	95	.	.	.	.	.	2	1	121.52	.
45	12	.	450	14	12	600	1	1	32.51	.
45	73	.	.	.	.	.	2	1	32.51	.
45	74	.	.	.	.	.	2	1	32.51	.
45	75	.	.	.	.	.	2	1	32.51	.
45	76	.	.	.	.	.	2	1	32.51	.
45	77	.	.	.	.	.	2	1	32.51	.
45	78	.	.	.	.	.	2	1	32.51	.
45	79	.	.	.	.	.	2	1	32.51	.
45	80	.	.	.	.	.	2	1	32.51	.
45	81	.	.	.	.	.	2	1	32.51	.
45	82	.	.	.	.	.	2	1	32.51	.
45	83	.	.	.	.	.	2	1	32.51	.
45	84	.	.	.	.	.	2	1	32.51	.
45	85	.	.	.	.	.	2	1	32.51	.
45	86	.	.	.	.	.	2	1	32.51	.
45	87	.	.	.	.	.	2	1	32.51	.
45	88	.	.	.	.	.	2	1	32.51	.
45	89	.	.	.	.	.	2	1	32.51	.
45	90	.	.	.	.	.	2	1	32.51	.
45	91	.	.	.	.	.	2	1	32.51	.
45	92	.	.	.	.	.	2	1	32.51	.
45	93	.	.	.	.	.	2	1	32.51	.
45	94	.	.	.	.	.	2	1	32.51	.
45	95	.	.	.	.	.	2	1	32.51	.
46	12	.	450	14	12	600	1	1	158.92	.
46	73	.	.	.	.	.	2	1	158.92	.
46	74	.	.	.	.	.	2	1	158.92	.
46	75	.	.	.	.	.	2	1	158.92	.
46	76	.	.	.	.	.	2	1	158.92	.
46	77	.	.	.	.	.	2	1	158.92	.
46	78	.	.	.	.	.	2	1	158.92	.
46	79	.	.	.	.	.	2	1	158.92	.
46	80	.	.	.	.	.	2	1	158.92	.
46	81	.	.	.	.	.	2	1	158.92	.
46	82	.	.	.	.	.	2	1	158.92	.
46	83	.	.	.	.	.	2	1	158.92	.
46	84	.	.	.	.	.	2	1	158.92	.
46	85	.	.	.	.	.	2	1	158.92	.
46	86	.	.	.	.	.	2	1	158.92	.
46	87	.	.	.	.	.	2	1	158.92	.
46	88	.	.	.	.	.	2	1	158.92	.
46	89	.	.	.	.	.	2	1	158.92	.
46	90	.	.	.	.	.	2	1	158.92	.
46	91	.	.	.	.	.	2	1	158.92	.
46	92	.	.	.	.	.	2	1	158.92	.
46	93	.	.	.	.	.	2	1	158.92	.
46	94	.	.	.	.	.	2	1	158.92	.
46	95	.	.	.	.	.	2	1	158.92	.
47	12	.	450	14	12	600	1	1	25.58	.
47	73	.	.	.	.	.	2	1	25.58	.
47	74	.	.	.	.	.	2	1	25.58	.
47	75	.	.	.	.	.	2	1	25.58	.
47	76	.	.	.	.	.	2	1	25.58	.
47	77	.	.	.	.	.	2	1	25.58	.
47	78	.	.	.	.	.	2	1	25.58	.
47	79	.	.	.	.	.	2	1	25.58	.
47	80	.	.	.	.	.	2	1	25.58	.
47	81	.	.	.	.	.	2	1	25.58	.
47	82	.	.	.	.	.	2	1	25.58	.
47	83	.	.	.	.	.	2	1	25.58	.
47	84	.	.	.	.	.	2	1	25.58	.
47	85	.	.	.	.	.	2	1	25.58	.
47	86	.	.	.	.	.	2	1	25.58	.
47	87	.	.	.	.	.	2	1	25.58	.
47	88	.	.	.	.	.	2	1	25.58	.
47	89	.	.	.	.	.	2	1	25.58	.
47	90	.	.	.	.	.	2	1	25.58	.
47	91	.	.	.	.	.	2	1	25.58	.
47	92	.	.	.	.	.	2	1	25.58	.
47	93	.	.	.	.	.	2	1	25.58	.
47	94	.	.	.	.	.	2	1	25.58	.
47	95	.	.	.	.	.	2	1	25.58	.
48	12	.	450	14	12	600	1	1	120.68	.
48	73	.	.	.	.	.	2	1	120.68	.
48	74	.	.	.	.	.	2	1	120.68	.
48	75	.	.	.	.	.	2	1	120.68	.
48	76	.	.	.	.	.	2	1	120.68	.
48	77	.	.	.	.	.	2	1	120.68	.
48	78	.	.	.	.	.	2	1	120.68	.
48	79	.	.	.	.	.	2	1	120.68	.
48	80	.	.	.	.	.	2	1	120.68	.
48	81	.	.	.	.	.	2	1	120.68	.
48	82	.	.	.	.	.	2	1	120.68	.
48	83	.	.	.	.	.	2	1	120.68	.
48	84	.	.	.	.	.	2	1	120.68	.
48	85	.	.	.	.	.	2	1	120.68	.
48	86	.	.	.	.	.	2	1	120.68	.
48	87	.	.	.	.	.	2	1	120.68	.
48	88	.	.	.	.	.	2	1	120.68	.
48	89	.	.	.	.	.	2	1	120.68	.
48	90	.	.	.	.	.	2	1	120.68	.
48	91	.	.	.	.	.	2	1	120.68	.
48	92	.	.	.	.	.	2	1	120.68	.
48	93	.	.	.	.	.	2	1	120.68	.
48	94	.	.	.	.	.	2	1	120.68	.
48	95	.	.	.	.	.	2	1	120.68	.
49	12	.	450	14	12	600	1	1	98.2441	.
49	73	.	.	.	.	.	2	1	98.2441	.
49	74	.	.	.	.	.	2	1	98.2441	.
49	75	.	.	.	.	.	2	1	98.2441	.
49	76	.	.	.	.	.	2	1	98.2441	.
49	77	.	.	.	.	.	2	1	98.2441	.
49	78	.	.	.	.	.	2	1	98.2441	.
49	79	.	.	.	.	.	2	1	98.2441	.
49	80	.	.	.	.	.	2	1	98.2441	.
49	81	.	.	.	.	.	2	1	98.2441	.
49	82	.	.	.	.	.	2	1	98.2441	.
49	83	.	.	.	.	.	2	1	98.2441	.
49	84	.	.	.	.	.	2	1	98.2441	.
49	85	.	.	.	.	.	2	1	98.2441	.
49	86	.	.	.	.	.	2	1	98.2441	.
49	87	.	.	.	.	.	2	1	98.2441	.
49	88	.	.	.	.	.	2	1	98.2441	.
49	89	.	.	.	.	.	2	1	98.2441	.
49	90	.	.	.	.	.	2	1	98.2441	.
49	91	.	.	.	.	.	2	1	98.2441	.
49	92	.	.	.	.	.	2	1	98.2441	.
49	93	.	.	.	.	.	2	1	98.2441	.
49	94	.	.	.	.	.	2	1	98.2441	.
49	95	.	.	.	.	.	2	1	98.2441	.
50	12	.	450	14	12	600	1	1	37.6468	.
50	73	.	.	.	.	.	2	1	37.6468	.
50	74	.	.	.	.	.	2	1	37.6468	.
50	75	.	.	.	.	.	2	1	37.6468	.
50	76	.	.	.	.	.	2	1	37.6468	.
50	77	.	.	.	.	.	2	1	37.6468	.
50	78	.	.	.	.	.	2	1	37.6468	.
50	79	.	.	.	.	.	2	1	37.6468	.
50	80	.	.	.	.	.	2	1	37.6468	.
50	81	.	.	.	.	.	2	1	37.6468	.
50	82	.	.	.	.	.	2	1	37.6468	.
50	83	.	.	.	.	.	2	1	37.6468	.
50	84	.	.	.	.	.	2	1	37.6468	.
50	85	.	.	.	.	.	2	1	37.6468	.
50	86	.	.	.	.	.	2	1	37.6468	.
50	87	.	.	.	.	.	2	1	37.6468	.
50	88	.	.	.	.	.	2	1	37.6468	.
50	89	.	.	.	.	.	2	1	37.6468	.
50	90	.	.	.	.	.	2	1	37.6468	.
50	91	.	.	.	.	.	2	1	37.6468	.
50	92	.	.	.	.	.	2	1	37.6468	.
50	93	.	.	.	.	.	2	1	37.6468	.
50	94	.	.	.	.	.	2	1	37.6468	.
50	95	.	.	.	.	.	2	1	37.6468	.
51	12	.	450	14	12	600	1	1	20.7824	.
51	73	.	.	.	.	.	2	1	20.7824	.
51	74	.	.	.	.	.	2	1	20.7824	.
51	75	.	.	.	.	.	2	1	20.7824	.
51	76	.	.	.	.	.	2	1	20.7824	.
51	77	.	.	.	.	.	2	1	20.7824	.
51	78	.	.	.	.	.	2	1	20.7824	.
51	79	.	.	.	.	.	2	1	20.7824	.
51	80	.	.	.	.	.	2	1	20.7824	.
51	81	.	.	.	.	.	2	1	20.7824	.
51	82	.	.	.	.	.	2	1	20.7824	.
51	83	.	.	.	.	.	2	1	20.7824	.
51	84	.	.	.	.	.	2	1	20.7824	.
51	85	.	.	.	.	.	2	1	20.7824	.
51	86	.	.	.	.	.	2	1	20.7824	.
51	87	.	.	.	.	.	2	1	20.7824	.
51	88	.	.	.	.	.	2	1	20.7824	.
51	89	.	.	.	.	.	2	1	20.7824	.
51	90	.	.	.	.	.	2	1	20.7824	.
51	91	.	.	.	.	.	2	1	20.7824	.
51	92	.	.	.	.	.	2	1	20.7824	.
51	93	.	.	.	.	.	2	1	20.7824	.
51	94	.	.	.	.	.	2	1	20.7824	.
51	95	.	.	.	.	.	2	1	20.7824	.
52	12	.	450	14	12	600	1	1	59.8379	.
52	73	.	.	.	.	.	2	1	59.8379	.
52	74	.	.	.	.	.	2	1	59.8379	.
52	75	.	.	.	.	.	2	1	59.8379	.
52	76	.	.	.	.	.	2	1	59.8379	.
52	77	.	.	.	.	.	2	1	59.8379	.
52	78	.	.	.	.	.	2	1	59.8379	.
52	79	.	.	.	.	.	2	1	59.8379	.
52	80	.	.	.	.	.	2	1	59.8379	.
52	81	.	.	.	.	.	2	1	59.8379	.
52	82	.	.	.	.	.	2	1	59.8379	.
52	83	.	.	.	.	.	2	1	59.8379	.
52	84	.	.	.	.	.	2	1	59.8379	.
52	85	.	.	.	.	.	2	1	59.8379	.
52	86	.	.	.	.	.	2	1	59.8379	.
52	87	.	.	.	.	.	2	1	59.8379	.
52	88	.	.	.	.	.	2	1	59.8379	.
52	89	.	.	.	.	.	2	1	59.8379	.
52	90	.	.	.	.	.	2	1	59.8379	.
52	91	.	.	.	.	.	2	1	59.8379	.
52	92	.	.	.	.	.	2	1	59.8379	.
52	93	.	.	.	.	.	2	1	59.8379	.
52	94	.	.	.	.	.	2	1	59.8379	.
52	95	.	.	.	.	.	2	1	59.8379	.
53	12	.	450	14	12	600	1	1	58.9646	.
53	73	.	.	.	.	.	2	1	58.9646	.
53	74	.	.	.	.	.	2	1	58.9646
53	75	.	.	.	.	.	2	1	58.9646
53	76	.	.	.	.	.	2	1	58.9646
53	77	.	.	.	.	.	2	1	58.9646
53	78	.	.	.	.	.	2	1	58.9646
53	79	.	.	.	.	.	2	1	58.9646
53	80	.	.	.	.	.	2	1	58.9646
53	81	.	.	.	.	.	2	1	58.9646
53	82	.	.	.	.	.	2	1	58.9646
53	83	.	.	.	.	.	2	1	58.9646	.
53	84	.	.	.	.	.	2	1	58.9646	.
53	85	.	.	.	.	.	2	1	58.9646	.
53	86	.	.	.	.	.	2	1	58.9646	.
53	87	.	.	.	.	.	2	1	58.9646	.
53	88	.	.	.	.	.	2	1	58.9646	.
53	89	.	.	.	.	.	2	1	58.9646	.
53	90	.	.	.	.	.	2	1	58.9646	.
53	91	.	.	.	.	.	2	1	58.9646	.
53	92	.	.	.	.	.	2	1	58.9646	.
53	93	.	.	.	.	.	2	1	58.9646	.
53	94	.	.	.	.	.	2	1	58.9646	.
53	95	.	.	.	.	.	2	1	58.9646	.
54	12	.	450	14	12	600	1	1	57.5903	.
54	73	.	.	.	.	.	2	1	57.5903	.
54	74	.	.	.	.	.	2	1	57.5903	.
54	75	.	.	.	.	.	2	1	57.5903	.
54	76	.	.	.	.	.	2	1	57.5903	.
54	77	.	.	.	.	.	2	1	57.5903	.
54	78	.	.	.	.	.	2	1	57.5903	.
54	79	.	.	.	.	.	2	1	57.5903	.
54	80	.	.	.	.	.	2	1	57.5903	.
54	81	.	.	.	.	.	2	1	57.5903	.
54	82	.	.	.	.	.	2	1	57.5903	.
54	83	.	.	.	.	.	2	1	57.5903	.
54	84	.	.	.	.	.	2	1	57.5903	.
54	85	.	.	.	.	.	2	1	57.5903	.
54	86	.	.	.	.	.	2	1	57.5903	.
54	87	.	.	.	.	.	2	1	57.5903	.
54	88	.	.	.	.	.	2	1	57.5903	.
54	89	.	.	.	.	.	2	1	57.5903	.
54	90	.	.	.	.	.	2	1	57.5903	.
54	91	.	.	.	.	.	2	1	57.5903	.
54	92	.	.	.	.	.	2	1	57.5903	.
54	93	.	.	.	.	.	2	1	57.5903	.
54	94	.	.	.	.	.	2	1	57.5903	.
54	95	.	.	.	.	.	2	1	57.5903	.
55	12	.	450	14	12	600	1	1	101.697	.
55	73	.	.	.	.	.	2	1	101.697	.
55	74	.	.	.	.	.	2	1	101.697	.
55	75	.	.	.	.	.	2	1	101.697	.
55	76	.	.	.	.	.	2	1	101.697	.
55	77	.	.	.	.	.	2	1	101.697	.
55	78	.	.	.	.	.	2	1	101.697	.
55	79	.	.	.	.	.	2	1	101.697	.
55	80	.	.	.	.	.	2	1	101.697	.
55	81	.	.	.	.	.	2	1	101.697	.
55	82	.	.	.	.	.	2	1	101.697	.
55	83	.	.	.	.	.	2	1	101.697	.
55	84	.	.	.	.	.	2	1	101.697	.
55	85	.	.	.	.	.	2	1	101.697	.
55	86	.	.	.	.	.	2	1	101.697	.
55	87	.	.	.	.	.	2	1	101.697	.
55	88	.	.	.	.	.	2	1	101.697	.
55	89	.	.	.	.	.	2	1	101.697	.
55	90	.	.	.	.	.	2	1	101.697	.
55	91	.	.	.	.	.	2	1	101.697	.
55	92	.	.	.	.	.	2	1	101.697	.
55	93	.	.	.	.	.	2	1	101.697	.
55	94	.	.	.	.	.	2	1	101.697	.
55	95	.	.	.	.	.	2	1	101.697	.
56	12	.	450	14	12	600	1	1	151.589	.
56	73	.	.	.	.	.	2	1	151.589	.
56	74	.	.	.	.	.	2	1	151.589	.
56	75	.	.	.	.	.	2	1	151.589	.
56	76	.	.	.	.	.	2	1	151.589	.
56	77	.	.	.	.	.	2	1	151.589	.
56	78	.	.	.	.	.	2	1	151.589	.
56	79	.	.	.	.	.	2	1	151.589	.
56	80	.	.	.	.	.	2	1	151.589	.
56	81	.	.	.	.	.	2	1	151.589	.
56	82	.	.	.	.	.	2	1	151.589	.
56	83	.	.	.	.	.	2	1	151.589	.
56	84	.	.	.	.	.	2	1	151.589	.
56	85	.	.	.	.	.	2	1	151.589	.
56	86	.	.	.	.	.	2	1	151.589	.
56	87	.	.	.	.	.	2	1	151.589	.
56	88	.	.	.	.	.	2	1	151.589	.
56	89	.	.	.	.	.	2	1	151.589	.
56	90	.	.	.	.	.	2	1	151.589	.
56	91	.	.	.	.	.	2	1	151.589	.
56	92	.	.	.	.	.	2	1	151.589	.
56	93	.	.	.	.	.	2	1	151.589	.
56	94	.	.	.	.	.	2	1	151.589	.
56	95	.	.	.	.	.	2	1	151.589	.
57	12	.	450	14	12	600	1	1	69.9717	.
57	73	.	.	.	.	.	2	1	69.9717	.
57	74	.	.	.	.	.	2	1	69.9717	.
57	75	.	.	.	.	.	2	1	69.9717	.
57	76	.	.	.	.	.	2	1	69.9717	.
57	77	.	.	.	.	.	2	1	69.9717	.
57	78	.	.	.	.	.	2	1	69.9717	.
57	79	.	.	.	.	.	2	1	69.9717	.
57	80	.	.	.	.	.	2	1	69.9717	.
57	81	.	.	.	.	.	2	1	69.9717	.
57	82	.	.	.	.	.	2	1	69.9717	.
57	83	.	.	.	.	.	2	1	69.9717	.
57	84	.	.	.	.	.	2	1	69.9717	.
57	85	.	.	.	.	.	2	1	69.9717	.
57	86	.	.	.	.	.	2	1	69.9717	.
57	87	.	.	.	.	.	2	1	69.9717	.
57	88	.	.	.	.	.	2	1	69.9717	.
57	89	.	.	.	.	.	2	1	69.9717	.
57	90	.	.	.	.	.	2	1	69.9717	.
57	91	.	.	.	.	.	2	1	69.9717	.
57	92	.	.	.	.	.	2	1	69.9717	.
57	93	.	.	.	.	.	2	1	69.9717	.
57	94	.	.	.	.	.	2	1	69.9717	.
57	95	.	.	.	.	.	2	1	69.9717	.
58	12	.	450	14	12	600	1	1	74.6889	.
58	73	.	.	.	.	.	2	1	74.6889	.
58	74	.	.	.	.	.	2	1	74.6889	.
58	75	.	.	.	.	.	2	1	74.6889	.
58	76	.	.	.	.	.	2	1	74.6889	.
58	77	.	.	.	.	.	2	1	74.6889	.
58	78	.	.	.	.	.	2	1	74.6889	.
58	79	.	.	.	.	.	2	1	74.6889	.
58	80	.	.	.	.	.	2	1	74.6889	.
58	81	.	.	.	.	.	2	1	74.6889	.
58	82	.	.	.	.	.	2	1	74.6889	.
58	83	.	.	.	.	.	2	1	74.6889	.
58	84	.	.	.	.	.	2	1	74.6889	.
58	85	.	.	.	.	.	2	1	74.6889	.
58	86	.	.	.	.	.	2	1	74.6889	.
58	87	.	.	.	.	.	2	1	74.6889	.
58	88	.	.	.	.	.	2	1	74.6889	.
58	89	.	.	.	.	.	2	1	74.6889	.
58	90	.	.	.	.	.	2	1	74.6889	.
58	91	.	.	.	.	.	2	1	74.6889	.
58	92	.	.	.	.	.	2	1	74.6889	.
58	93	.	.	.	.	.	2	1	74.6889	.
58	94	.	.	.	.	.	2	1	74.6889	.
58	95	.	.	.	.	.	2	1	74.6889	.
59	12	.	450	14	12	600	1	1	41.807	.
59	73	.	.	.	.	.	2	1	41.807	.
59	74	.	.	.	.	.	2	1	41.807	.
59	75	.	.	.	.	.	2	1	41.807	.
59	76	.	.	.	.	.	2	1	41.807	.
59	77	.	.	.	.	.	2	1	41.807	.
59	78	.	.	.	.	.	2	1	41.807	.
59	79	.	.	.	.	.	2	1	41.807	.
59	80	.	.	.	.	.	2	1	41.807	.
59	81	.	.	.	.	.	2	1	41.807	.
59	82	.	.	.	.	.	2	1	41.807	.
59	83	.	.	.	.	.	2	1	41.807	.
59	84	.	.	.	.	.	2	1	41.807	.
59	85	.	.	.	.	.	2	1	41.807	.
59	86	.	.	.	.	.	2	1	41.807	.
59	87	.	.	.	.	.	2	1	41.807	.
59	88	.	.	.	.	.	2	1	41.807	.
59	89	.	.	.	.	.	2	1	41.807	.
59	90	.	.	.	.	.	2	1	41.807	.
59	91	.	.	.	.	.	2	1	41.807	.
59	92	.	.	.	.	.	2	1	41.807	.
59	93	.	.	.	.	.	2	1	41.807	.
59	94	.	.	.	.	.	2	1	41.807	.
59	95	.	.	.	.	.	2	1	41.807	.
60	12	.	450	14	12	600	1	1	48.8773	.
60	73	.	.	.	.	.	2	1	48.8773	.
60	74	.	.	.	.	.	2	1	48.8773	.
60	75	.	.	.	.	.	2	1	48.8773	.
60	76	.	.	.	.	.	2	1	48.8773	.
60	77	.	.	.	.	.	2	1	48.8773	.
60	78	.	.	.	.	.	2	1	48.8773	.
60	79	.	.	.	.	.	2	1	48.8773	.
60	80	.	.	.	.	.	2	1	48.8773	.
60	81	.	.	.	.	.	2	1	48.8773	.
60	82	.	.	.	.	.	2	1	48.8773	.
60	83	.	.	.	.	.	2	1	48.8773	.
60	84	.	.	.	.	.	2	1	48.8773	.
60	85	.	.	.	.	.	2	1	48.8773	.
60	86	.	.	.	.	.	2	1	48.8773	.
60	87	.	.	.	.	.	2	1	48.8773	.
60	88	.	.	.	.	.	2	1	48.8773	.
60	89	.	.	.	.	.	2	1	48.8773	.
60	90	.	.	.	.	.	2	1	48.8773	.
60	91	.	.	.	.	.	2	1	48.8773	.
60	92	.	.	.	.	.	2	1	48.8773	.
60	93	.	.	.	.	.	2	1	48.8773	.
60	94	.	.	.	.	.	2	1	48.8773	.
60	95	.	.	.	.	.	2	1	48.8773	.
61	12	.	450	14	12	600	1	1	17.3537	.
61	73	.	.	.	.	.	2	1	17.3537	.
61	74	.	.	.	.	.	2	1	17.3537	.
61	75	.	.	.	.	.	2	1	17.3537	.
61	76	.	.	.	.	.	2	1	17.3537	.
61	77	.	.	.	.	.	2	1	17.3537	.
61	78	.	.	.	.	.	2	1	17.3537	.
61	79	.	.	.	.	.	2	1	17.3537	.
61	80	.	.	.	.	.	2	1	17.3537	.
61	81	.	.	.	.	.	2	1	17.3537	.
61	82	.	.	.	.	.	2	1	17.3537	.
61	83	.	.	.	.	.	2	1	17.3537	.
61	84	.	.	.	.	.	2	1	17.3537	.
61	85	.	.	.	.	.	2	1	17.3537	.
61	86	.	.	.	.	.	2	1	17.3537	.
61	87	.	.	.	.	.	2	1	17.3537	.
61	88	.	.	.	.	.	2	1	17.3537	.
61	89	.	.	.	.	.	2	1	17.3537	.
61	90	.	.	.	.	.	2	1	17.3537	.
61	91	.	.	.	.	.	2	1	17.3537	.
61	92	.	.	.	.	.	2	1	17.3537	.
61	93	.	.	.	.	.	2	1	17.3537	.
61	94	.	.	.	.	.	2	1	17.3537	.
61	95	.	.	.	.	.	2	1	17.3537	.
62	12	.	450	14	12	600	1	1	124.74	.
62	73	.	.	.	.	.	2	1	124.74	.
62	74	.	.	.	.	.	2	1	124.74	.
62	75	.	.	.	.	.	2	1	124.74	.
62	76	.	.	.	.	.	2	1	124.74	.
62	77	.	.	.	.	.	2	1	124.74	.
62	78	.	.	.	.	.	2	1	124.74	.
62	79	.	.	.	.	.	2	1	124.74	.
62	80	.	.	.	.	.	2	1	124.74	.
62	81	.	.	.	.	.	2	1	124.74	.
62	82	.	.	.	.	.	2	1	124.74	.
62	83	.	.	.	.	.	2	1	124.74	.
62	84	.	.	.	.	.	2	1	124.74	.
62	85	.	.	.	.	.	2	1	124.74	.
62	86	.	.	.	.	.	2	1	124.74	.
62	87	.	.	.	.	.	2	1	124.74	.
62	88	.	.	.	.	.	2	1	124.74	.
62	89	.	.	.	.	.	2	1	124.74	.
62	90	.	.	.	.	.	2	1	124.74	.
62	91	.	.	.	.	.	2	1	124.74	.
62	92	.	.	.	.	.	2	1	124.74	.
62	93	.	.	.	.	.	2	1	124.74	.
62	94	.	.	.	.	.	2	1	124.74	.
62	95	.	.	.	.	.	2	1	124.74	.
63	12	.	450	14	12	600	1	1	125.92	.
63	73	.	.	.	.	.	2	1	125.92	.
63	74	.	.	.	.	.	2	1	125.92	.
63	75	.	.	.	.	.	2	1	125.92	.
63	76	.	.	.	.	.	2	1	125.92	.
63	77	.	.	.	.	.	2	1	125.92	.
63	78	.	.	.	.	.	2	1	125.92	.
63	79	.	.	.	.	.	2	1	125.92	.
63	80	.	.	.	.	.	2	1	125.92	.
63	81	.	.	.	.	.	2	1	125.92	.
63	82	.	.	.	.	.	2	1	125.92	.
63	83	.	.	.	.	.	2	1	125.92	.
63	84	.	.	.	.	.	2	1	125.92	.
63	85	.	.	.	.	.	2	1	125.92	.
63	86	.	.	.	.	.	2	1	125.92	.
63	87	.	.	.	.	.	2	1	125.92	.
63	88	.	.	.	.	.	2	1	125.92	.
63	89	.	.	.	.	.	2	1	125.92	.
63	90	.	.	.	.	.	2	1	125.92	.
63	91	.	.	.	.	.	2	1	125.92	.
63	92	.	.	.	.	.	2	1	125.92	.
63	93	.	.	.	.	.	2	1	125.92	.
63	94	.	.	.	.	.	2	1	125.92	.
63	95	.	.	.	.	.	2	1	125.92	.
64	12	.	450	14	12	600	1	1	100.044	.
64	73	.	.	.	.	.	2	1	100.044	.
64	74	.	.	.	.	.	2	1	100.044
64	75	.	.	.	.	.	2	1	100.044
64	76	.	.	.	.	.	2	1	100.044
64	77	.	.	.	.	.	2	1	100.044
64	78	.	.	.	.	.	2	1	100.044
64	79	.	.	.	.	.	2	1	100.044
64	80	.	.	.	.	.	2	1	100.044
64	81	.	.	.	.	.	2	1	100.044
64	82	.	.	.	.	.	2	1	100.044
64	83	.	.	.	.	.	2	1	100.044	.
64	84	.	.	.	.	.	2	1	100.044	.
64	85	.	.	.	.	.	2	1	100.044	.
64	86	.	.	.	.	.	2	1	100.044	.
64	87	.	.	.	.	.	2	1	100.044	.
64	88	.	.	.	.	.	2	1	100.044	.
64	89	.	.	.	.	.	2	1	100.044	.
64	90	.	.	.	.	.	2	1	100.044	.
64	91	.	.	.	.	.	2	1	100.044	.
64	92	.	.	.	.	.	2	1	100.044	.
64	93	.	.	.	.	.	2	1	100.044	.
64	94	.	.	.	.	.	2	1	100.044	.
64	95	.	.	.	.	.	2	1	100.044	.
65	12	.	450	14	12	600	1	1	85.2253	.
65	73	.	.	.	.	.	2	1	85.2253	.
65	74	.	.	.	.	.	2	1	85.2253	.
65	75	.	.	.	.	.	2	1	85.2253	.
65	76	.	.	.	.	.	2	1	85.2253	.
65	77	.	.	.	.	.	2	1	85.2253	.
65	78	.	.	.	.	.	2	1	85.2253	.
65	79	.	.	.	.	.	2	1	85.2253	.
65	80	.	.	.	.	.	2	1	85.2253	.
65	81	.	.	.	.	.	2	1	85.2253	.
65	82	.	.	.	.	.	2	1	85.2253	.
65	83	.	.	.	.	.	2	1	85.2253	.
65	84	.	.	.	.	.	2	1	85.2253	.
65	85	.	.	.	.	.	2	1	85.2253	.
65	86	.	.	.	.	.	2	1	85.2253	.
65	87	.	.	.	.	.	2	1	85.2253	.
65	88	.	.	.	.	.	2	1	85.2253	.
65	89	.	.	.	.	.	2	1	85.2253	.
65	90	.	.	.	.	.	2	1	85.2253	.
65	91	.	.	.	.	.	2	1	85.2253	.
65	92	.	.	.	.	.	2	1	85.2253	.
65	93	.	.	.	.	.	2	1	85.2253	.
65	94	.	.	.	.	.	2	1	85.2253	.
65	95	.	.	.	.	.	2	1	85.2253	.
66	12	.	450	14	12	600	1	1	59.1198	.
66	73	.	.	.	.	.	2	1	59.1198	.
66	74	.	.	.	.	.	2	1	59.1198	.
66	75	.	.	.	.	.	2	1	59.1198	.
66	76	.	.	.	.	.	2	1	59.1198	.
66	77	.	.	.	.	.	2	1	59.1198	.
66	78	.	.	.	.	.	2	1	59.1198	.
66	79	.	.	.	.	.	2	1	59.1198	.
66	80	.	.	.	.	.	2	1	59.1198	.
66	81	.	.	.	.	.	2	1	59.1198	.
66	82	.	.	.	.	.	2	1	59.1198	.
66	83	.	.	.	.	.	2	1	59.1198	.
66	84	.	.	.	.	.	2	1	59.1198	.
66	85	.	.	.	.	.	2	1	59.1198	.
66	86	.	.	.	.	.	2	1	59.1198	.
66	87	.	.	.	.	.	2	1	59.1198	.
66	88	.	.	.	.	.	2	1	59.1198	.
66	89	.	.	.	.	.	2	1	59.1198	.
66	90	.	.	.	.	.	2	1	59.1198	.
66	91	.	.	.	.	.	2	1	59.1198	.
66	92	.	.	.	.	.	2	1	59.1198	.
66	93	.	.	.	.	.	2	1	59.1198	.
66	94	.	.	.	.	.	2	1	59.1198	.
66	95	.	.	.	.	.	2	1	59.1198	.
67	12	.	450	14	12	600	1	1	42.0419	.
67	73	.	.	.	.	.	2	1	42.0419	.
67	74	.	.	.	.	.	2	1	42.0419	.
67	75	.	.	.	.	.	2	1	42.0419	.
67	76	.	.	.	.	.	2	1	42.0419	.
67	77	.	.	.	.	.	2	1	42.0419	.
67	78	.	.	.	.	.	2	1	42.0419	.
67	79	.	.	.	.	.	2	1	42.0419	.
67	80	.	.	.	.	.	2	1	42.0419	.
67	81	.	.	.	.	.	2	1	42.0419	.
67	82	.	.	.	.	.	2	1	42.0419	.
67	83	.	.	.	.	.	2	1	42.0419	.
67	84	.	.	.	.	.	2	1	42.0419	.
67	85	.	.	.	.	.	2	1	42.0419	.
67	86	.	.	.	.	.	2	1	42.0419	.
67	87	.	.	.	.	.	2	1	42.0419	.
67	88	.	.	.	.	.	2	1	42.0419	.
67	89	.	.	.	.	.	2	1	42.0419	.
67	90	.	.	.	.	.	2	1	42.0419	.
67	91	.	.	.	.	.	2	1	42.0419	.
67	92	.	.	.	.	.	2	1	42.0419	.
67	93	.	.	.	.	.	2	1	42.0419	.
67	94	.	.	.	.	.	2	1	42.0419	.
67	95	.	.	.	.	.	2	1	42.0419	.
68	12	.	450	14	12	600	1	1	46.83	.
68	73	.	.	.	.	.	2	1	46.83	.
68	74	.	.	.	.	.	2	1	46.83	.
68	75	.	.	.	.	.	2	1	46.83	.
68	76	.	.	.	.	.	2	1	46.83	.
68	77	.	.	.	.	.	2	1	46.83	.
68	78	.	.	.	.	.	2	1	46.83	.
68	79	.	.	.	.	.	2	1	46.83	.
68	80	.	.	.	.	.	2	1	46.83	.
68	81	.	.	.	.	.	2	1	46.83	.
68	82	.	.	.	.	.	2	1	46.83	.
68	83	.	.	.	.	.	2	1	46.83	.
68	84	.	.	.	.	.	2	1	46.83	.
68	85	.	.	.	.	.	2	1	46.83	.
68	86	.	.	.	.	.	2	1	46.83	.
68	87	.	.	.	.	.	2	1	46.83	.
68	88	.	.	.	.	.	2	1	46.83	.
68	89	.	.	.	.	.	2	1	46.83	.
68	90	.	.	.	.	.	2	1	46.83	.
68	91	.	.	.	.	.	2	1	46.83	.
68	92	.	.	.	.	.	2	1	46.83	.
68	93	.	.	.	.	.	2	1	46.83	.
68	94	.	.	.	.	.	2	1	46.83	.
68	95	.	.	.	.	.	2	1	46.83	.
69	12	.	450	14	12	600	1	1	72.8294	.
69	73	.	.	.	.	.	2	1	72.8294	.
69	74	.	.	.	.	.	2	1	72.8294	.
69	75	.	.	.	.	.	2	1	72.8294	.
69	76	.	.	.	.	.	2	1	72.8294	.
69	77	.	.	.	.	.	2	1	72.8294	.
69	78	.	.	.	.	.	2	1	72.8294	.
69	79	.	.	.	.	.	2	1	72.8294	.
69	80	.	.	.	.	.	2	1	72.8294	.
69	81	.	.	.	.	.	2	1	72.8294	.
69	82	.	.	.	.	.	2	1	72.8294	.
69	83	.	.	.	.	.	2	1	72.8294	.
69	84	.	.	.	.	.	2	1	72.8294	.
69	85	.	.	.	.	.	2	1	72.8294	.
69	86	.	.	.	.	.	2	1	72.8294	.
69	87	.	.	.	.	.	2	1	72.8294	.
69	88	.	.	.	.	.	2	1	72.8294	.
69	89	.	.	.	.	.	2	1	72.8294	.
69	90	.	.	.	.	.	2	1	72.8294	.
69	91	.	.	.	.	.	2	1	72.8294	.
69	92	.	.	.	.	.	2	1	72.8294	.
69	93	.	.	.	.	.	2	1	72.8294	.
69	94	.	.	.	.	.	2	1	72.8294	.
69	95	.	.	.	.	.	2	1	72.8294	.
70	12	.	450	14	12	600	1	1	195.599	.
70	73	.	.	.	.	.	2	1	195.599	.
70	74	.	.	.	.	.	2	1	195.599	.
70	75	.	.	.	.	.	2	1	195.599	.
70	76	.	.	.	.	.	2	1	195.599	.
70	77	.	.	.	.	.	2	1	195.599	.
70	78	.	.	.	.	.	2	1	195.599	.
70	79	.	.	.	.	.	2	1	195.599	.
70	80	.	.	.	.	.	2	1	195.599	.
70	81	.	.	.	.	.	2	1	195.599	.
70	82	.	.	.	.	.	2	1	195.599	.
70	83	.	.	.	.	.	2	1	195.599	.
70	84	.	.	.	.	.	2	1	195.599	.
70	85	.	.	.	.	.	2	1	195.599	.
70	86	.	.	.	.	.	2	1	195.599	.
70	87	.	.	.	.	.	2	1	195.599	.
70	88	.	.	.	.	.	2	1	195.599	.
70	89	.	.	.	.	.	2	1	195.599	.
70	90	.	.	.	.	.	2	1	195.599	.
70	91	.	.	.	.	.	2	1	195.599	.
70	92	.	.	.	.	.	2	1	195.599	.
70	93	.	.	.	.	.	2	1	195.599	.
70	94	.	.	.	.	.	2	1	195.599	.
70	95	.	.	.	.	.	2	1	195.599	.
71	12	.	450	14	12	600	1	1	90.25	.
71	73	.	.	.	.	.	2	1	90.25	.
71	74	.	.	.	.	.	2	1	90.25	.
71	75	.	.	.	.	.	2	1	90.25	.
71	76	.	.	.	.	.	2	1	90.25	.
71	77	.	.	.	.	.	2	1	90.25	.
71	78	.	.	.	.	.	2	1	90.25	.
71	79	.	.	.	.	.	2	1	90.25	.
71	80	.	.	.	.	.	2	1	90.25	.
71	81	.	.	.	.	.	2	1	90.25	.
71	82	.	.	.	.	.	2	1	90.25	.
71	83	.	.	.	.	.	2	1	90.25	.
71	84	.	.	.	.	.	2	1	90.25	.
71	85	.	.	.	.	.	2	1	90.25	.
71	86	.	.	.	.	.	2	1	90.25	.
71	87	.	.	.	.	.	2	1	90.25	.
71	88	.	.	.	.	.	2	1	90.25	.
71	89	.	.	.	.	.	2	1	90.25	.
71	90	.	.	.	.	.	2	1	90.25	.
71	91	.	.	.	.	.	2	1	90.25	.
71	92	.	.	.	.	.	2	1	90.25	.
71	93	.	.	.	.	.	2	1	90.25	.
71	94	.	.	.	.	.	2	1	90.25	.
71	95	.	.	.	.	.	2	1	90.25	.
72	12	.	450	14	12	600	1	1	64.62	.
72	73	.	.	.	.	.	2	1	64.62	.
72	74	.	.	.	.	.	2	1	64.62	.
72	75	.	.	.	.	.	2	1	64.62	.
72	76	.	.	.	.	.	2	1	64.62	.
72	77	.	.	.	.	.	2	1	64.62	.
72	78	.	.	.	.	.	2	1	64.62	.
72	79	.	.	.	.	.	2	1	64.62	.
72	80	.	.	.	.	.	2	1	64.62	.
72	81	.	.	.	.	.	2	1	64.62	.
72	82	.	.	.	.	.	2	1	64.62	.
72	83	.	.	.	.	.	2	1	64.62	.
72	84	.	.	.	.	.	2	1	64.62	.
72	85	.	.	.	.	.	2	1	64.62	.
72	86	.	.	.	.	.	2	1	64.62	.
72	87	.	.	.	.	.	2	1	64.62	.
72	88	.	.	.	.	.	2	1	64.62	.
72	89	.	.	.	.	.	2	1	64.62	.
72	90	.	.	.	.	.	2	1	64.62	.
72	91	.	.	.	.	.	2	1	64.62	.
72	92	.	.	.	.	.	2	1	64.62	.
72	93	.	.	.	.	.	2	1	64.62	.
72	94	.	.	.	.	.	2	1	64.62	.
72	95	.	.	.	.	.	2	1	64.62	.
73	12	.	450	14	12	600	1	1	24.46	.
73	73	.	.	.	.	.	2	1	24.46	.
73	74	.	.	.	.	.	2	1	24.46	.
73	75	.	.	.	.	.	2	1	24.46	.
73	76	.	.	.	.	.	2	1	24.46	.
73	77	.	.	.	.	.	2	1	24.46	.
73	78	.	.	.	.	.	2	1	24.46	.
73	79	.	.	.	.	.	2	1	24.46	.
73	80	.	.	.	.	.	2	1	24.46	.
73	81	.	.	.	.	.	2	1	24.46	.
73	82	.	.	.	.	.	2	1	24.46	.
73	83	.	.	.	.	.	2	1	24.46	.
73	84	.	.	.	.	.	2	1	24.46	.
73	85	.	.	.	.	.	2	1	24.46	.
73	86	.	.	.	.	.	2	1	24.46	.
73	87	.	.	.	.	.	2	1	24.46	.
73	88	.	.	.	.	.	2	1	24.46	.
73	89	.	.	.	.	.	2	1	24.46	.
73	90	.	.	.	.	.	2	1	24.46	.
73	91	.	.	.	.	.	2	1	24.46	.
73	92	.	.	.	.	.	2	1	24.46	.
73	93	.	.	.	.	.	2	1	24.46	.
73	94	.	.	.	.	.	2	1	24.46	.
73	95	.	.	.	.	.	2	1	24.46	.
74	12	.	450	14	12	600	1	1	37.54	.
74	73	.	.	.	.	.	2	1	37.54	.
74	74	.	.	.	.	.	2	1	37.54	.
74	75	.	.	.	.	.	2	1	37.54	.
74	76	.	.	.	.	.	2	1	37.54	.
74	77	.	.	.	.	.	2	1	37.54	.
74	78	.	.	.	.	.	2	1	37.54	.
74	79	.	.	.	.	.	2	1	37.54	.
74	80	.	.	.	.	.	2	1	37.54	.
74	81	.	.	.	.	.	2	1	37.54	.
74	82	.	.	.	.	.	2	1	37.54	.
74	83	.	.	.	.	.	2	1	37.54	.
74	84	.	.	.	.	.	2	1	37.54	.
74	85	.	.	.	.	.	2	1	37.54	.
74	86	.	.	.	.	.	2	1	37.54	.
74	87	.	.	.	.	.	2	1	37.54	.
74	88	.	.	.	.	.	2	1	37.54	.
74	89	.	.	.	.	.	2	1	37.54	.
74	90	.	.	.	.	.	2	1	37.54	.
74	91	.	.	.	.	.	2	1	37.54	.
74	92	.	.	.	.	.	2	1	37.54	.
74	93	.	.	.	.	.	2	1	37.54	.
74	94	.	.	.	.	.	2	1	37.54	.
74	95	.	.	.	.	.	2	1	37.54	.
75	12	.	450	14	12	600	1	1	86.33	.
75	73	.	.	.	.	.	2	1	86.33	.
75	74	.	.	.	.	.	2	1	86.33	.
75	75	.	.	.	.	.	2	1	86.33	.
75	76	.	.	.	.	.	2	1	86.33	.
75	77	.	.	.	.	.	2	1	86.33	.
75	78	.	.	.	.	.	2	1	86.33	.
75	79	.	.	.	.	.	2	1	86.33	.
75	80	.	.	.	.	.	2	1	86.33	.
75	81	.	.	.	.	.	2	1	86.33	.
75	82	.	.	.	.	.	2	1	86.33	.
75	83	.	.	.	.	.	2	1	86.33	.
75	84	.	.	.	.	.	2	1	86.33	.
75	85	.	.	.	.	.	2	1	86.33	.
75	86	.	.	.	.	.	2	1	86.33	.
75	87	.	.	.	.	.	2	1	86.33	.
75	88	.	.	.	.	.	2	1	86.33	.
75	89	.	.	.	.	.	2	1	86.33	.
75	90	.	.	.	.	.	2	1	86.33	.
75	91	.	.	.	.	.	2	1	86.33	.
75	92	.	.	.	.	.	2	1	86.33	.
75	93	.	.	.	.	.	2	1	86.33	.
75	94	.	.	.	.	.	2	1	86.33	.
75	95	.	.	.	.	.	2	1	86.33	.
76	12	.	450	14	12	600	1	1	96.58	.
76	73	.	.	.	.	.	2	1	96.58	.
76	74	.	.	.	.	.	2	1	96.58	.
76	75	.	.	.	.	.	2	1	96.58	.
76	76	.	.	.	.	.	2	1	96.58	.
76	77	.	.	.	.	.	2	1	96.58	.
76	78	.	.	.	.	.	2	1	96.58	.
76	79	.	.	.	.	.	2	1	96.58	.
76	80	.	.	.	.	.	2	1	96.58	.
76	81	.	.	.	.	.	2	1	96.58	.
76	82	.	.	.	.	.	2	1	96.58	.
76	83	.	.	.	.	.	2	1	96.58	.
76	84	.	.	.	.	.	2	1	96.58	.
76	85	.	.	.	.	.	2	1	96.58	.
76	86	.	.	.	.	.	2	1	96.58	.
76	87	.	.	.	.	.	2	1	96.58	.
76	88	.	.	.	.	.	2	1	96.58	.
76	89	.	.	.	.	.	2	1	96.58	.
76	90	.	.	.	.	.	2	1	96.58	.
76	91	.	.	.	.	.	2	1	96.58	.
76	92	.	.	.	.	.	2	1	96.58	.
76	93	.	.	.	.	.	2	1	96.58	.
76	94	.	.	.	.	.	2	1	96.58	.
76	95	.	.	.	.	.	2	1	96.58	.
77	12	.	450	14	12	600	1	1	126.38	.
77	73	.	.	.	.	.	2	1	126.38	.
77	74	.	.	.	.	.	2	1	126.38	.
77	75	.	.	.	.	.	2	1	126.38	.
77	76	.	.	.	.	.	2	1	126.38	.
77	77	.	.	.	.	.	2	1	126.38	.
77	78	.	.	.	.	.	2	1	126.38	.
77	79	.	.	.	.	.	2	1	126.38	.
77	80	.	.	.	.	.	2	1	126.38	.
77	81	.	.	.	.	.	2	1	126.38	.
77	82	.	.	.	.	.	2	1	126.38	.
77	83	.	.	.	.	.	2	1	126.38	.
77	84	.	.	.	.	.	2	1	126.38	.
77	85	.	.	.	.	.	2	1	126.38	.
77	86	.	.	.	.	.	2	1	126.38	.
77	87	.	.	.	.	.	2	1	126.38	.
77	88	.	.	.	.	.	2	1	126.38	.
77	89	.	.	.	.	.	2	1	126.38	.
77	90	.	.	.	.	.	2	1	126.38	.
77	91	.	.	.	.	.	2	1	126.38	.
77	92	.	.	.	.	.	2	1	126.38	.
77	93	.	.	.	.	.	2	1	126.38	.
77	94	.	.	.	.	.	2	1	126.38	.
77	95	.	.	.	.	.	2	1	126.38	.
78	12	.	450	14	12	600	1	1	56.2	.
78	73	.	.	.	.	.	2	1	56.2	.
78	74	.	.	.	.	.	2	1	56.2	.
78	75	.	.	.	.	.	2	1	56.2	.
78	76	.	.	.	.	.	2	1	56.2	.
78	77	.	.	.	.	.	2	1	56.2	.
78	78	.	.	.	.	.	2	1	56.2	.
78	79	.	.	.	.	.	2	1	56.2	.
78	80	.	.	.	.	.	2	1	56.2	.
78	81	.	.	.	.	.	2	1	56.2	.
78	82	.	.	.	.	.	2	1	56.2	.
78	83	.	.	.	.	.	2	1	56.2	.
78	84	.	.	.	.	.	2	1	56.2	.
78	85	.	.	.	.	.	2	1	56.2	.
78	86	.	.	.	.	.	2	1	56.2	.
78	87	.	.	.	.	.	2	1	56.2	.
78	88	.	.	.	.	.	2	1	56.2	.
78	89	.	.	.	.	.	2	1	56.2	.
78	90	.	.	.	.	.	2	1	56.2	.
78	91	.	.	.	.	.	2	1	56.2	.
78	92	.	.	.	.	.	2	1	56.2	.
78	93	.	.	.	.	.	2	1	56.2	.
78	94	.	.	.	.	.	2	1	56.2	.
78	95	.	.	.	.	.	2	1	56.2	.
79	12	.	450	14	12	600	1	1	108.06	.
79	73	.	.	.	.	.	2	1	108.06	.
79	74	.	.	.	.	.	2	1	108.06	.
79	75	.	.	.	.	.	2	1	108.06	.
79	76	.	.	.	.	.	2	1	108.06	.
79	77	.	.	.	.	.	2	1	108.06	.
79	78	.	.	.	.	.	2	1	108.06	.
79	79	.	.	.	.	.	2	1	108.06	.
79	80	.	.	.	.	.	2	1	108.06	.
79	81	.	.	.	.	.	2	1	108.06	.
79	82	.	.	.	.	.	2	1	108.06	.
79	83	.	.	.	.	.	2	1	108.06	.
79	84	.	.	.	.	.	2	1	108.06	.
79	85	.	.	.	.	.	2	1	108.06	.
79	86	.	.	.	.	.	2	1	108.06	.
79	87	.	.	.	.	.	2	1	108.06	.
79	88	.	.	.	.	.	2	1	108.06	.
79	89	.	.	.	.	.	2	1	108.06	.
79	90	.	.	.	.	.	2	1	108.06	.
79	91	.	.	.	.	.	2	1	108.06	.
79	92	.	.	.	.	.	2	1	108.06	.
79	93	.	.	.	.	.	2	1	108.06	.
79	94	.	.	.	.	.	2	1	108.06	.
79	95	.	.	.	.	.	2	1	108.06	.
80	12	.	450	14	12	600	1	1	92.42	.
80	73	.	.	.	.	.	2	1	92.42	.
80	74	.	.	.	.	.	2	1	92.42	.
80	75	.	.	.	.	.	2	1	92.42	.
80	76	.	.	.	.	.	2	1	92.42	.
80	77	.	.	.	.	.	2	1	92.42	.
80	78	.	.	.	.	.	2	1	92.42	.
80	79	.	.	.	.	.	2	1	92.42	.
80	80	.	.	.	.	.	2	1	92.42	.
80	81	.	.	.	.	.	2	1	92.42	.
80	82	.	.	.	.	.	2	1	92.42	.
80	83	.	.	.	.	.	2	1	92.42	.
80	84	.	.	.	.	.	2	1	92.42	.
80	85	.	.	.	.	.	2	1	92.42	.
80	86	.	.	.	.	.	2	1	92.42	.
80	87	.	.	.	.	.	2	1	92.42	.
80	88	.	.	.	.	.	2	1	92.42	.
80	89	.	.	.	.	.	2	1	92.42	.
80	90	.	.	.	.	.	2	1	92.42	.
80	91	.	.	.	.	.	2	1	92.42	.
80	92	.	.	.	.	.	2	1	92.42	.
80	93	.	.	.	.	.	2	1	92.42	.
80	94	.	.	.	.	.	2	1	92.42	.
80	95	.	.	.	.	.	2	1	92.42	.
81	12	.	450	14	12	600	1	1	54.63	.
81	73	.	.	.	.	.	2	1	54.63	.
81	74	.	.	.	.	.	2	1	54.63	.
81	75	.	.	.	.	.	2	1	54.63	.
81	76	.	.	.	.	.	2	1	54.63	.
81	77	.	.	.	.	.	2	1	54.63	.
81	78	.	.	.	.	.	2	1	54.63	.
81	79	.	.	.	.	.	2	1	54.63	.
81	80	.	.	.	.	.	2	1	54.63	.
81	81	.	.	.	.	.	2	1	54.63	.
81	82	.	.	.	.	.	2	1	54.63	.
81	83	.	.	.	.	.	2	1	54.63	.
81	84	.	.	.	.	.	2	1	54.63	.
81	85	.	.	.	.	.	2	1	54.63	.
81	86	.	.	.	.	.	2	1	54.63	.
81	87	.	.	.	.	.	2	1	54.63	.
81	88	.	.	.	.	.	2	1	54.63	.
81	89	.	.	.	.	.	2	1	54.63	.
81	90	.	.	.	.	.	2	1	54.63	.
81	91	.	.	.	.	.	2	1	54.63	.
81	92	.	.	.	.	.	2	1	54.63	.
81	93	.	.	.	.	.	2	1	54.63	.
81	94	.	.	.	.	.	2	1	54.63	.
81	95	.	.	.	.	.	2	1	54.63	.
82	12	.	450	14	12	600	1	1	9.99	.
82	73	.	.	.	.	.	2	1	9.99	.
82	74	.	.	.	.	.	2	1	9.99	.
82	75	.	.	.	.	.	2	1	9.99	.
82	76	.	.	.	.	.	2	1	9.99	.
82	77	.	.	.	.	.	2	1	9.99	.
82	78	.	.	.	.	.	2	1	9.99	.
82	79	.	.	.	.	.	2	1	9.99	.
82	80	.	.	.	.	.	2	1	9.99	.
82	81	.	.	.	.	.	2	1	9.99	.
82	82	.	.	.	.	.	2	1	9.99	.
82	83	.	.	.	.	.	2	1	9.99	.
82	84	.	.	.	.	.	2	1	9.99	.
82	85	.	.	.	.	.	2	1	9.99	.
82	86	.	.	.	.	.	2	1	9.99	.
82	87	.	.	.	.	.	2	1	9.99	.
82	88	.	.	.	.	.	2	1	9.99	.
82	89	.	.	.	.	.	2	1	9.99	.
82	90	.	.	.	.	.	2	1	9.99	.
82	91	.	.	.	.	.	2	1	9.99	.
82	92	.	.	.	.	.	2	1	9.99	.
82	93	.	.	.	.	.	2	1	9.99	.
82	94	.	.	.	.	.	2	1	9.99	.
82	95	.	.	.	.	.	2	1	9.99	.
83	12	.	450	14	12	600	1	1	22.7245	.
83	73	.	.	.	.	.	2	1	22.7245	.
83	74	.	.	.	.	.	2	1	22.7245	.
83	75	.	.	.	.	.	2	1	22.7245	.
83	76	.	.	.	.	.	2	1	22.7245	.
83	77	.	.	.	.	.	2	1	22.7245	.
83	78	.	.	.	.	.	2	1	22.7245	.
83	79	.	.	.	.	.	2	1	22.7245	.
83	80	.	.	.	.	.	2	1	22.7245	.
83	81	.	.	.	.	.	2	1	22.7245	.
83	82	.	.	.	.	.	2	1	22.7245	.
83	83	.	.	.	.	.	2	1	22.7245	.
83	84	.	.	.	.	.	2	1	22.7245	.
83	85	.	.	.	.	.	2	1	22.7245	.
83	86	.	.	.	.	.	2	1	22.7245	.
83	87	.	.	.	.	.	2	1	22.7245	.
83	88	.	.	.	.	.	2	1	22.7245	.
83	89	.	.	.	.	.	2	1	22.7245	.
83	90	.	.	.	.	.	2	1	22.7245	.
83	91	.	.	.	.	.	2	1	22.7245	.
83	92	.	.	.	.	.	2	1	22.7245	.
83	93	.	.	.	.	.	2	1	22.7245	.
83	94	.	.	.	.	.	2	1	22.7245	.
83	95	.	.	.	.	.	2	1	22.7245	.

## Sheet: 450 mg q8h
#ID	TIME	DV	AMT	ADDL	II	RATE	EVID	MDV	CRCL	Concentration
1	12	.	450	18	8	600	1	1	31.8369	.
1	73	.	.	.	.	.	2	1	31.8369	.
1	74	.	.	.	.	.	2	1	31.8369	.
1	75	.	.	.	.	.	2	1	31.8369	.
1	76	.	.	.	.	.	2	1	31.8369	.
1	77	.	.	.	.	.	2	1	31.8369	.
1	78	.	.	.	.	.	2	1	31.8369	.
1	79	.	.	.	.	.	2	1	31.8369	.
1	80	.	.	.	.	.	2	1	31.8369	.
1	81	.	.	.	.	.	2	1	31.8369	.
1	82	.	.	.	.	.	2	1	31.8369	.
1	83	.	.	.	.	.	2	1	31.8369	.
1	84	.	.	.	.	.	2	1	31.8369	.
1	85	.	.	.	.	.	2	1	31.8369	.
1	86	.	.	.	.	.	2	1	31.8369	.
1	87	.	.	.	.	.	2	1	31.8369	.
1	88	.	.	.	.	.	2	1	31.8369	.
1	89	.	.	.	.	.	2	1	31.8369	.
1	90	.	.	.	.	.	2	1	31.8369	.
1	91	.	.	.	.	.	2	1	31.8369	.
1	92	.	.	.	.	.	2	1	31.8369	.
1	93	.	.	.	.	.	2	1	31.8369	.
1	94	.	.	.	.	.	2	1	31.8369	.
1	95	.	.	.	.	.	2	1	31.8369	.
2	12	.	450	18	8	600	1	1	59.0465	.
2	73	.	.	.	.	.	2	1	59.0465	.
2	74	.	.	.	.	.	2	1	59.0465	.
2	75	.	.	.	.	.	2	1	59.0465	.
2	76	.	.	.	.	.	2	1	59.0465	.
2	77	.	.	.	.	.	2	1	59.0465	.
2	78	.	.	.	.	.	2	1	59.0465	.
2	79	.	.	.	.	.	2	1	59.0465	.
2	80	.	.	.	.	.	2	1	59.0465	.
2	81	.	.	.	.	.	2	1	59.0465	.
2	82	.	.	.	.	.	2	1	59.0465	.
2	83	.	.	.	.	.	2	1	59.0465	.
2	84	.	.	.	.	.	2	1	59.0465	.
2	85	.	.	.	.	.	2	1	59.0465	.
2	86	.	.	.	.	.	2	1	59.0465	.
2	87	.	.	.	.	.	2	1	59.0465	.
2	88	.	.	.	.	.	2	1	59.0465	.
2	89	.	.	.	.	.	2	1	59.0465	.
2	90	.	.	.	.	.	2	1	59.0465	.
2	91	.	.	.	.	.	2	1	59.0465	.
2	92	.	.	.	.	.	2	1	59.0465	.
2	93	.	.	.	.	.	2	1	59.0465	.
2	94	.	.	.	.	.	2	1	59.0465	.
2	95	.	.	.	.	.	2	1	59.0465	.
3	12	.	450	18	8	600	1	1	73.4476	.
3	73	.	.	.	.	.	2	1	73.4476	.
3	74	.	.	.	.	.	2	1	73.4476	.
3	75	.	.	.	.	.	2	1	73.4476	.
3	76	.	.	.	.	.	2	1	73.4476	.
3	77	.	.	.	.	.	2	1	73.4476	.
3	78	.	.	.	.	.	2	1	73.4476	.
3	79	.	.	.	.	.	2	1	73.4476	.
3	80	.	.	.	.	.	2	1	73.4476	.
3	81	.	.	.	.	.	2	1	73.4476	.
3	82	.	.	.	.	.	2	1	73.4476	.
3	83	.	.	.	.	.	2	1	73.4476	.
3	84	.	.	.	.	.	2	1	73.4476	.
3	85	.	.	.	.	.	2	1	73.4476	.
3	86	.	.	.	.	.	2	1	73.4476	.
3	87	.	.	.	.	.	2	1	73.4476	.
3	88	.	.	.	.	.	2	1	73.4476	.
3	89	.	.	.	.	.	2	1	73.4476	.
3	90	.	.	.	.	.	2	1	73.4476	.
3	91	.	.	.	.	.	2	1	73.4476	.
3	92	.	.	.	.	.	2	1	73.4476	.
3	93	.	.	.	.	.	2	1	73.4476	.
3	94	.	.	.	.	.	2	1	73.4476	.
3	95	.	.	.	.	.	2	1	73.4476	.
4	12	.	450	18	8	600	1	1	145.477	.
4	73	.	.	.	.	.	2	1	145.477	.
4	74	.	.	.	.	.	2	1	145.477	.
4	75	.	.	.	.	.	2	1	145.477	.
4	76	.	.	.	.	.	2	1	145.477	.
4	77	.	.	.	.	.	2	1	145.477	.
4	78	.	.	.	.	.	2	1	145.477	.
4	79	.	.	.	.	.	2	1	145.477	.
4	80	.	.	.	.	.	2	1	145.477	.
4	81	.	.	.	.	.	2	1	145.477	.
4	82	.	.	.	.	.	2	1	145.477	.
4	83	.	.	.	.	.	2	1	145.477	.
4	84	.	.	.	.	.	2	1	145.477	.
4	85	.	.	.	.	.	2	1	145.477	.
4	86	.	.	.	.	.	2	1	145.477	.
4	87	.	.	.	.	.	2	1	145.477	.
4	88	.	.	.	.	.	2	1	145.477	.
4	89	.	.	.	.	.	2	1	145.477	.
4	90	.	.	.	.	.	2	1	145.477	.
4	91	.	.	.	.	.	2	1	145.477	.
4	92	.	.	.	.	.	2	1	145.477	.
4	93	.	.	.	.	.	2	1	145.477	.
4	94	.	.	.	.	.	2	1	145.477	.
4	95	.	.	.	.	.	2	1	145.477	.
5	12	.	450	18	8	600	1	1	32.663	.
5	73	.	.	.	.	.	2	1	32.663	.
5	74	.	.	.	.	.	2	1	32.663	.
5	75	.	.	.	.	.	2	1	32.663	.
5	76	.	.	.	.	.	2	1	32.663	.
5	77	.	.	.	.	.	2	1	32.663	.
5	78	.	.	.	.	.	2	1	32.663	.
5	79	.	.	.	.	.	2	1	32.663	.
5	80	.	.	.	.	.	2	1	32.663	.
5	81	.	.	.	.	.	2	1	32.663	.
5	82	.	.	.	.	.	2	1	32.663	.
5	83	.	.	.	.	.	2	1	32.663	.
5	84	.	.	.	.	.	2	1	32.663	.
5	85	.	.	.	.	.	2	1	32.663	.
5	86	.	.	.	.	.	2	1	32.663	.
5	87	.	.	.	.	.	2	1	32.663	.
5	88	.	.	.	.	.	2	1	32.663	.
5	89	.	.	.	.	.	2	1	32.663	.
5	90	.	.	.	.	.	2	1	32.663	.
5	91	.	.	.	.	.	2	1	32.663	.
5	92	.	.	.	.	.	2	1	32.663	.
5	93	.	.	.	.	.	2	1	32.663	.
5	94	.	.	.	.	.	2	1	32.663	.
5	95	.	.	.	.	.	2	1	32.663	.
6	12	.	450	18	8	600	1	1	67.1218	.
6	73	.	.	.	.	.	2	1	67.1218	.
6	74	.	.	.	.	.	2	1	67.1218	.
6	75	.	.	.	.	.	2	1	67.1218	.
6	76	.	.	.	.	.	2	1	67.1218	.
6	77	.	.	.	.	.	2	1	67.1218	.
6	78	.	.	.	.	.	2	1	67.1218	.
6	79	.	.	.	.	.	2	1	67.1218	.
6	80	.	.	.	.	.	2	1	67.1218	.
6	81	.	.	.	.	.	2	1	67.1218	.
6	82	.	.	.	.	.	2	1	67.1218	.
6	83	.	.	.	.	.	2	1	67.1218	.
6	84	.	.	.	.	.	2	1	67.1218	.
6	85	.	.	.	.	.	2	1	67.1218	.
6	86	.	.	.	.	.	2	1	67.1218	.
6	87	.	.	.	.	.	2	1	67.1218	.
6	88	.	.	.	.	.	2	1	67.1218	.
6	89	.	.	.	.	.	2	1	67.1218	.
6	90	.	.	.	.	.	2	1	67.1218	.
6	91	.	.	.	.	.	2	1	67.1218	.
6	92	.	.	.	.	.	2	1	67.1218	.
6	93	.	.	.	.	.	2	1	67.1218	.
6	94	.	.	.	.	.	2	1	67.1218	.
6	95	.	.	.	.	.	2	1	67.1218	.
7	12	.	450	18	8	600	1	1	58.812	.
7	73	.	.	.	.	.	2	1	58.812	.
7	74	.	.	.	.	.	2	1	58.812	.
7	75	.	.	.	.	.	2	1	58.812	.
7	76	.	.	.	.	.	2	1	58.812	.
7	77	.	.	.	.	.	2	1	58.812	.
7	78	.	.	.	.	.	2	1	58.812	.
7	79	.	.	.	.	.	2	1	58.812	.
7	80	.	.	.	.	.	2	1	58.812	.
7	81	.	.	.	.	.	2	1	58.812	.
7	82	.	.	.	.	.	2	1	58.812	.
7	83	.	.	.	.	.	2	1	58.812	.
7	84	.	.	.	.	.	2	1	58.812	.
7	85	.	.	.	.	.	2	1	58.812	.
7	86	.	.	.	.	.	2	1	58.812	.
7	87	.	.	.	.	.	2	1	58.812	.
7	88	.	.	.	.	.	2	1	58.812	.
7	89	.	.	.	.	.	2	1	58.812	.
7	90	.	.	.	.	.	2	1	58.812	.
7	91	.	.	.	.	.	2	1	58.812	.
7	92	.	.	.	.	.	2	1	58.812	.
7	93	.	.	.	.	.	2	1	58.812	.
7	94	.	.	.	.	.	2	1	58.812	.
7	95	.	.	.	.	.	2	1	58.812	.
8	12	.	450	18	8	600	1	1	83.1296	.
8	73	.	.	.	.	.	2	1	83.1296	.
8	74	.	.	.	.	.	2	1	83.1296	.
8	75	.	.	.	.	.	2	1	83.1296	.
8	76	.	.	.	.	.	2	1	83.1296	.
8	77	.	.	.	.	.	2	1	83.1296	.
8	78	.	.	.	.	.	2	1	83.1296	.
8	79	.	.	.	.	.	2	1	83.1296	.
8	80	.	.	.	.	.	2	1	83.1296	.
8	81	.	.	.	.	.	2	1	83.1296	.
8	82	.	.	.	.	.	2	1	83.1296	.
8	83	.	.	.	.	.	2	1	83.1296	.
8	84	.	.	.	.	.	2	1	83.1296	.
8	85	.	.	.	.	.	2	1	83.1296	.
8	86	.	.	.	.	.	2	1	83.1296	.
8	87	.	.	.	.	.	2	1	83.1296	.
8	88	.	.	.	.	.	2	1	83.1296	.
8	89	.	.	.	.	.	2	1	83.1296	.
8	90	.	.	.	.	.	2	1	83.1296	.
8	91	.	.	.	.	.	2	1	83.1296	.
8	92	.	.	.	.	.	2	1	83.1296	.
8	93	.	.	.	.	.	2	1	83.1296	.
8	94	.	.	.	.	.	2	1	83.1296	.
8	95	.	.	.	.	.	2	1	83.1296	.
9	12	.	450	18	8	600	1	1	106.115	.
9	73	.	.	.	.	.	2	1	106.115	.
9	74	.	.	.	.	.	2	1	106.115	.
9	75	.	.	.	.	.	2	1	106.115	.
9	76	.	.	.	.	.	2	1	106.115	.
9	77	.	.	.	.	.	2	1	106.115	.
9	78	.	.	.	.	.	2	1	106.115	.
9	79	.	.	.	.	.	2	1	106.115	.
9	80	.	.	.	.	.	2	1	106.115	.
9	81	.	.	.	.	.	2	1	106.115	.
9	82	.	.	.	.	.	2	1	106.115	.
9	83	.	.	.	.	.	2	1	106.115	.
9	84	.	.	.	.	.	2	1	106.115	.
9	85	.	.	.	.	.	2	1	106.115	.
9	86	.	.	.	.	.	2	1	106.115	.
9	87	.	.	.	.	.	2	1	106.115	.
9	88	.	.	.	.	.	2	1	106.115	.
9	89	.	.	.	.	.	2	1	106.115	.
9	90	.	.	.	.	.	2	1	106.115	.
9	91	.	.	.	.	.	2	1	106.115	.
9	92	.	.	.	.	.	2	1	106.115	.
9	93	.	.	.	.	.	2	1	106.115	.
9	94	.	.	.	.	.	2	1	106.115	.
9	95	.	.	.	.	.	2	1	106.115	.
10	12	.	450	18	8	600	1	1	107.14	.
10	73	.	.	.	.	.	2	1	107.14	.
10	74	.	.	.	.	.	2	1	107.14	.
10	75	.	.	.	.	.	2	1	107.14	.
10	76	.	.	.	.	.	2	1	107.14	.
10	77	.	.	.	.	.	2	1	107.14	.
10	78	.	.	.	.	.	2	1	107.14	.
10	79	.	.	.	.	.	2	1	107.14	.
10	80	.	.	.	.	.	2	1	107.14	.
10	81	.	.	.	.	.	2	1	107.14	.
10	82	.	.	.	.	.	2	1	107.14	.
10	83	.	.	.	.	.	2	1	107.14	.
10	84	.	.	.	.	.	2	1	107.14	.
10	85	.	.	.	.	.	2	1	107.14	.
10	86	.	.	.	.	.	2	1	107.14	.
10	87	.	.	.	.	.	2	1	107.14	.
10	88	.	.	.	.	.	2	1	107.14	.
10	89	.	.	.	.	.	2	1	107.14	.
10	90	.	.	.	.	.	2	1	107.14	.
10	91	.	.	.	.	.	2	1	107.14	.
10	92	.	.	.	.	.	2	1	107.14	.
10	93	.	.	.	.	.	2	1	107.14	.
10	94	.	.	.	.	.	2	1	107.14	.
10	95	.	.	.	.	.	2	1	107.14	.
11	12	.	450	18	8	600	1	1	82.3214	.
11	73	.	.	.	.	.	2	1	82.3214	.
11	74	.	.	.	.	.	2	1	82.3214	.
11	75	.	.	.	.	.	2	1	82.3214	.
11	76	.	.	.	.	.	2	1	82.3214	.
11	77	.	.	.	.	.	2	1	82.3214	.
11	78	.	.	.	.	.	2	1	82.3214	.
11	79	.	.	.	.	.	2	1	82.3214	.
11	80	.	.	.	.	.	2	1	82.3214	.
11	81	.	.	.	.	.	2	1	82.3214	.
11	82	.	.	.	.	.	2	1	82.3214	.
11	83	.	.	.	.	.	2	1	82.3214	.
11	84	.	.	.	.	.	2	1	82.3214	.
11	85	.	.	.	.	.	2	1	82.3214	.
11	86	.	.	.	.	.	2	1	82.3214	.
11	87	.	.	.	.	.	2	1	82.3214	.
11	88	.	.	.	.	.	2	1	82.3214	.
11	89	.	.	.	.	.	2	1	82.3214	.
11	90	.	.	.	.	.	2	1	82.3214	.
11	91	.	.	.	.	.	2	1	82.3214	.
11	92	.	.	.	.	.	2	1	82.3214	.
11	93	.	.	.	.	.	2	1	82.3214	.
11	94	.	.	.	.	.	2	1	82.3214	.
11	95	.	.	.	.	.	2	1	82.3214	.
12	12	.	450	18	8	600	1	1	80.8246	.
12	73	.	.	.	.	.	2	1	80.8246	.
12	74	.	.	.	.	.	2	1	80.8246	.
12	75	.	.	.	.	.	2	1	80.8246	.
12	76	.	.	.	.	.	2	1	80.8246	.
12	77	.	.	.	.	.	2	1	80.8246	.
12	78	.	.	.	.	.	2	1	80.8246	.
12	79	.	.	.	.	.	2	1	80.8246	.
12	80	.	.	.	.	.	2	1	80.8246	.
12	81	.	.	.	.	.	2	1	80.8246	.
12	82	.	.	.	.	.	2	1	80.8246	.
12	83	.	.	.	.	.	2	1	80.8246	.
12	84	.	.	.	.	.	2	1	80.8246	.
12	85	.	.	.	.	.	2	1	80.8246	.
12	86	.	.	.	.	.	2	1	80.8246	.
12	87	.	.	.	.	.	2	1	80.8246	.
12	88	.	.	.	.	.	2	1	80.8246	.
12	89	.	.	.	.	.	2	1	80.8246	.
12	90	.	.	.	.	.	2	1	80.8246	.
12	91	.	.	.	.	.	2	1	80.8246	.
12	92	.	.	.	.	.	2	1	80.8246	.
12	93	.	.	.	.	.	2	1	80.8246	.
12	94	.	.	.	.	.	2	1	80.8246	.
12	95	.	.	.	.	.	2	1	80.8246	.
13	12	.	450	18	8	600	1	1	98.8094	.
13	73	.	.	.	.	.	2	1	98.8094	.
13	74	.	.	.	.	.	2	1	98.8094	.
13	75	.	.	.	.	.	2	1	98.8094	.
13	76	.	.	.	.	.	2	1	98.8094	.
13	77	.	.	.	.	.	2	1	98.8094	.
13	78	.	.	.	.	.	2	1	98.8094	.
13	79	.	.	.	.	.	2	1	98.8094	.
13	80	.	.	.	.	.	2	1	98.8094	.
13	81	.	.	.	.	.	2	1	98.8094	.
13	82	.	.	.	.	.	2	1	98.8094	.
13	83	.	.	.	.	.	2	1	98.8094	.
13	84	.	.	.	.	.	2	1	98.8094	.
13	85	.	.	.	.	.	2	1	98.8094	.
13	86	.	.	.	.	.	2	1	98.8094	.
13	87	.	.	.	.	.	2	1	98.8094	.
13	88	.	.	.	.	.	2	1	98.8094	.
13	89	.	.	.	.	.	2	1	98.8094	.
13	90	.	.	.	.	.	2	1	98.8094	.
13	91	.	.	.	.	.	2	1	98.8094	.
13	92	.	.	.	.	.	2	1	98.8094	.
13	93	.	.	.	.	.	2	1	98.8094	.
13	94	.	.	.	.	.	2	1	98.8094	.
13	95	.	.	.	.	.	2	1	98.8094	.
14	12	.	450	18	8	600	1	1	105.446	.
14	73	.	.	.	.	.	2	1	105.446	.
14	74	.	.	.	.	.	2	1	105.446	.
14	75	.	.	.	.	.	2	1	105.446	.
14	76	.	.	.	.	.	2	1	105.446	.
14	77	.	.	.	.	.	2	1	105.446	.
14	78	.	.	.	.	.	2	1	105.446	.
14	79	.	.	.	.	.	2	1	105.446	.
14	80	.	.	.	.	.	2	1	105.446	.
14	81	.	.	.	.	.	2	1	105.446	.
14	82	.	.	.	.	.	2	1	105.446	.
14	83	.	.	.	.	.	2	1	105.446	.
14	84	.	.	.	.	.	2	1	105.446	.
14	85	.	.	.	.	.	2	1	105.446	.
14	86	.	.	.	.	.	2	1	105.446	.
14	87	.	.	.	.	.	2	1	105.446	.
14	88	.	.	.	.	.	2	1	105.446	.
14	89	.	.	.	.	.	2	1	105.446	.
14	90	.	.	.	.	.	2	1	105.446	.
14	91	.	.	.	.	.	2	1	105.446	.
14	92	.	.	.	.	.	2	1	105.446	.
14	93	.	.	.	.	.	2	1	105.446	.
14	94	.	.	.	.	.	2	1	105.446	.
14	95	.	.	.	.	.	2	1	105.446	.
15	12	.	450	18	8	600	1	1	33.8875	.
15	73	.	.	.	.	.	2	1	33.8875	.
15	74	.	.	.	.	.	2	1	33.8875	.
15	75	.	.	.	.	.	2	1	33.8875	.
15	76	.	.	.	.	.	2	1	33.8875	.
15	77	.	.	.	.	.	2	1	33.8875	.
15	78	.	.	.	.	.	2	1	33.8875	.
15	79	.	.	.	.	.	2	1	33.8875	.
15	80	.	.	.	.	.	2	1	33.8875	.
15	81	.	.	.	.	.	2	1	33.8875	.
15	82	.	.	.	.	.	2	1	33.8875	.
15	83	.	.	.	.	.	2	1	33.8875	.
15	84	.	.	.	.	.	2	1	33.8875	.
15	85	.	.	.	.	.	2	1	33.8875	.
15	86	.	.	.	.	.	2	1	33.8875	.
15	87	.	.	.	.	.	2	1	33.8875	.
15	88	.	.	.	.	.	2	1	33.8875	.
15	89	.	.	.	.	.	2	1	33.8875	.
15	90	.	.	.	.	.	2	1	33.8875	.
15	91	.	.	.	.	.	2	1	33.8875	.
15	92	.	.	.	.	.	2	1	33.8875	.
15	93	.	.	.	.	.	2	1	33.8875	.
15	94	.	.	.	.	.	2	1	33.8875	.
15	95	.	.	.	.	.	2	1	33.8875	.
16	12	.	450	18	8	600	1	1	71.7487	.
16	73	.	.	.	.	.	2	1	71.7487	.
16	74	.	.	.	.	.	2	1	71.7487	.
16	75	.	.	.	.	.	2	1	71.7487	.
16	76	.	.	.	.	.	2	1	71.7487	.
16	77	.	.	.	.	.	2	1	71.7487	.
16	78	.	.	.	.	.	2	1	71.7487	.
16	79	.	.	.	.	.	2	1	71.7487	.
16	80	.	.	.	.	.	2	1	71.7487	.
16	81	.	.	.	.	.	2	1	71.7487	.
16	82	.	.	.	.	.	2	1	71.7487	.
16	83	.	.	.	.	.	2	1	71.7487	.
16	84	.	.	.	.	.	2	1	71.7487	.
16	85	.	.	.	.	.	2	1	71.7487	.
16	86	.	.	.	.	.	2	1	71.7487	.
16	87	.	.	.	.	.	2	1	71.7487	.
16	88	.	.	.	.	.	2	1	71.7487	.
16	89	.	.	.	.	.	2	1	71.7487	.
16	90	.	.	.	.	.	2	1	71.7487	.
16	91	.	.	.	.	.	2	1	71.7487	.
16	92	.	.	.	.	.	2	1	71.7487	.
16	93	.	.	.	.	.	2	1	71.7487	.
16	94	.	.	.	.	.	2	1	71.7487	.
16	95	.	.	.	.	.	2	1	71.7487	.
17	12	.	450	18	8	600	1	1	40.1705	.
17	73	.	.	.	.	.	2	1	40.1705	.
17	74	.	.	.	.	.	2	1	40.1705	.
17	75	.	.	.	.	.	2	1	40.1705	.
17	76	.	.	.	.	.	2	1	40.1705	.
17	77	.	.	.	.	.	2	1	40.1705	.
17	78	.	.	.	.	.	2	1	40.1705	.
17	79	.	.	.	.	.	2	1	40.1705	.
17	80	.	.	.	.	.	2	1	40.1705	.
17	81	.	.	.	.	.	2	1	40.1705	.
17	82	.	.	.	.	.	2	1	40.1705	.
17	83	.	.	.	.	.	2	1	40.1705	.
17	84	.	.	.	.	.	2	1	40.1705	.
17	85	.	.	.	.	.	2	1	40.1705	.
17	86	.	.	.	.	.	2	1	40.1705	.
17	87	.	.	.	.	.	2	1	40.1705	.
17	88	.	.	.	.	.	2	1	40.1705	.
17	89	.	.	.	.	.	2	1	40.1705	.
17	90	.	.	.	.	.	2	1	40.1705	.
17	91	.	.	.	.	.	2	1	40.1705	.
17	92	.	.	.	.	.	2	1	40.1705	.
17	93	.	.	.	.	.	2	1	40.1705	.
17	94	.	.	.	.	.	2	1	40.1705	.
17	95	.	.	.	.	.	2	1	40.1705	.
18	12	.	450	18	8	600	1	1	12.3056	.
18	73	.	.	.	.	.	2	1	12.3056	.
18	74	.	.	.	.	.	2	1	12.3056	.
18	75	.	.	.	.	.	2	1	12.3056	.
18	76	.	.	.	.	.	2	1	12.3056	.
18	77	.	.	.	.	.	2	1	12.3056	.
18	78	.	.	.	.	.	2	1	12.3056	.
18	79	.	.	.	.	.	2	1	12.3056	.
18	80	.	.	.	.	.	2	1	12.3056	.
18	81	.	.	.	.	.	2	1	12.3056	.
18	82	.	.	.	.	.	2	1	12.3056	.
18	83	.	.	.	.	.	2	1	12.3056	.
18	84	.	.	.	.	.	2	1	12.3056	.
18	85	.	.	.	.	.	2	1	12.3056	.
18	86	.	.	.	.	.	2	1	12.3056	.
18	87	.	.	.	.	.	2	1	12.3056	.
18	88	.	.	.	.	.	2	1	12.3056	.
18	89	.	.	.	.	.	2	1	12.3056	.
18	90	.	.	.	.	.	2	1	12.3056	.
18	91	.	.	.	.	.	2	1	12.3056	.
18	92	.	.	.	.	.	2	1	12.3056	.
18	93	.	.	.	.	.	2	1	12.3056	.
18	94	.	.	.	.	.	2	1	12.3056	.
18	95	.	.	.	.	.	2	1	12.3056	.
19	12	.	450	18	8	600	1	1	45.7548	.
19	73	.	.	.	.	.	2	1	45.7548	.
19	74	.	.	.	.	.	2	1	45.7548	.
19	75	.	.	.	.	.	2	1	45.7548	.
19	76	.	.	.	.	.	2	1	45.7548	.
19	77	.	.	.	.	.	2	1	45.7548	.
19	78	.	.	.	.	.	2	1	45.7548	.
19	79	.	.	.	.	.	2	1	45.7548	.
19	80	.	.	.	.	.	2	1	45.7548	.
19	81	.	.	.	.	.	2	1	45.7548	.
19	82	.	.	.	.	.	2	1	45.7548	.
19	83	.	.	.	.	.	2	1	45.7548	.
19	84	.	.	.	.	.	2	1	45.7548	.
19	85	.	.	.	.	.	2	1	45.7548	.
19	86	.	.	.	.	.	2	1	45.7548	.
19	87	.	.	.	.	.	2	1	45.7548	.
19	88	.	.	.	.	.	2	1	45.7548	.
19	89	.	.	.	.	.	2	1	45.7548	.
19	90	.	.	.	.	.	2	1	45.7548	.
19	91	.	.	.	.	.	2	1	45.7548	.
19	92	.	.	.	.	.	2	1	45.7548	.
19	93	.	.	.	.	.	2	1	45.7548	.
19	94	.	.	.	.	.	2	1	45.7548	.
19	95	.	.	.	.	.	2	1	45.7548	.
20	12	.	450	18	8	600	1	1	50.2214	.
20	73	.	.	.	.	.	2	1	50.2214	.
20	74	.	.	.	.	.	2	1	50.2214	.
20	75	.	.	.	.	.	2	1	50.2214	.
20	76	.	.	.	.	.	2	1	50.2214	.
20	77	.	.	.	.	.	2	1	50.2214	.
20	78	.	.	.	.	.	2	1	50.2214	.
20	79	.	.	.	.	.	2	1	50.2214	.
20	80	.	.	.	.	.	2	1	50.2214	.
20	81	.	.	.	.	.	2	1	50.2214	.
20	82	.	.	.	.	.	2	1	50.2214	.
20	83	.	.	.	.	.	2	1	50.2214	.
20	84	.	.	.	.	.	2	1	50.2214	.
20	85	.	.	.	.	.	2	1	50.2214	.
20	86	.	.	.	.	.	2	1	50.2214	.
20	87	.	.	.	.	.	2	1	50.2214	.
20	88	.	.	.	.	.	2	1	50.2214	.
20	89	.	.	.	.	.	2	1	50.2214	.
20	90	.	.	.	.	.	2	1	50.2214	.
20	91	.	.	.	.	.	2	1	50.2214	.
20	92	.	.	.	.	.	2	1	50.2214	.
20	93	.	.	.	.	.	2	1	50.2214	.
20	94	.	.	.	.	.	2	1	50.2214	.
20	95	.	.	.	.	.	2	1	50.2214	.
21	12	.	450	18	8	600	1	1	39.1564	.
21	73	.	.	.	.	.	2	1	39.1564	.
21	74	.	.	.	.	.	2	1	39.1564	.
21	75	.	.	.	.	.	2	1	39.1564	.
21	76	.	.	.	.	.	2	1	39.1564	.
21	77	.	.	.	.	.	2	1	39.1564	.
21	78	.	.	.	.	.	2	1	39.1564	.
21	79	.	.	.	.	.	2	1	39.1564	.
21	80	.	.	.	.	.	2	1	39.1564	.
21	81	.	.	.	.	.	2	1	39.1564	.
21	82	.	.	.	.	.	2	1	39.1564	.
21	83	.	.	.	.	.	2	1	39.1564	.
21	84	.	.	.	.	.	2	1	39.1564	.
21	85	.	.	.	.	.	2	1	39.1564	.
21	86	.	.	.	.	.	2	1	39.1564	.
21	87	.	.	.	.	.	2	1	39.1564	.
21	88	.	.	.	.	.	2	1	39.1564	.
21	89	.	.	.	.	.	2	1	39.1564	.
21	90	.	.	.	.	.	2	1	39.1564	.
21	91	.	.	.	.	.	2	1	39.1564	.
21	92	.	.	.	.	.	2	1	39.1564	.
21	93	.	.	.	.	.	2	1	39.1564	.
21	94	.	.	.	.	.	2	1	39.1564	.
21	95	.	.	.	.	.	2	1	39.1564	.
22	12	.	450	18	8	600	1	1	66.1488	.
22	73	.	.	.	.	.	2	1	66.1488	.
22	74	.	.	.	.	.	2	1	66.1488	.
22	75	.	.	.	.	.	2	1	66.1488	.
22	76	.	.	.	.	.	2	1	66.1488	.
22	77	.	.	.	.	.	2	1	66.1488	.
22	78	.	.	.	.	.	2	1	66.1488	.
22	79	.	.	.	.	.	2	1	66.1488	.
22	80	.	.	.	.	.	2	1	66.1488	.
22	81	.	.	.	.	.	2	1	66.1488	.
22	82	.	.	.	.	.	2	1	66.1488	.
22	83	.	.	.	.	.	2	1	66.1488	.
22	84	.	.	.	.	.	2	1	66.1488	.
22	85	.	.	.	.	.	2	1	66.1488	.
22	86	.	.	.	.	.	2	1	66.1488	.
22	87	.	.	.	.	.	2	1	66.1488	.
22	88	.	.	.	.	.	2	1	66.1488	.
22	89	.	.	.	.	.	2	1	66.1488	.
22	90	.	.	.	.	.	2	1	66.1488	.
22	91	.	.	.	.	.	2	1	66.1488	.
22	92	.	.	.	.	.	2	1	66.1488	.
22	93	.	.	.	.	.	2	1	66.1488	.
22	94	.	.	.	.	.	2	1	66.1488	.
22	95	.	.	.	.	.	2	1	66.1488	.
23	12	.	450	18	8	600	1	1	15.4422	.
23	73	.	.	.	.	.	2	1	15.4422	.
23	74	.	.	.	.	.	2	1	15.4422	.
23	75	.	.	.	.	.	2	1	15.4422	.
23	76	.	.	.	.	.	2	1	15.4422	.
23	77	.	.	.	.	.	2	1	15.4422	.
23	78	.	.	.	.	.	2	1	15.4422	.
23	79	.	.	.	.	.	2	1	15.4422	.
23	80	.	.	.	.	.	2	1	15.4422	.
23	81	.	.	.	.	.	2	1	15.4422	.
23	82	.	.	.	.	.	2	1	15.4422	.
23	83	.	.	.	.	.	2	1	15.4422	.
23	84	.	.	.	.	.	2	1	15.4422	.
23	85	.	.	.	.	.	2	1	15.4422	.
23	86	.	.	.	.	.	2	1	15.4422	.
23	87	.	.	.	.	.	2	1	15.4422	.
23	88	.	.	.	.	.	2	1	15.4422	.
23	89	.	.	.	.	.	2	1	15.4422	.
23	90	.	.	.	.	.	2	1	15.4422	.
23	91	.	.	.	.	.	2	1	15.4422	.
23	92	.	.	.	.	.	2	1	15.4422	.
23	93	.	.	.	.	.	2	1	15.4422	.
23	94	.	.	.	.	.	2	1	15.4422	.
23	95	.	.	.	.	.	2	1	15.4422	.
24	12	.	450	18	8	600	1	1	24.4499	.
24	73	.	.	.	.	.	2	1	24.4499	.
24	74	.	.	.	.	.	2	1	24.4499	.
24	75	.	.	.	.	.	2	1	24.4499	.
24	76	.	.	.	.	.	2	1	24.4499	.
24	77	.	.	.	.	.	2	1	24.4499	.
24	78	.	.	.	.	.	2	1	24.4499	.
24	79	.	.	.	.	.	2	1	24.4499	.
24	80	.	.	.	.	.	2	1	24.4499	.
24	81	.	.	.	.	.	2	1	24.4499	.
24	82	.	.	.	.	.	2	1	24.4499	.
24	83	.	.	.	.	.	2	1	24.4499	.
24	84	.	.	.	.	.	2	1	24.4499	.
24	85	.	.	.	.	.	2	1	24.4499	.
24	86	.	.	.	.	.	2	1	24.4499	.
24	87	.	.	.	.	.	2	1	24.4499	.
24	88	.	.	.	.	.	2	1	24.4499	.
24	89	.	.	.	.	.	2	1	24.4499	.
24	90	.	.	.	.	.	2	1	24.4499	.
24	91	.	.	.	.	.	2	1	24.4499	.
24	92	.	.	.	.	.	2	1	24.4499	.
24	93	.	.	.	.	.	2	1	24.4499	.
24	94	.	.	.	.	.	2	1	24.4499	.
24	95	.	.	.	.	.	2	1	24.4499	.
25	12	.	450	18	8	600	1	1	87.8431	.
25	73	.	.	.	.	.	2	1	87.8431	.
25	74	.	.	.	.	.	2	1	87.8431	.
25	75	.	.	.	.	.	2	1	87.8431	.
25	76	.	.	.	.	.	2	1	87.8431	.
25	77	.	.	.	.	.	2	1	87.8431	.
25	78	.	.	.	.	.	2	1	87.8431	.
25	79	.	.	.	.	.	2	1	87.8431	.
25	80	.	.	.	.	.	2	1	87.8431	.
25	81	.	.	.	.	.	2	1	87.8431	.
25	82	.	.	.	.	.	2	1	87.8431	.
25	83	.	.	.	.	.	2	1	87.8431	.
25	84	.	.	.	.	.	2	1	87.8431	.
25	85	.	.	.	.	.	2	1	87.8431	.
25	86	.	.	.	.	.	2	1	87.8431	.
25	87	.	.	.	.	.	2	1	87.8431	.
25	88	.	.	.	.	.	2	1	87.8431	.
25	89	.	.	.	.	.	2	1	87.8431	.
25	90	.	.	.	.	.	2	1	87.8431	.
25	91	.	.	.	.	.	2	1	87.8431	.
25	92	.	.	.	.	.	2	1	87.8431	.
25	93	.	.	.	.	.	2	1	87.8431	.
25	94	.	.	.	.	.	2	1	87.8431	.
25	95	.	.	.	.	.	2	1	87.8431	.
26	12	.	450	18	8	600	1	1	58.2994	.
26	73	.	.	.	.	.	2	1	58.2994	.
26	74	.	.	.	.	.	2	1	58.2994	.
26	75	.	.	.	.	.	2	1	58.2994	.
26	76	.	.	.	.	.	2	1	58.2994	.
26	77	.	.	.	.	.	2	1	58.2994	.
26	78	.	.	.	.	.	2	1	58.2994	.
26	79	.	.	.	.	.	2	1	58.2994	.
26	80	.	.	.	.	.	2	1	58.2994	.
26	81	.	.	.	.	.	2	1	58.2994	.
26	82	.	.	.	.	.	2	1	58.2994	.
26	83	.	.	.	.	.	2	1	58.2994	.
26	84	.	.	.	.	.	2	1	58.2994	.
26	85	.	.	.	.	.	2	1	58.2994	.
26	86	.	.	.	.	.	2	1	58.2994	.
26	87	.	.	.	.	.	2	1	58.2994	.
26	88	.	.	.	.	.	2	1	58.2994	.
26	89	.	.	.	.	.	2	1	58.2994	.
26	90	.	.	.	.	.	2	1	58.2994	.
26	91	.	.	.	.	.	2	1	58.2994	.
26	92	.	.	.	.	.	2	1	58.2994	.
26	93	.	.	.	.	.	2	1	58.2994	.
26	94	.	.	.	.	.	2	1	58.2994	.
26	95	.	.	.	.	.	2	1	58.2994	.
27	12	.	450	18	8	600	1	1	13.7642	.
27	73	.	.	.	.	.	2	1	13.7642	.
27	74	.	.	.	.	.	2	1	13.7642	.
27	75	.	.	.	.	.	2	1	13.7642	.
27	76	.	.	.	.	.	2	1	13.7642	.
27	77	.	.	.	.	.	2	1	13.7642	.
27	78	.	.	.	.	.	2	1	13.7642	.
27	79	.	.	.	.	.	2	1	13.7642	.
27	80	.	.	.	.	.	2	1	13.7642	.
27	81	.	.	.	.	.	2	1	13.7642	.
27	82	.	.	.	.	.	2	1	13.7642	.
27	83	.	.	.	.	.	2	1	13.7642	.
27	84	.	.	.	.	.	2	1	13.7642	.
27	85	.	.	.	.	.	2	1	13.7642	.
27	86	.	.	.	.	.	2	1	13.7642	.
27	87	.	.	.	.	.	2	1	13.7642	.
27	88	.	.	.	.	.	2	1	13.7642	.
27	89	.	.	.	.	.	2	1	13.7642	.
27	90	.	.	.	.	.	2	1	13.7642	.
27	91	.	.	.	.	.	2	1	13.7642	.
27	92	.	.	.	.	.	2	1	13.7642	.
27	93	.	.	.	.	.	2	1	13.7642	.
27	94	.	.	.	.	.	2	1	13.7642	.
27	95	.	.	.	.	.	2	1	13.7642	.
28	12	.	450	18	8	600	1	1	24.5391	.
28	73	.	.	.	.	.	2	1	24.5391	.
28	74	.	.	.	.	.	2	1	24.5391	.
28	75	.	.	.	.	.	2	1	24.5391	.
28	76	.	.	.	.	.	2	1	24.5391	.
28	77	.	.	.	.	.	2	1	24.5391	.
28	78	.	.	.	.	.	2	1	24.5391	.
28	79	.	.	.	.	.	2	1	24.5391	.
28	80	.	.	.	.	.	2	1	24.5391	.
28	81	.	.	.	.	.	2	1	24.5391	.
28	82	.	.	.	.	.	2	1	24.5391	.
28	83	.	.	.	.	.	2	1	24.5391	.
28	84	.	.	.	.	.	2	1	24.5391	.
28	85	.	.	.	.	.	2	1	24.5391	.
28	86	.	.	.	.	.	2	1	24.5391	.
28	87	.	.	.	.	.	2	1	24.5391	.
28	88	.	.	.	.	.	2	1	24.5391	.
28	89	.	.	.	.	.	2	1	24.5391	.
28	90	.	.	.	.	.	2	1	24.5391	.
28	91	.	.	.	.	.	2	1	24.5391	.
28	92	.	.	.	.	.	2	1	24.5391	.
28	93	.	.	.	.	.	2	1	24.5391	.
28	94	.	.	.	.	.	2	1	24.5391	.
28	95	.	.	.	.	.	2	1	24.5391	.
29	12	.	450	18	8	600	1	1	62.6589	.
29	73	.	.	.	.	.	2	1	62.6589	.
29	74	.	.	.	.	.	2	1	62.6589	.
29	75	.	.	.	.	.	2	1	62.6589	.
29	76	.	.	.	.	.	2	1	62.6589	.
29	77	.	.	.	.	.	2	1	62.6589	.
29	78	.	.	.	.	.	2	1	62.6589	.
29	79	.	.	.	.	.	2	1	62.6589	.
29	80	.	.	.	.	.	2	1	62.6589	.
29	81	.	.	.	.	.	2	1	62.6589	.
29	82	.	.	.	.	.	2	1	62.6589	.
29	83	.	.	.	.	.	2	1	62.6589	.
29	84	.	.	.	.	.	2	1	62.6589	.
29	85	.	.	.	.	.	2	1	62.6589	.
29	86	.	.	.	.	.	2	1	62.6589	.
29	87	.	.	.	.	.	2	1	62.6589	.
29	88	.	.	.	.	.	2	1	62.6589	.
29	89	.	.	.	.	.	2	1	62.6589	.
29	90	.	.	.	.	.	2	1	62.6589	.
29	91	.	.	.	.	.	2	1	62.6589	.
29	92	.	.	.	.	.	2	1	62.6589	.
29	93	.	.	.	.	.	2	1	62.6589	.
29	94	.	.	.	.	.	2	1	62.6589	.
29	95	.	.	.	.	.	2	1	62.6589	.
30	12	.	450	18	8	600	1	1	134.2	.
30	73	.	.	.	.	.	2	1	134.2	.
30	74	.	.	.	.	.	2	1	134.2	.
30	75	.	.	.	.	.	2	1	134.2	.
30	76	.	.	.	.	.	2	1	134.2	.
30	77	.	.	.	.	.	2	1	134.2	.
30	78	.	.	.	.	.	2	1	134.2	.
30	79	.	.	.	.	.	2	1	134.2	.
30	80	.	.	.	.	.	2	1	134.2	.
30	81	.	.	.	.	.	2	1	134.2	.
30	82	.	.	.	.	.	2	1	134.2	.
30	83	.	.	.	.	.	2	1	134.2	.
30	84	.	.	.	.	.	2	1	134.2	.
30	85	.	.	.	.	.	2	1	134.2	.
30	86	.	.	.	.	.	2	1	134.2	.
30	87	.	.	.	.	.	2	1	134.2	.
30	88	.	.	.	.	.	2	1	134.2	.
30	89	.	.	.	.	.	2	1	134.2	.
30	90	.	.	.	.	.	2	1	134.2	.
30	91	.	.	.	.	.	2	1	134.2	.
30	92	.	.	.	.	.	2	1	134.2	.
30	93	.	.	.	.	.	2	1	134.2	.
30	94	.	.	.	.	.	2	1	134.2	.
30	95	.	.	.	.	.	2	1	134.2	.
31	12	.	450	18	8	600	1	1	.	.
31	73	.	.	.	.	.	2	1	.	.
31	74	.	.	.	.	.	2	1	.	.
31	75	.	.	.	.	.	2	1	.	.
31	76	.	.	.	.	.	2	1	.	.
31	77	.	.	.	.	.	2	1	.	.
31	78	.	.	.	.	.	2	1	.	.
31	79	.	.	.	.	.	2	1	.	.
31	80	.	.	.	.	.	2	1	.	.
31	81	.	.	.	.	.	2	1	.	.
31	82	.	.	.	.	.	2	1	.	.
31	83	.	.	.	.	.	2	1	.	.
31	84	.	.	.	.	.	2	1	.	.
31	85	.	.	.	.	.	2	1	.	.
31	86	.	.	.	.	.	2	1	.	.
31	87	.	.	.	.	.	2	1	.	.
31	88	.	.	.	.	.	2	1	.	.
31	89	.	.	.	.	.	2	1	.	.
31	90	.	.	.	.	.	2	1	.	.
31	91	.	.	.	.	.	2	1	.	.
31	92	.	.	.	.	.	2	1	.	.
31	93	.	.	.	.	.	2	1	.	.
31	94	.	.	.	.	.	2	1	.	.
31	95	.	.	.	.	.	2	1	.	.
32	12	.	450	18	8	600	1	1	106.88	.
32	73	.	.	.	.	.	2	1	106.88	.
32	74	.	.	.	.	.	2	1	106.88	.
32	75	.	.	.	.	.	2	1	106.88	.
32	76	.	.	.	.	.	2	1	106.88	.
32	77	.	.	.	.	.	2	1	106.88	.
32	78	.	.	.	.	.	2	1	106.88	.
32	79	.	.	.	.	.	2	1	106.88	.
32	80	.	.	.	.	.	2	1	106.88	.
32	81	.	.	.	.	.	2	1	106.88	.
32	82	.	.	.	.	.	2	1	106.88	.
32	83	.	.	.	.	.	2	1	106.88	.
32	84	.	.	.	.	.	2	1	106.88	.
32	85	.	.	.	.	.	2	1	106.88	.
32	86	.	.	.	.	.	2	1	106.88	.
32	87	.	.	.	.	.	2	1	106.88	.
32	88	.	.	.	.	.	2	1	106.88	.
32	89	.	.	.	.	.	2	1	106.88	.
32	90	.	.	.	.	.	2	1	106.88	.
32	91	.	.	.	.	.	2	1	106.88	.
32	92	.	.	.	.	.	2	1	106.88	.
32	93	.	.	.	.	.	2	1	106.88	.
32	94	.	.	.	.	.	2	1	106.88	.
32	95	.	.	.	.	.	2	1	106.88	.
33	12	.	450	18	8	600	1	1	102.73	.
33	73	.	.	.	.	.	2	1	102.73	.
33	74	.	.	.	.	.	2	1	102.73	.
33	75	.	.	.	.	.	2	1	102.73	.
33	76	.	.	.	.	.	2	1	102.73	.
33	77	.	.	.	.	.	2	1	102.73	.
33	78	.	.	.	.	.	2	1	102.73	.
33	79	.	.	.	.	.	2	1	102.73	.
33	80	.	.	.	.	.	2	1	102.73	.
33	81	.	.	.	.	.	2	1	102.73	.
33	82	.	.	.	.	.	2	1	102.73	.
33	83	.	.	.	.	.	2	1	102.73	.
33	84	.	.	.	.	.	2	1	102.73	.
33	85	.	.	.	.	.	2	1	102.73	.
33	86	.	.	.	.	.	2	1	102.73	.
33	87	.	.	.	.	.	2	1	102.73	.
33	88	.	.	.	.	.	2	1	102.73	.
33	89	.	.	.	.	.	2	1	102.73	.
33	90	.	.	.	.	.	2	1	102.73	.
33	91	.	.	.	.	.	2	1	102.73	.
33	92	.	.	.	.	.	2	1	102.73	.
33	93	.	.	.	.	.	2	1	102.73	.
33	94	.	.	.	.	.	2	1	102.73	.
33	95	.	.	.	.	.	2	1	102.73	.
34	12	.	450	18	8	600	1	1	45.49	.
34	73	.	.	.	.	.	2	1	45.49	.
34	74	.	.	.	.	.	2	1	45.49	.
34	75	.	.	.	.	.	2	1	45.49	.
34	76	.	.	.	.	.	2	1	45.49	.
34	77	.	.	.	.	.	2	1	45.49	.
34	78	.	.	.	.	.	2	1	45.49	.
34	79	.	.	.	.	.	2	1	45.49	.
34	80	.	.	.	.	.	2	1	45.49	.
34	81	.	.	.	.	.	2	1	45.49	.
34	82	.	.	.	.	.	2	1	45.49	.
34	83	.	.	.	.	.	2	1	45.49	.
34	84	.	.	.	.	.	2	1	45.49	.
34	85	.	.	.	.	.	2	1	45.49	.
34	86	.	.	.	.	.	2	1	45.49	.
34	87	.	.	.	.	.	2	1	45.49	.
34	88	.	.	.	.	.	2	1	45.49	.
34	89	.	.	.	.	.	2	1	45.49	.
34	90	.	.	.	.	.	2	1	45.49	.
34	91	.	.	.	.	.	2	1	45.49	.
34	92	.	.	.	.	.	2	1	45.49	.
34	93	.	.	.	.	.	2	1	45.49	.
34	94	.	.	.	.	.	2	1	45.49	.
34	95	.	.	.	.	.	2	1	45.49	.
35	12	.	450	18	8	600	1	1	45.01	.
35	73	.	.	.	.	.	2	1	45.01	.
35	74	.	.	.	.	.	2	1	45.01	.
35	75	.	.	.	.	.	2	1	45.01	.
35	76	.	.	.	.	.	2	1	45.01	.
35	77	.	.	.	.	.	2	1	45.01	.
35	78	.	.	.	.	.	2	1	45.01	.
35	79	.	.	.	.	.	2	1	45.01	.
35	80	.	.	.	.	.	2	1	45.01	.
35	81	.	.	.	.	.	2	1	45.01	.
35	82	.	.	.	.	.	2	1	45.01	.
35	83	.	.	.	.	.	2	1	45.01	.
35	84	.	.	.	.	.	2	1	45.01	.
35	85	.	.	.	.	.	2	1	45.01	.
35	86	.	.	.	.	.	2	1	45.01	.
35	87	.	.	.	.	.	2	1	45.01	.
35	88	.	.	.	.	.	2	1	45.01	.
35	89	.	.	.	.	.	2	1	45.01	.
35	90	.	.	.	.	.	2	1	45.01	.
35	91	.	.	.	.	.	2	1	45.01	.
35	92	.	.	.	.	.	2	1	45.01	.
35	93	.	.	.	.	.	2	1	45.01	.
35	94	.	.	.	.	.	2	1	45.01	.
35	95	.	.	.	.	.	2	1	45.01	.
36	12	.	450	18	8	600	1	1	84.81	.
36	73	.	.	.	.	.	2	1	84.81	.
36	74	.	.	.	.	.	2	1	84.81	.
36	75	.	.	.	.	.	2	1	84.81	.
36	76	.	.	.	.	.	2	1	84.81	.
36	77	.	.	.	.	.	2	1	84.81	.
36	78	.	.	.	.	.	2	1	84.81	.
36	79	.	.	.	.	.	2	1	84.81	.
36	80	.	.	.	.	.	2	1	84.81	.
36	81	.	.	.	.	.	2	1	84.81	.
36	82	.	.	.	.	.	2	1	84.81	.
36	83	.	.	.	.	.	2	1	84.81	.
36	84	.	.	.	.	.	2	1	84.81	.
36	85	.	.	.	.	.	2	1	84.81	.
36	86	.	.	.	.	.	2	1	84.81	.
36	87	.	.	.	.	.	2	1	84.81	.
36	88	.	.	.	.	.	2	1	84.81	.
36	89	.	.	.	.	.	2	1	84.81	.
36	90	.	.	.	.	.	2	1	84.81	.
36	91	.	.	.	.	.	2	1	84.81	.
36	92	.	.	.	.	.	2	1	84.81	.
36	93	.	.	.	.	.	2	1	84.81	.
36	94	.	.	.	.	.	2	1	84.81	.
36	95	.	.	.	.	.	2	1	84.81	.
37	12	.	450	18	8	600	1	1	25.5871	.
37	73	.	.	.	.	.	2	1	25.5871	.
37	74	.	.	.	.	.	2	1	25.5871	.
37	75	.	.	.	.	.	2	1	25.5871	.
37	76	.	.	.	.	.	2	1	25.5871	.
37	77	.	.	.	.	.	2	1	25.5871	.
37	78	.	.	.	.	.	2	1	25.5871	.
37	79	.	.	.	.	.	2	1	25.5871	.
37	80	.	.	.	.	.	2	1	25.5871	.
37	81	.	.	.	.	.	2	1	25.5871	.
37	82	.	.	.	.	.	2	1	25.5871	.
37	83	.	.	.	.	.	2	1	25.5871	.
37	84	.	.	.	.	.	2	1	25.5871	.
37	85	.	.	.	.	.	2	1	25.5871	.
37	86	.	.	.	.	.	2	1	25.5871	.
37	87	.	.	.	.	.	2	1	25.5871	.
37	88	.	.	.	.	.	2	1	25.5871	.
37	89	.	.	.	.	.	2	1	25.5871	.
37	90	.	.	.	.	.	2	1	25.5871	.
37	91	.	.	.	.	.	2	1	25.5871	.
37	92	.	.	.	.	.	2	1	25.5871	.
37	93	.	.	.	.	.	2	1	25.5871	.
37	94	.	.	.	.	.	2	1	25.5871	.
37	95	.	.	.	.	.	2	1	25.5871	.
38	12	.	450	18	8	600	1	1	63.1622	.
38	73	.	.	.	.	.	2	1	63.1622	.
38	74	.	.	.	.	.	2	1	63.1622	.
38	75	.	.	.	.	.	2	1	63.1622	.
38	76	.	.	.	.	.	2	1	63.1622	.
38	77	.	.	.	.	.	2	1	63.1622	.
38	78	.	.	.	.	.	2	1	63.1622	.
38	79	.	.	.	.	.	2	1	63.1622	.
38	80	.	.	.	.	.	2	1	63.1622	.
38	81	.	.	.	.	.	2	1	63.1622	.
38	82	.	.	.	.	.	2	1	63.1622	.
38	83	.	.	.	.	.	2	1	63.1622	.
38	84	.	.	.	.	.	2	1	63.1622	.
38	85	.	.	.	.	.	2	1	63.1622	.
38	86	.	.	.	.	.	2	1	63.1622	.
38	87	.	.	.	.	.	2	1	63.1622	.
38	88	.	.	.	.	.	2	1	63.1622	.
38	89	.	.	.	.	.	2	1	63.1622	.
38	90	.	.	.	.	.	2	1	63.1622	.
38	91	.	.	.	.	.	2	1	63.1622	.
38	92	.	.	.	.	.	2	1	63.1622	.
38	93	.	.	.	.	.	2	1	63.1622	.
38	94	.	.	.	.	.	2	1	63.1622	.
38	95	.	.	.	.	.	2	1	63.1622	.
39	12	.	450	18	8	600	1	1	78.7474	.
39	73	.	.	.	.	.	2	1	78.7474	.
39	74	.	.	.	.	.	2	1	78.7474	.
39	75	.	.	.	.	.	2	1	78.7474	.
39	76	.	.	.	.	.	2	1	78.7474	.
39	77	.	.	.	.	.	2	1	78.7474	.
39	78	.	.	.	.	.	2	1	78.7474	.
39	79	.	.	.	.	.	2	1	78.7474	.
39	80	.	.	.	.	.	2	1	78.7474	.
39	81	.	.	.	.	.	2	1	78.7474	.
39	82	.	.	.	.	.	2	1	78.7474	.
39	83	.	.	.	.	.	2	1	78.7474	.
39	84	.	.	.	.	.	2	1	78.7474	.
39	85	.	.	.	.	.	2	1	78.7474	.
39	86	.	.	.	.	.	2	1	78.7474	.
39	87	.	.	.	.	.	2	1	78.7474	.
39	88	.	.	.	.	.	2	1	78.7474	.
39	89	.	.	.	.	.	2	1	78.7474	.
39	90	.	.	.	.	.	2	1	78.7474	.
39	91	.	.	.	.	.	2	1	78.7474	.
39	92	.	.	.	.	.	2	1	78.7474	.
39	93	.	.	.	.	.	2	1	78.7474	.
39	94	.	.	.	.	.	2	1	78.7474	.
39	95	.	.	.	.	.	2	1	78.7474	.
40	12	.	450	18	8	600	1	1	46.972	.
40	73	.	.	.	.	.	2	1	46.972	.
40	74	.	.	.	.	.	2	1	46.972	.
40	75	.	.	.	.	.	2	1	46.972	.
40	76	.	.	.	.	.	2	1	46.972	.
40	77	.	.	.	.	.	2	1	46.972	.
40	78	.	.	.	.	.	2	1	46.972	.
40	79	.	.	.	.	.	2	1	46.972	.
40	80	.	.	.	.	.	2	1	46.972	.
40	81	.	.	.	.	.	2	1	46.972	.
40	82	.	.	.	.	.	2	1	46.972	.
40	83	.	.	.	.	.	2	1	46.972	.
40	84	.	.	.	.	.	2	1	46.972	.
40	85	.	.	.	.	.	2	1	46.972	.
40	86	.	.	.	.	.	2	1	46.972	.
40	87	.	.	.	.	.	2	1	46.972	.
40	88	.	.	.	.	.	2	1	46.972	.
40	89	.	.	.	.	.	2	1	46.972	.
40	90	.	.	.	.	.	2	1	46.972	.
40	91	.	.	.	.	.	2	1	46.972	.
40	92	.	.	.	.	.	2	1	46.972	.
40	93	.	.	.	.	.	2	1	46.972	.
40	94	.	.	.	.	.	2	1	46.972	.
40	95	.	.	.	.	.	2	1	46.972	.
41	12	.	450	18	8	600	1	1	101.24	.
41	73	.	.	.	.	.	2	1	101.24	.
41	74	.	.	.	.	.	2	1	101.24	.
41	75	.	.	.	.	.	2	1	101.24	.
41	76	.	.	.	.	.	2	1	101.24	.
41	77	.	.	.	.	.	2	1	101.24	.
41	78	.	.	.	.	.	2	1	101.24	.
41	79	.	.	.	.	.	2	1	101.24	.
41	80	.	.	.	.	.	2	1	101.24	.
41	81	.	.	.	.	.	2	1	101.24	.
41	82	.	.	.	.	.	2	1	101.24	.
41	83	.	.	.	.	.	2	1	101.24	.
41	84	.	.	.	.	.	2	1	101.24	.
41	85	.	.	.	.	.	2	1	101.24	.
41	86	.	.	.	.	.	2	1	101.24	.
41	87	.	.	.	.	.	2	1	101.24	.
41	88	.	.	.	.	.	2	1	101.24	.
41	89	.	.	.	.	.	2	1	101.24	.
41	90	.	.	.	.	.	2	1	101.24	.
41	91	.	.	.	.	.	2	1	101.24	.
41	92	.	.	.	.	.	2	1	101.24	.
41	93	.	.	.	.	.	2	1	101.24	.
41	94	.	.	.	.	.	2	1	101.24	.
41	95	.	.	.	.	.	2	1	101.24	.
42	12	.	450	18	8	600	1	1	100.48	.
42	73	.	.	.	.	.	2	1	100.48	.
42	74	.	.	.	.	.	2	1	100.48
42	75	.	.	.	.	.	2	1	100.48
42	76	.	.	.	.	.	2	1	100.48
42	77	.	.	.	.	.	2	1	100.48
42	78	.	.	.	.	.	2	1	100.48
42	79	.	.	.	.	.	2	1	100.48
42	80	.	.	.	.	.	2	1	100.48
42	81	.	.	.	.	.	2	1	100.48
42	82	.	.	.	.	.	2	1	100.48
42	83	.	.	.	.	.	2	1	100.48	.
42	84	.	.	.	.	.	2	1	100.48	.
42	85	.	.	.	.	.	2	1	100.48	.
42	86	.	.	.	.	.	2	1	100.48	.
42	87	.	.	.	.	.	2	1	100.48	.
42	88	.	.	.	.	.	2	1	100.48	.
42	89	.	.	.	.	.	2	1	100.48	.
42	90	.	.	.	.	.	2	1	100.48	.
42	91	.	.	.	.	.	2	1	100.48	.
42	92	.	.	.	.	.	2	1	100.48	.
42	93	.	.	.	.	.	2	1	100.48	.
42	94	.	.	.	.	.	2	1	100.48	.
42	95	.	.	.	.	.	2	1	100.48	.
43	12	.	450	18	8	600	1	1	116.04	.
43	73	.	.	.	.	.	2	1	116.04	.
43	74	.	.	.	.	.	2	1	116.04	.
43	75	.	.	.	.	.	2	1	116.04	.
43	76	.	.	.	.	.	2	1	116.04	.
43	77	.	.	.	.	.	2	1	116.04	.
43	78	.	.	.	.	.	2	1	116.04	.
43	79	.	.	.	.	.	2	1	116.04	.
43	80	.	.	.	.	.	2	1	116.04	.
43	81	.	.	.	.	.	2	1	116.04	.
43	82	.	.	.	.	.	2	1	116.04	.
43	83	.	.	.	.	.	2	1	116.04	.
43	84	.	.	.	.	.	2	1	116.04	.
43	85	.	.	.	.	.	2	1	116.04	.
43	86	.	.	.	.	.	2	1	116.04	.
43	87	.	.	.	.	.	2	1	116.04	.
43	88	.	.	.	.	.	2	1	116.04	.
43	89	.	.	.	.	.	2	1	116.04	.
43	90	.	.	.	.	.	2	1	116.04	.
43	91	.	.	.	.	.	2	1	116.04	.
43	92	.	.	.	.	.	2	1	116.04	.
43	93	.	.	.	.	.	2	1	116.04	.
43	94	.	.	.	.	.	2	1	116.04	.
43	95	.	.	.	.	.	2	1	116.04	.
44	12	.	450	18	8	600	1	1	121.52	.
44	73	.	.	.	.	.	2	1	121.52	.
44	74	.	.	.	.	.	2	1	121.52	.
44	75	.	.	.	.	.	2	1	121.52	.
44	76	.	.	.	.	.	2	1	121.52	.
44	77	.	.	.	.	.	2	1	121.52	.
44	78	.	.	.	.	.	2	1	121.52	.
44	79	.	.	.	.	.	2	1	121.52	.
44	80	.	.	.	.	.	2	1	121.52	.
44	81	.	.	.	.	.	2	1	121.52	.
44	82	.	.	.	.	.	2	1	121.52	.
44	83	.	.	.	.	.	2	1	121.52	.
44	84	.	.	.	.	.	2	1	121.52	.
44	85	.	.	.	.	.	2	1	121.52	.
44	86	.	.	.	.	.	2	1	121.52	.
44	87	.	.	.	.	.	2	1	121.52	.
44	88	.	.	.	.	.	2	1	121.52	.
44	89	.	.	.	.	.	2	1	121.52	.
44	90	.	.	.	.	.	2	1	121.52	.
44	91	.	.	.	.	.	2	1	121.52	.
44	92	.	.	.	.	.	2	1	121.52	.
44	93	.	.	.	.	.	2	1	121.52	.
44	94	.	.	.	.	.	2	1	121.52	.
44	95	.	.	.	.	.	2	1	121.52	.
45	12	.	450	18	8	600	1	1	32.51	.
45	73	.	.	.	.	.	2	1	32.51	.
45	74	.	.	.	.	.	2	1	32.51	.
45	75	.	.	.	.	.	2	1	32.51	.
45	76	.	.	.	.	.	2	1	32.51	.
45	77	.	.	.	.	.	2	1	32.51	.
45	78	.	.	.	.	.	2	1	32.51	.
45	79	.	.	.	.	.	2	1	32.51	.
45	80	.	.	.	.	.	2	1	32.51	.
45	81	.	.	.	.	.	2	1	32.51	.
45	82	.	.	.	.	.	2	1	32.51	.
45	83	.	.	.	.	.	2	1	32.51	.
45	84	.	.	.	.	.	2	1	32.51	.
45	85	.	.	.	.	.	2	1	32.51	.
45	86	.	.	.	.	.	2	1	32.51	.
45	87	.	.	.	.	.	2	1	32.51	.
45	88	.	.	.	.	.	2	1	32.51	.
45	89	.	.	.	.	.	2	1	32.51	.
45	90	.	.	.	.	.	2	1	32.51	.
45	91	.	.	.	.	.	2	1	32.51	.
45	92	.	.	.	.	.	2	1	32.51	.
45	93	.	.	.	.	.	2	1	32.51	.
45	94	.	.	.	.	.	2	1	32.51	.
45	95	.	.	.	.	.	2	1	32.51	.
46	12	.	450	18	8	600	1	1	158.92	.
46	73	.	.	.	.	.	2	1	158.92	.
46	74	.	.	.	.	.	2	1	158.92	.
46	75	.	.	.	.	.	2	1	158.92	.
46	76	.	.	.	.	.	2	1	158.92	.
46	77	.	.	.	.	.	2	1	158.92	.
46	78	.	.	.	.	.	2	1	158.92	.
46	79	.	.	.	.	.	2	1	158.92	.
46	80	.	.	.	.	.	2	1	158.92	.
46	81	.	.	.	.	.	2	1	158.92	.
46	82	.	.	.	.	.	2	1	158.92	.
46	83	.	.	.	.	.	2	1	158.92	.
46	84	.	.	.	.	.	2	1	158.92	.
46	85	.	.	.	.	.	2	1	158.92	.
46	86	.	.	.	.	.	2	1	158.92	.
46	87	.	.	.	.	.	2	1	158.92	.
46	88	.	.	.	.	.	2	1	158.92	.
46	89	.	.	.	.	.	2	1	158.92	.
46	90	.	.	.	.	.	2	1	158.92	.
46	91	.	.	.	.	.	2	1	158.92	.
46	92	.	.	.	.	.	2	1	158.92	.
46	93	.	.	.	.	.	2	1	158.92	.
46	94	.	.	.	.	.	2	1	158.92	.
46	95	.	.	.	.	.	2	1	158.92	.
47	12	.	450	18	8	600	1	1	25.58	.
47	73	.	.	.	.	.	2	1	25.58	.
47	74	.	.	.	.	.	2	1	25.58	.
47	75	.	.	.	.	.	2	1	25.58	.
47	76	.	.	.	.	.	2	1	25.58	.
47	77	.	.	.	.	.	2	1	25.58	.
47	78	.	.	.	.	.	2	1	25.58	.
47	79	.	.	.	.	.	2	1	25.58	.
47	80	.	.	.	.	.	2	1	25.58	.
47	81	.	.	.	.	.	2	1	25.58	.
47	82	.	.	.	.	.	2	1	25.58	.
47	83	.	.	.	.	.	2	1	25.58	.
47	84	.	.	.	.	.	2	1	25.58	.
47	85	.	.	.	.	.	2	1	25.58	.
47	86	.	.	.	.	.	2	1	25.58	.
47	87	.	.	.	.	.	2	1	25.58	.
47	88	.	.	.	.	.	2	1	25.58	.
47	89	.	.	.	.	.	2	1	25.58	.
47	90	.	.	.	.	.	2	1	25.58	.
47	91	.	.	.	.	.	2	1	25.58	.
47	92	.	.	.	.	.	2	1	25.58	.
47	93	.	.	.	.	.	2	1	25.58	.
47	94	.	.	.	.	.	2	1	25.58	.
47	95	.	.	.	.	.	2	1	25.58	.
48	12	.	450	18	8	600	1	1	120.68	.
48	73	.	.	.	.	.	2	1	120.68	.
48	74	.	.	.	.	.	2	1	120.68	.
48	75	.	.	.	.	.	2	1	120.68	.
48	76	.	.	.	.	.	2	1	120.68	.
48	77	.	.	.	.	.	2	1	120.68	.
48	78	.	.	.	.	.	2	1	120.68	.
48	79	.	.	.	.	.	2	1	120.68	.
48	80	.	.	.	.	.	2	1	120.68	.
48	81	.	.	.	.	.	2	1	120.68	.
48	82	.	.	.	.	.	2	1	120.68	.
48	83	.	.	.	.	.	2	1	120.68	.
48	84	.	.	.	.	.	2	1	120.68	.
48	85	.	.	.	.	.	2	1	120.68	.
48	86	.	.	.	.	.	2	1	120.68	.
48	87	.	.	.	.	.	2	1	120.68	.
48	88	.	.	.	.	.	2	1	120.68	.
48	89	.	.	.	.	.	2	1	120.68	.
48	90	.	.	.	.	.	2	1	120.68	.
48	91	.	.	.	.	.	2	1	120.68	.
48	92	.	.	.	.	.	2	1	120.68	.
48	93	.	.	.	.	.	2	1	120.68	.
48	94	.	.	.	.	.	2	1	120.68	.
48	95	.	.	.	.	.	2	1	120.68	.
49	12	.	450	18	8	600	1	1	98.2441	.
49	73	.	.	.	.	.	2	1	98.2441	.
49	74	.	.	.	.	.	2	1	98.2441	.
49	75	.	.	.	.	.	2	1	98.2441	.
49	76	.	.	.	.	.	2	1	98.2441	.
49	77	.	.	.	.	.	2	1	98.2441	.
49	78	.	.	.	.	.	2	1	98.2441	.
49	79	.	.	.	.	.	2	1	98.2441	.
49	80	.	.	.	.	.	2	1	98.2441	.
49	81	.	.	.	.	.	2	1	98.2441	.
49	82	.	.	.	.	.	2	1	98.2441	.
49	83	.	.	.	.	.	2	1	98.2441	.
49	84	.	.	.	.	.	2	1	98.2441	.
49	85	.	.	.	.	.	2	1	98.2441	.
49	86	.	.	.	.	.	2	1	98.2441	.
49	87	.	.	.	.	.	2	1	98.2441	.
49	88	.	.	.	.	.	2	1	98.2441	.
49	89	.	.	.	.	.	2	1	98.2441	.
49	90	.	.	.	.	.	2	1	98.2441	.
49	91	.	.	.	.	.	2	1	98.2441	.
49	92	.	.	.	.	.	2	1	98.2441	.
49	93	.	.	.	.	.	2	1	98.2441	.
49	94	.	.	.	.	.	2	1	98.2441	.
49	95	.	.	.	.	.	2	1	98.2441	.
50	12	.	450	18	8	600	1	1	37.6468	.
50	73	.	.	.	.	.	2	1	37.6468	.
50	74	.	.	.	.	.	2	1	37.6468	.
50	75	.	.	.	.	.	2	1	37.6468	.
50	76	.	.	.	.	.	2	1	37.6468	.
50	77	.	.	.	.	.	2	1	37.6468	.
50	78	.	.	.	.	.	2	1	37.6468	.
50	79	.	.	.	.	.	2	1	37.6468	.
50	80	.	.	.	.	.	2	1	37.6468	.
50	81	.	.	.	.	.	2	1	37.6468	.
50	82	.	.	.	.	.	2	1	37.6468	.
50	83	.	.	.	.	.	2	1	37.6468	.
50	84	.	.	.	.	.	2	1	37.6468	.
50	85	.	.	.	.	.	2	1	37.6468	.
50	86	.	.	.	.	.	2	1	37.6468	.
50	87	.	.	.	.	.	2	1	37.6468	.
50	88	.	.	.	.	.	2	1	37.6468	.
50	89	.	.	.	.	.	2	1	37.6468	.
50	90	.	.	.	.	.	2	1	37.6468	.
50	91	.	.	.	.	.	2	1	37.6468	.
50	92	.	.	.	.	.	2	1	37.6468	.
50	93	.	.	.	.	.	2	1	37.6468	.
50	94	.	.	.	.	.	2	1	37.6468	.
50	95	.	.	.	.	.	2	1	37.6468	.
51	12	.	450	18	8	600	1	1	20.7824	.
51	73	.	.	.	.	.	2	1	20.7824	.
51	74	.	.	.	.	.	2	1	20.7824	.
51	75	.	.	.	.	.	2	1	20.7824	.
51	76	.	.	.	.	.	2	1	20.7824	.
51	77	.	.	.	.	.	2	1	20.7824	.
51	78	.	.	.	.	.	2	1	20.7824	.
51	79	.	.	.	.	.	2	1	20.7824	.
51	80	.	.	.	.	.	2	1	20.7824	.
51	81	.	.	.	.	.	2	1	20.7824	.
51	82	.	.	.	.	.	2	1	20.7824	.
51	83	.	.	.	.	.	2	1	20.7824	.
51	84	.	.	.	.	.	2	1	20.7824	.
51	85	.	.	.	.	.	2	1	20.7824	.
51	86	.	.	.	.	.	2	1	20.7824	.
51	87	.	.	.	.	.	2	1	20.7824	.
51	88	.	.	.	.	.	2	1	20.7824	.
51	89	.	.	.	.	.	2	1	20.7824	.
51	90	.	.	.	.	.	2	1	20.7824	.
51	91	.	.	.	.	.	2	1	20.7824	.
51	92	.	.	.	.	.	2	1	20.7824	.
51	93	.	.	.	.	.	2	1	20.7824	.
51	94	.	.	.	.	.	2	1	20.7824	.
51	95	.	.	.	.	.	2	1	20.7824	.
52	12	.	450	18	8	600	1	1	59.8379	.
52	73	.	.	.	.	.	2	1	59.8379	.
52	74	.	.	.	.	.	2	1	59.8379	.
52	75	.	.	.	.	.	2	1	59.8379	.
52	76	.	.	.	.	.	2	1	59.8379	.
52	77	.	.	.	.	.	2	1	59.8379	.
52	78	.	.	.	.	.	2	1	59.8379	.
52	79	.	.	.	.	.	2	1	59.8379	.
52	80	.	.	.	.	.	2	1	59.8379	.
52	81	.	.	.	.	.	2	1	59.8379	.
52	82	.	.	.	.	.	2	1	59.8379	.
52	83	.	.	.	.	.	2	1	59.8379	.
52	84	.	.	.	.	.	2	1	59.8379	.
52	85	.	.	.	.	.	2	1	59.8379	.
52	86	.	.	.	.	.	2	1	59.8379	.
52	87	.	.	.	.	.	2	1	59.8379	.
52	88	.	.	.	.	.	2	1	59.8379	.
52	89	.	.	.	.	.	2	1	59.8379	.
52	90	.	.	.	.	.	2	1	59.8379	.
52	91	.	.	.	.	.	2	1	59.8379	.
52	92	.	.	.	.	.	2	1	59.8379	.
52	93	.	.	.	.	.	2	1	59.8379	.
52	94	.	.	.	.	.	2	1	59.8379	.
52	95	.	.	.	.	.	2	1	59.8379	.
53	12	.	450	18	8	600	1	1	58.9646	.
53	73	.	.	.	.	.	2	1	58.9646	.
53	74	.	.	.	.	.	2	1	58.9646
53	75	.	.	.	.	.	2	1	58.9646
53	76	.	.	.	.	.	2	1	58.9646
53	77	.	.	.	.	.	2	1	58.9646
53	78	.	.	.	.	.	2	1	58.9646
53	79	.	.	.	.	.	2	1	58.9646
53	80	.	.	.	.	.	2	1	58.9646
53	81	.	.	.	.	.	2	1	58.9646
53	82	.	.	.	.	.	2	1	58.9646
53	83	.	.	.	.	.	2	1	58.9646	.
53	84	.	.	.	.	.	2	1	58.9646	.
53	85	.	.	.	.	.	2	1	58.9646	.
53	86	.	.	.	.	.	2	1	58.9646	.
53	87	.	.	.	.	.	2	1	58.9646	.
53	88	.	.	.	.	.	2	1	58.9646	.
53	89	.	.	.	.	.	2	1	58.9646	.
53	90	.	.	.	.	.	2	1	58.9646	.
53	91	.	.	.	.	.	2	1	58.9646	.
53	92	.	.	.	.	.	2	1	58.9646	.
53	93	.	.	.	.	.	2	1	58.9646	.
53	94	.	.	.	.	.	2	1	58.9646	.
53	95	.	.	.	.	.	2	1	58.9646	.
54	12	.	450	18	8	600	1	1	57.5903	.
54	73	.	.	.	.	.	2	1	57.5903	.
54	74	.	.	.	.	.	2	1	57.5903	.
54	75	.	.	.	.	.	2	1	57.5903	.
54	76	.	.	.	.	.	2	1	57.5903	.
54	77	.	.	.	.	.	2	1	57.5903	.
54	78	.	.	.	.	.	2	1	57.5903	.
54	79	.	.	.	.	.	2	1	57.5903	.
54	80	.	.	.	.	.	2	1	57.5903	.
54	81	.	.	.	.	.	2	1	57.5903	.
54	82	.	.	.	.	.	2	1	57.5903	.
54	83	.	.	.	.	.	2	1	57.5903	.
54	84	.	.	.	.	.	2	1	57.5903	.
54	85	.	.	.	.	.	2	1	57.5903	.
54	86	.	.	.	.	.	2	1	57.5903	.
54	87	.	.	.	.	.	2	1	57.5903	.
54	88	.	.	.	.	.	2	1	57.5903	.
54	89	.	.	.	.	.	2	1	57.5903	.
54	90	.	.	.	.	.	2	1	57.5903	.
54	91	.	.	.	.	.	2	1	57.5903	.
54	92	.	.	.	.	.	2	1	57.5903	.
54	93	.	.	.	.	.	2	1	57.5903	.
54	94	.	.	.	.	.	2	1	57.5903	.
54	95	.	.	.	.	.	2	1	57.5903	.
55	12	.	450	18	8	600	1	1	101.697	.
55	73	.	.	.	.	.	2	1	101.697	.
55	74	.	.	.	.	.	2	1	101.697	.
55	75	.	.	.	.	.	2	1	101.697	.
55	76	.	.	.	.	.	2	1	101.697	.
55	77	.	.	.	.	.	2	1	101.697	.
55	78	.	.	.	.	.	2	1	101.697	.
55	79	.	.	.	.	.	2	1	101.697	.
55	80	.	.	.	.	.	2	1	101.697	.
55	81	.	.	.	.	.	2	1	101.697	.
55	82	.	.	.	.	.	2	1	101.697	.
55	83	.	.	.	.	.	2	1	101.697	.
55	84	.	.	.	.	.	2	1	101.697	.
55	85	.	.	.	.	.	2	1	101.697	.
55	86	.	.	.	.	.	2	1	101.697	.
55	87	.	.	.	.	.	2	1	101.697	.
55	88	.	.	.	.	.	2	1	101.697	.
55	89	.	.	.	.	.	2	1	101.697	.
55	90	.	.	.	.	.	2	1	101.697	.
55	91	.	.	.	.	.	2	1	101.697	.
55	92	.	.	.	.	.	2	1	101.697	.
55	93	.	.	.	.	.	2	1	101.697	.
55	94	.	.	.	.	.	2	1	101.697	.
55	95	.	.	.	.	.	2	1	101.697	.
56	12	.	450	18	8	600	1	1	151.589	.
56	73	.	.	.	.	.	2	1	151.589	.
56	74	.	.	.	.	.	2	1	151.589	.
56	75	.	.	.	.	.	2	1	151.589	.
56	76	.	.	.	.	.	2	1	151.589	.
56	77	.	.	.	.	.	2	1	151.589	.
56	78	.	.	.	.	.	2	1	151.589	.
56	79	.	.	.	.	.	2	1	151.589	.
56	80	.	.	.	.	.	2	1	151.589	.
56	81	.	.	.	.	.	2	1	151.589	.
56	82	.	.	.	.	.	2	1	151.589	.
56	83	.	.	.	.	.	2	1	151.589	.
56	84	.	.	.	.	.	2	1	151.589	.
56	85	.	.	.	.	.	2	1	151.589	.
56	86	.	.	.	.	.	2	1	151.589	.
56	87	.	.	.	.	.	2	1	151.589	.
56	88	.	.	.	.	.	2	1	151.589	.
56	89	.	.	.	.	.	2	1	151.589	.
56	90	.	.	.	.	.	2	1	151.589	.
56	91	.	.	.	.	.	2	1	151.589	.
56	92	.	.	.	.	.	2	1	151.589	.
56	93	.	.	.	.	.	2	1	151.589	.
56	94	.	.	.	.	.	2	1	151.589	.
56	95	.	.	.	.	.	2	1	151.589	.
57	12	.	450	18	8	600	1	1	69.9717	.
57	73	.	.	.	.	.	2	1	69.9717	.
57	74	.	.	.	.	.	2	1	69.9717	.
57	75	.	.	.	.	.	2	1	69.9717	.
57	76	.	.	.	.	.	2	1	69.9717	.
57	77	.	.	.	.	.	2	1	69.9717	.
57	78	.	.	.	.	.	2	1	69.9717	.
57	79	.	.	.	.	.	2	1	69.9717	.
57	80	.	.	.	.	.	2	1	69.9717	.
57	81	.	.	.	.	.	2	1	69.9717	.
57	82	.	.	.	.	.	2	1	69.9717	.
57	83	.	.	.	.	.	2	1	69.9717	.
57	84	.	.	.	.	.	2	1	69.9717	.
57	85	.	.	.	.	.	2	1	69.9717	.
57	86	.	.	.	.	.	2	1	69.9717	.
57	87	.	.	.	.	.	2	1	69.9717	.
57	88	.	.	.	.	.	2	1	69.9717	.
57	89	.	.	.	.	.	2	1	69.9717	.
57	90	.	.	.	.	.	2	1	69.9717	.
57	91	.	.	.	.	.	2	1	69.9717	.
57	92	.	.	.	.	.	2	1	69.9717	.
57	93	.	.	.	.	.	2	1	69.9717	.
57	94	.	.	.	.	.	2	1	69.9717	.
57	95	.	.	.	.	.	2	1	69.9717	.
58	12	.	450	18	8	600	1	1	74.6889	.
58	73	.	.	.	.	.	2	1	74.6889	.
58	74	.	.	.	.	.	2	1	74.6889	.
58	75	.	.	.	.	.	2	1	74.6889	.
58	76	.	.	.	.	.	2	1	74.6889	.
58	77	.	.	.	.	.	2	1	74.6889	.
58	78	.	.	.	.	.	2	1	74.6889	.
58	79	.	.	.	.	.	2	1	74.6889	.
58	80	.	.	.	.	.	2	1	74.6889	.
58	81	.	.	.	.	.	2	1	74.6889	.
58	82	.	.	.	.	.	2	1	74.6889	.
58	83	.	.	.	.	.	2	1	74.6889	.
58	84	.	.	.	.	.	2	1	74.6889	.
58	85	.	.	.	.	.	2	1	74.6889	.
58	86	.	.	.	.	.	2	1	74.6889	.
58	87	.	.	.	.	.	2	1	74.6889	.
58	88	.	.	.	.	.	2	1	74.6889	.
58	89	.	.	.	.	.	2	1	74.6889	.
58	90	.	.	.	.	.	2	1	74.6889	.
58	91	.	.	.	.	.	2	1	74.6889	.
58	92	.	.	.	.	.	2	1	74.6889	.
58	93	.	.	.	.	.	2	1	74.6889	.
58	94	.	.	.	.	.	2	1	74.6889	.
58	95	.	.	.	.	.	2	1	74.6889	.
59	12	.	450	18	8	600	1	1	41.807	.
59	73	.	.	.	.	.	2	1	41.807	.
59	74	.	.	.	.	.	2	1	41.807	.
59	75	.	.	.	.	.	2	1	41.807	.
59	76	.	.	.	.	.	2	1	41.807	.
59	77	.	.	.	.	.	2	1	41.807	.
59	78	.	.	.	.	.	2	1	41.807	.
59	79	.	.	.	.	.	2	1	41.807	.
59	80	.	.	.	.	.	2	1	41.807	.
59	81	.	.	.	.	.	2	1	41.807	.
59	82	.	.	.	.	.	2	1	41.807	.
59	83	.	.	.	.	.	2	1	41.807	.
59	84	.	.	.	.	.	2	1	41.807	.
59	85	.	.	.	.	.	2	1	41.807	.
59	86	.	.	.	.	.	2	1	41.807	.
59	87	.	.	.	.	.	2	1	41.807	.
59	88	.	.	.	.	.	2	1	41.807	.
59	89	.	.	.	.	.	2	1	41.807	.
59	90	.	.	.	.	.	2	1	41.807	.
59	91	.	.	.	.	.	2	1	41.807	.
59	92	.	.	.	.	.	2	1	41.807	.
59	93	.	.	.	.	.	2	1	41.807	.
59	94	.	.	.	.	.	2	1	41.807	.
59	95	.	.	.	.	.	2	1	41.807	.
60	12	.	450	18	8	600	1	1	48.8773	.
60	73	.	.	.	.	.	2	1	48.8773	.
60	74	.	.	.	.	.	2	1	48.8773	.
60	75	.	.	.	.	.	2	1	48.8773	.
60	76	.	.	.	.	.	2	1	48.8773	.
60	77	.	.	.	.	.	2	1	48.8773	.
60	78	.	.	.	.	.	2	1	48.8773	.
60	79	.	.	.	.	.	2	1	48.8773	.
60	80	.	.	.	.	.	2	1	48.8773	.
60	81	.	.	.	.	.	2	1	48.8773	.
60	82	.	.	.	.	.	2	1	48.8773	.
60	83	.	.	.	.	.	2	1	48.8773	.
60	84	.	.	.	.	.	2	1	48.8773	.
60	85	.	.	.	.	.	2	1	48.8773	.
60	86	.	.	.	.	.	2	1	48.8773	.
60	87	.	.	.	.	.	2	1	48.8773	.
60	88	.	.	.	.	.	2	1	48.8773	.
60	89	.	.	.	.	.	2	1	48.8773	.
60	90	.	.	.	.	.	2	1	48.8773	.
60	91	.	.	.	.	.	2	1	48.8773	.
60	92	.	.	.	.	.	2	1	48.8773	.
60	93	.	.	.	.	.	2	1	48.8773	.
60	94	.	.	.	.	.	2	1	48.8773	.
60	95	.	.	.	.	.	2	1	48.8773	.
61	12	.	450	18	8	600	1	1	17.3537	.
61	73	.	.	.	.	.	2	1	17.3537	.
61	74	.	.	.	.	.	2	1	17.3537	.
61	75	.	.	.	.	.	2	1	17.3537	.
61	76	.	.	.	.	.	2	1	17.3537	.
61	77	.	.	.	.	.	2	1	17.3537	.
61	78	.	.	.	.	.	2	1	17.3537	.
61	79	.	.	.	.	.	2	1	17.3537	.
61	80	.	.	.	.	.	2	1	17.3537	.
61	81	.	.	.	.	.	2	1	17.3537	.
61	82	.	.	.	.	.	2	1	17.3537	.
61	83	.	.	.	.	.	2	1	17.3537	.
61	84	.	.	.	.	.	2	1	17.3537	.
61	85	.	.	.	.	.	2	1	17.3537	.
61	86	.	.	.	.	.	2	1	17.3537	.
61	87	.	.	.	.	.	2	1	17.3537	.
61	88	.	.	.	.	.	2	1	17.3537	.
61	89	.	.	.	.	.	2	1	17.3537	.
61	90	.	.	.	.	.	2	1	17.3537	.
61	91	.	.	.	.	.	2	1	17.3537	.
61	92	.	.	.	.	.	2	1	17.3537	.
61	93	.	.	.	.	.	2	1	17.3537	.
61	94	.	.	.	.	.	2	1	17.3537	.
61	95	.	.	.	.	.	2	1	17.3537	.
62	12	.	450	18	8	600	1	1	124.74	.
62	73	.	.	.	.	.	2	1	124.74	.
62	74	.	.	.	.	.	2	1	124.74	.
62	75	.	.	.	.	.	2	1	124.74	.
62	76	.	.	.	.	.	2	1	124.74	.
62	77	.	.	.	.	.	2	1	124.74	.
62	78	.	.	.	.	.	2	1	124.74	.
62	79	.	.	.	.	.	2	1	124.74	.
62	80	.	.	.	.	.	2	1	124.74	.
62	81	.	.	.	.	.	2	1	124.74	.
62	82	.	.	.	.	.	2	1	124.74	.
62	83	.	.	.	.	.	2	1	124.74	.
62	84	.	.	.	.	.	2	1	124.74	.
62	85	.	.	.	.	.	2	1	124.74	.
62	86	.	.	.	.	.	2	1	124.74	.
62	87	.	.	.	.	.	2	1	124.74	.
62	88	.	.	.	.	.	2	1	124.74	.
62	89	.	.	.	.	.	2	1	124.74	.
62	90	.	.	.	.	.	2	1	124.74	.
62	91	.	.	.	.	.	2	1	124.74	.
62	92	.	.	.	.	.	2	1	124.74	.
62	93	.	.	.	.	.	2	1	124.74	.
62	94	.	.	.	.	.	2	1	124.74	.
62	95	.	.	.	.	.	2	1	124.74	.
63	12	.	450	18	8	600	1	1	125.92	.
63	73	.	.	.	.	.	2	1	125.92	.
63	74	.	.	.	.	.	2	1	125.92	.
63	75	.	.	.	.	.	2	1	125.92	.
63	76	.	.	.	.	.	2	1	125.92	.
63	77	.	.	.	.	.	2	1	125.92	.
63	78	.	.	.	.	.	2	1	125.92	.
63	79	.	.	.	.	.	2	1	125.92	.
63	80	.	.	.	.	.	2	1	125.92	.
63	81	.	.	.	.	.	2	1	125.92	.
63	82	.	.	.	.	.	2	1	125.92	.
63	83	.	.	.	.	.	2	1	125.92	.
63	84	.	.	.	.	.	2	1	125.92	.
63	85	.	.	.	.	.	2	1	125.92	.
63	86	.	.	.	.	.	2	1	125.92	.
63	87	.	.	.	.	.	2	1	125.92	.
63	88	.	.	.	.	.	2	1	125.92	.
63	89	.	.	.	.	.	2	1	125.92	.
63	90	.	.	.	.	.	2	1	125.92	.
63	91	.	.	.	.	.	2	1	125.92	.
63	92	.	.	.	.	.	2	1	125.92	.
63	93	.	.	.	.	.	2	1	125.92	.
63	94	.	.	.	.	.	2	1	125.92	.
63	95	.	.	.	.	.	2	1	125.92	.
64	12	.	450	18	8	600	1	1	100.044	.
64	73	.	.	.	.	.	2	1	100.044	.
64	74	.	.	.	.	.	2	1	100.044
64	75	.	.	.	.	.	2	1	100.044
64	76	.	.	.	.	.	2	1	100.044
64	77	.	.	.	.	.	2	1	100.044
64	78	.	.	.	.	.	2	1	100.044
64	79	.	.	.	.	.	2	1	100.044
64	80	.	.	.	.	.	2	1	100.044
64	81	.	.	.	.	.	2	1	100.044
64	82	.	.	.	.	.	2	1	100.044
64	83	.	.	.	.	.	2	1	100.044	.
64	84	.	.	.	.	.	2	1	100.044	.
64	85	.	.	.	.	.	2	1	100.044	.
64	86	.	.	.	.	.	2	1	100.044	.
64	87	.	.	.	.	.	2	1	100.044	.
64	88	.	.	.	.	.	2	1	100.044	.
64	89	.	.	.	.	.	2	1	100.044	.
64	90	.	.	.	.	.	2	1	100.044	.
64	91	.	.	.	.	.	2	1	100.044	.
64	92	.	.	.	.	.	2	1	100.044	.
64	93	.	.	.	.	.	2	1	100.044	.
64	94	.	.	.	.	.	2	1	100.044	.
64	95	.	.	.	.	.	2	1	100.044	.
65	12	.	450	18	8	600	1	1	85.2253	.
65	73	.	.	.	.	.	2	1	85.2253	.
65	74	.	.	.	.	.	2	1	85.2253	.
65	75	.	.	.	.	.	2	1	85.2253	.
65	76	.	.	.	.	.	2	1	85.2253	.
65	77	.	.	.	.	.	2	1	85.2253	.
65	78	.	.	.	.	.	2	1	85.2253	.
65	79	.	.	.	.	.	2	1	85.2253	.
65	80	.	.	.	.	.	2	1	85.2253	.
65	81	.	.	.	.	.	2	1	85.2253	.
65	82	.	.	.	.	.	2	1	85.2253	.
65	83	.	.	.	.	.	2	1	85.2253	.
65	84	.	.	.	.	.	2	1	85.2253	.
65	85	.	.	.	.	.	2	1	85.2253	.
65	86	.	.	.	.	.	2	1	85.2253	.
65	87	.	.	.	.	.	2	1	85.2253	.
65	88	.	.	.	.	.	2	1	85.2253	.
65	89	.	.	.	.	.	2	1	85.2253	.
65	90	.	.	.	.	.	2	1	85.2253	.
65	91	.	.	.	.	.	2	1	85.2253	.
65	92	.	.	.	.	.	2	1	85.2253	.
65	93	.	.	.	.	.	2	1	85.2253	.
65	94	.	.	.	.	.	2	1	85.2253	.
65	95	.	.	.	.	.	2	1	85.2253	.
66	12	.	450	18	8	600	1	1	59.1198	.
66	73	.	.	.	.	.	2	1	59.1198	.
66	74	.	.	.	.	.	2	1	59.1198	.
66	75	.	.	.	.	.	2	1	59.1198	.
66	76	.	.	.	.	.	2	1	59.1198	.
66	77	.	.	.	.	.	2	1	59.1198	.
66	78	.	.	.	.	.	2	1	59.1198	.
66	79	.	.	.	.	.	2	1	59.1198	.
66	80	.	.	.	.	.	2	1	59.1198	.
66	81	.	.	.	.	.	2	1	59.1198	.
66	82	.	.	.	.	.	2	1	59.1198	.
66	83	.	.	.	.	.	2	1	59.1198	.
66	84	.	.	.	.	.	2	1	59.1198	.
66	85	.	.	.	.	.	2	1	59.1198	.
66	86	.	.	.	.	.	2	1	59.1198	.
66	87	.	.	.	.	.	2	1	59.1198	.
66	88	.	.	.	.	.	2	1	59.1198	.
66	89	.	.	.	.	.	2	1	59.1198	.
66	90	.	.	.	.	.	2	1	59.1198	.
66	91	.	.	.	.	.	2	1	59.1198	.
66	92	.	.	.	.	.	2	1	59.1198	.
66	93	.	.	.	.	.	2	1	59.1198	.
66	94	.	.	.	.	.	2	1	59.1198	.
66	95	.	.	.	.	.	2	1	59.1198	.
67	12	.	450	18	8	600	1	1	42.0419	.
67	73	.	.	.	.	.	2	1	42.0419	.
67	74	.	.	.	.	.	2	1	42.0419	.
67	75	.	.	.	.	.	2	1	42.0419	.
67	76	.	.	.	.	.	2	1	42.0419	.
67	77	.	.	.	.	.	2	1	42.0419	.
67	78	.	.	.	.	.	2	1	42.0419	.
67	79	.	.	.	.	.	2	1	42.0419	.
67	80	.	.	.	.	.	2	1	42.0419	.
67	81	.	.	.	.	.	2	1	42.0419	.
67	82	.	.	.	.	.	2	1	42.0419	.
67	83	.	.	.	.	.	2	1	42.0419	.
67	84	.	.	.	.	.	2	1	42.0419	.
67	85	.	.	.	.	.	2	1	42.0419	.
67	86	.	.	.	.	.	2	1	42.0419	.
67	87	.	.	.	.	.	2	1	42.0419	.
67	88	.	.	.	.	.	2	1	42.0419	.
67	89	.	.	.	.	.	2	1	42.0419	.
67	90	.	.	.	.	.	2	1	42.0419	.
67	91	.	.	.	.	.	2	1	42.0419	.
67	92	.	.	.	.	.	2	1	42.0419	.
67	93	.	.	.	.	.	2	1	42.0419	.
67	94	.	.	.	.	.	2	1	42.0419	.
67	95	.	.	.	.	.	2	1	42.0419	.
68	12	.	450	18	8	600	1	1	46.83	.
68	73	.	.	.	.	.	2	1	46.83	.
68	74	.	.	.	.	.	2	1	46.83	.
68	75	.	.	.	.	.	2	1	46.83	.
68	76	.	.	.	.	.	2	1	46.83	.
68	77	.	.	.	.	.	2	1	46.83	.
68	78	.	.	.	.	.	2	1	46.83	.
68	79	.	.	.	.	.	2	1	46.83	.
68	80	.	.	.	.	.	2	1	46.83	.
68	81	.	.	.	.	.	2	1	46.83	.
68	82	.	.	.	.	.	2	1	46.83	.
68	83	.	.	.	.	.	2	1	46.83	.
68	84	.	.	.	.	.	2	1	46.83	.
68	85	.	.	.	.	.	2	1	46.83	.
68	86	.	.	.	.	.	2	1	46.83	.
68	87	.	.	.	.	.	2	1	46.83	.
68	88	.	.	.	.	.	2	1	46.83	.
68	89	.	.	.	.	.	2	1	46.83	.
68	90	.	.	.	.	.	2	1	46.83	.
68	91	.	.	.	.	.	2	1	46.83	.
68	92	.	.	.	.	.	2	1	46.83	.
68	93	.	.	.	.	.	2	1	46.83	.
68	94	.	.	.	.	.	2	1	46.83	.
68	95	.	.	.	.	.	2	1	46.83	.
69	12	.	450	18	8	600	1	1	72.8294	.
69	73	.	.	.	.	.	2	1	72.8294	.
69	74	.	.	.	.	.	2	1	72.8294	.
69	75	.	.	.	.	.	2	1	72.8294	.
69	76	.	.	.	.	.	2	1	72.8294	.
69	77	.	.	.	.	.	2	1	72.8294	.
69	78	.	.	.	.	.	2	1	72.8294	.
69	79	.	.	.	.	.	2	1	72.8294	.
69	80	.	.	.	.	.	2	1	72.8294	.
69	81	.	.	.	.	.	2	1	72.8294	.
69	82	.	.	.	.	.	2	1	72.8294	.
69	83	.	.	.	.	.	2	1	72.8294	.
69	84	.	.	.	.	.	2	1	72.8294	.
69	85	.	.	.	.	.	2	1	72.8294	.
69	86	.	.	.	.	.	2	1	72.8294	.
69	87	.	.	.	.	.	2	1	72.8294	.
69	88	.	.	.	.	.	2	1	72.8294	.
69	89	.	.	.	.	.	2	1	72.8294	.
69	90	.	.	.	.	.	2	1	72.8294	.
69	91	.	.	.	.	.	2	1	72.8294	.
69	92	.	.	.	.	.	2	1	72.8294	.
69	93	.	.	.	.	.	2	1	72.8294	.
69	94	.	.	.	.	.	2	1	72.8294	.
69	95	.	.	.	.	.	2	1	72.8294	.
70	12	.	450	18	8	600	1	1	195.599	.
70	73	.	.	.	.	.	2	1	195.599	.
70	74	.	.	.	.	.	2	1	195.599	.
70	75	.	.	.	.	.	2	1	195.599	.
70	76	.	.	.	.	.	2	1	195.599	.
70	77	.	.	.	.	.	2	1	195.599	.
70	78	.	.	.	.	.	2	1	195.599	.
70	79	.	.	.	.	.	2	1	195.599	.
70	80	.	.	.	.	.	2	1	195.599	.
70	81	.	.	.	.	.	2	1	195.599	.
70	82	.	.	.	.	.	2	1	195.599	.
70	83	.	.	.	.	.	2	1	195.599	.
70	84	.	.	.	.	.	2	1	195.599	.
70	85	.	.	.	.	.	2	1	195.599	.
70	86	.	.	.	.	.	2	1	195.599	.
70	87	.	.	.	.	.	2	1	195.599	.
70	88	.	.	.	.	.	2	1	195.599	.
70	89	.	.	.	.	.	2	1	195.599	.
70	90	.	.	.	.	.	2	1	195.599	.
70	91	.	.	.	.	.	2	1	195.599	.
70	92	.	.	.	.	.	2	1	195.599	.
70	93	.	.	.	.	.	2	1	195.599	.
70	94	.	.	.	.	.	2	1	195.599	.
70	95	.	.	.	.	.	2	1	195.599	.
71	12	.	450	18	8	600	1	1	90.25	.
71	73	.	.	.	.	.	2	1	90.25	.
71	74	.	.	.	.	.	2	1	90.25	.
71	75	.	.	.	.	.	2	1	90.25	.
71	76	.	.	.	.	.	2	1	90.25	.
71	77	.	.	.	.	.	2	1	90.25	.
71	78	.	.	.	.	.	2	1	90.25	.
71	79	.	.	.	.	.	2	1	90.25	.
71	80	.	.	.	.	.	2	1	90.25	.
71	81	.	.	.	.	.	2	1	90.25	.
71	82	.	.	.	.	.	2	1	90.25	.
71	83	.	.	.	.	.	2	1	90.25	.
71	84	.	.	.	.	.	2	1	90.25	.
71	85	.	.	.	.	.	2	1	90.25	.
71	86	.	.	.	.	.	2	1	90.25	.
71	87	.	.	.	.	.	2	1	90.25	.
71	88	.	.	.	.	.	2	1	90.25	.
71	89	.	.	.	.	.	2	1	90.25	.
71	90	.	.	.	.	.	2	1	90.25	.
71	91	.	.	.	.	.	2	1	90.25	.
71	92	.	.	.	.	.	2	1	90.25	.
71	93	.	.	.	.	.	2	1	90.25	.
71	94	.	.	.	.	.	2	1	90.25	.
71	95	.	.	.	.	.	2	1	90.25	.
72	12	.	450	18	8	600	1	1	64.62	.
72	73	.	.	.	.	.	2	1	64.62	.
72	74	.	.	.	.	.	2	1	64.62	.
72	75	.	.	.	.	.	2	1	64.62	.
72	76	.	.	.	.	.	2	1	64.62	.
72	77	.	.	.	.	.	2	1	64.62	.
72	78	.	.	.	.	.	2	1	64.62	.
72	79	.	.	.	.	.	2	1	64.62	.
72	80	.	.	.	.	.	2	1	64.62	.
72	81	.	.	.	.	.	2	1	64.62	.
72	82	.	.	.	.	.	2	1	64.62	.
72	83	.	.	.	.	.	2	1	64.62	.
72	84	.	.	.	.	.	2	1	64.62	.
72	85	.	.	.	.	.	2	1	64.62	.
72	86	.	.	.	.	.	2	1	64.62	.
72	87	.	.	.	.	.	2	1	64.62	.
72	88	.	.	.	.	.	2	1	64.62	.
72	89	.	.	.	.	.	2	1	64.62	.
72	90	.	.	.	.	.	2	1	64.62	.
72	91	.	.	.	.	.	2	1	64.62	.
72	92	.	.	.	.	.	2	1	64.62	.
72	93	.	.	.	.	.	2	1	64.62	.
72	94	.	.	.	.	.	2	1	64.62	.
72	95	.	.	.	.	.	2	1	64.62	.
73	12	.	450	18	8	600	1	1	24.46	.
73	73	.	.	.	.	.	2	1	24.46	.
73	74	.	.	.	.	.	2	1	24.46	.
73	75	.	.	.	.	.	2	1	24.46	.
73	76	.	.	.	.	.	2	1	24.46	.
73	77	.	.	.	.	.	2	1	24.46	.
73	78	.	.	.	.	.	2	1	24.46	.
73	79	.	.	.	.	.	2	1	24.46	.
73	80	.	.	.	.	.	2	1	24.46	.
73	81	.	.	.	.	.	2	1	24.46	.
73	82	.	.	.	.	.	2	1	24.46	.
73	83	.	.	.	.	.	2	1	24.46	.
73	84	.	.	.	.	.	2	1	24.46	.
73	85	.	.	.	.	.	2	1	24.46	.
73	86	.	.	.	.	.	2	1	24.46	.
73	87	.	.	.	.	.	2	1	24.46	.
73	88	.	.	.	.	.	2	1	24.46	.
73	89	.	.	.	.	.	2	1	24.46	.
73	90	.	.	.	.	.	2	1	24.46	.
73	91	.	.	.	.	.	2	1	24.46	.
73	92	.	.	.	.	.	2	1	24.46	.
73	93	.	.	.	.	.	2	1	24.46	.
73	94	.	.	.	.	.	2	1	24.46	.
73	95	.	.	.	.	.	2	1	24.46	.
74	12	.	450	18	8	600	1	1	37.54	.
74	73	.	.	.	.	.	2	1	37.54	.
74	74	.	.	.	.	.	2	1	37.54	.
74	75	.	.	.	.	.	2	1	37.54	.
74	76	.	.	.	.	.	2	1	37.54	.
74	77	.	.	.	.	.	2	1	37.54	.
74	78	.	.	.	.	.	2	1	37.54	.
74	79	.	.	.	.	.	2	1	37.54	.
74	80	.	.	.	.	.	2	1	37.54	.
74	81	.	.	.	.	.	2	1	37.54	.
74	82	.	.	.	.	.	2	1	37.54	.
74	83	.	.	.	.	.	2	1	37.54	.
74	84	.	.	.	.	.	2	1	37.54	.
74	85	.	.	.	.	.	2	1	37.54	.
74	86	.	.	.	.	.	2	1	37.54	.
74	87	.	.	.	.	.	2	1	37.54	.
74	88	.	.	.	.	.	2	1	37.54	.
74	89	.	.	.	.	.	2	1	37.54	.
74	90	.	.	.	.	.	2	1	37.54	.
74	91	.	.	.	.	.	2	1	37.54	.
74	92	.	.	.	.	.	2	1	37.54	.
74	93	.	.	.	.	.	2	1	37.54	.
74	94	.	.	.	.	.	2	1	37.54	.
74	95	.	.	.	.	.	2	1	37.54	.
75	12	.	450	18	8	600	1	1	86.33	.
75	73	.	.	.	.	.	2	1	86.33	.
75	74	.	.	.	.	.	2	1	86.33	.
75	75	.	.	.	.	.	2	1	86.33	.
75	76	.	.	.	.	.	2	1	86.33	.
75	77	.	.	.	.	.	2	1	86.33	.
75	78	.	.	.	.	.	2	1	86.33	.
75	79	.	.	.	.	.	2	1	86.33	.
75	80	.	.	.	.	.	2	1	86.33	.
75	81	.	.	.	.	.	2	1	86.33	.
75	82	.	.	.	.	.	2	1	86.33	.
75	83	.	.	.	.	.	2	1	86.33	.
75	84	.	.	.	.	.	2	1	86.33	.
75	85	.	.	.	.	.	2	1	86.33	.
75	86	.	.	.	.	.	2	1	86.33	.
75	87	.	.	.	.	.	2	1	86.33	.
75	88	.	.	.	.	.	2	1	86.33	.
75	89	.	.	.	.	.	2	1	86.33	.
75	90	.	.	.	.	.	2	1	86.33	.
75	91	.	.	.	.	.	2	1	86.33	.
75	92	.	.	.	.	.	2	1	86.33	.
75	93	.	.	.	.	.	2	1	86.33	.
75	94	.	.	.	.	.	2	1	86.33	.
75	95	.	.	.	.	.	2	1	86.33	.
76	12	.	450	18	8	600	1	1	96.58	.
76	73	.	.	.	.	.	2	1	96.58	.
76	74	.	.	.	.	.	2	1	96.58	.
76	75	.	.	.	.	.	2	1	96.58	.
76	76	.	.	.	.	.	2	1	96.58	.
76	77	.	.	.	.	.	2	1	96.58	.
76	78	.	.	.	.	.	2	1	96.58	.
76	79	.	.	.	.	.	2	1	96.58	.
76	80	.	.	.	.	.	2	1	96.58	.
76	81	.	.	.	.	.	2	1	96.58	.
76	82	.	.	.	.	.	2	1	96.58	.
76	83	.	.	.	.	.	2	1	96.58	.
76	84	.	.	.	.	.	2	1	96.58	.
76	85	.	.	.	.	.	2	1	96.58	.
76	86	.	.	.	.	.	2	1	96.58	.
76	87	.	.	.	.	.	2	1	96.58	.
76	88	.	.	.	.	.	2	1	96.58	.
76	89	.	.	.	.	.	2	1	96.58	.
76	90	.	.	.	.	.	2	1	96.58	.
76	91	.	.	.	.	.	2	1	96.58	.
76	92	.	.	.	.	.	2	1	96.58	.
76	93	.	.	.	.	.	2	1	96.58	.
76	94	.	.	.	.	.	2	1	96.58	.
76	95	.	.	.	.	.	2	1	96.58	.
77	12	.	450	18	8	600	1	1	126.38	.
77	73	.	.	.	.	.	2	1	126.38	.
77	74	.	.	.	.	.	2	1	126.38	.
77	75	.	.	.	.	.	2	1	126.38	.
77	76	.	.	.	.	.	2	1	126.38	.
77	77	.	.	.	.	.	2	1	126.38	.
77	78	.	.	.	.	.	2	1	126.38	.
77	79	.	.	.	.	.	2	1	126.38	.
77	80	.	.	.	.	.	2	1	126.38	.
77	81	.	.	.	.	.	2	1	126.38	.
77	82	.	.	.	.	.	2	1	126.38	.
77	83	.	.	.	.	.	2	1	126.38	.
77	84	.	.	.	.	.	2	1	126.38	.
77	85	.	.	.	.	.	2	1	126.38	.
77	86	.	.	.	.	.	2	1	126.38	.
77	87	.	.	.	.	.	2	1	126.38	.
77	88	.	.	.	.	.	2	1	126.38	.
77	89	.	.	.	.	.	2	1	126.38	.
77	90	.	.	.	.	.	2	1	126.38	.
77	91	.	.	.	.	.	2	1	126.38	.
77	92	.	.	.	.	.	2	1	126.38	.
77	93	.	.	.	.	.	2	1	126.38	.
77	94	.	.	.	.	.	2	1	126.38	.
77	95	.	.	.	.	.	2	1	126.38	.
78	12	.	450	18	8	600	1	1	56.2	.
78	73	.	.	.	.	.	2	1	56.2	.
78	74	.	.	.	.	.	2	1	56.2	.
78	75	.	.	.	.	.	2	1	56.2	.
78	76	.	.	.	.	.	2	1	56.2	.
78	77	.	.	.	.	.	2	1	56.2	.
78	78	.	.	.	.	.	2	1	56.2	.
78	79	.	.	.	.	.	2	1	56.2	.
78	80	.	.	.	.	.	2	1	56.2	.
78	81	.	.	.	.	.	2	1	56.2	.
78	82	.	.	.	.	.	2	1	56.2	.
78	83	.	.	.	.	.	2	1	56.2	.
78	84	.	.	.	.	.	2	1	56.2	.
78	85	.	.	.	.	.	2	1	56.2	.
78	86	.	.	.	.	.	2	1	56.2	.
78	87	.	.	.	.	.	2	1	56.2	.
78	88	.	.	.	.	.	2	1	56.2	.
78	89	.	.	.	.	.	2	1	56.2	.
78	90	.	.	.	.	.	2	1	56.2	.
78	91	.	.	.	.	.	2	1	56.2	.
78	92	.	.	.	.	.	2	1	56.2	.
78	93	.	.	.	.	.	2	1	56.2	.
78	94	.	.	.	.	.	2	1	56.2	.
78	95	.	.	.	.	.	2	1	56.2	.
79	12	.	450	18	8	600	1	1	108.06	.
79	73	.	.	.	.	.	2	1	108.06	.
79	74	.	.	.	.	.	2	1	108.06	.
79	75	.	.	.	.	.	2	1	108.06	.
79	76	.	.	.	.	.	2	1	108.06	.
79	77	.	.	.	.	.	2	1	108.06	.
79	78	.	.	.	.	.	2	1	108.06	.
79	79	.	.	.	.	.	2	1	108.06	.
79	80	.	.	.	.	.	2	1	108.06	.
79	81	.	.	.	.	.	2	1	108.06	.
79	82	.	.	.	.	.	2	1	108.06	.
79	83	.	.	.	.	.	2	1	108.06	.
79	84	.	.	.	.	.	2	1	108.06	.
79	85	.	.	.	.	.	2	1	108.06	.
79	86	.	.	.	.	.	2	1	108.06	.
79	87	.	.	.	.	.	2	1	108.06	.
79	88	.	.	.	.	.	2	1	108.06	.
79	89	.	.	.	.	.	2	1	108.06	.
79	90	.	.	.	.	.	2	1	108.06	.
79	91	.	.	.	.	.	2	1	108.06	.
79	92	.	.	.	.	.	2	1	108.06	.
79	93	.	.	.	.	.	2	1	108.06	.
79	94	.	.	.	.	.	2	1	108.06	.
79	95	.	.	.	.	.	2	1	108.06	.
80	12	.	450	18	8	600	1	1	92.42	.
80	73	.	.	.	.	.	2	1	92.42	.
80	74	.	.	.	.	.	2	1	92.42	.
80	75	.	.	.	.	.	2	1	92.42	.
80	76	.	.	.	.	.	2	1	92.42	.
80	77	.	.	.	.	.	2	1	92.42	.
80	78	.	.	.	.	.	2	1	92.42	.
80	79	.	.	.	.	.	2	1	92.42	.
80	80	.	.	.	.	.	2	1	92.42	.
80	81	.	.	.	.	.	2	1	92.42	.
80	82	.	.	.	.	.	2	1	92.42	.
80	83	.	.	.	.	.	2	1	92.42	.
80	84	.	.	.	.	.	2	1	92.42	.
80	85	.	.	.	.	.	2	1	92.42	.
80	86	.	.	.	.	.	2	1	92.42	.
80	87	.	.	.	.	.	2	1	92.42	.
80	88	.	.	.	.	.	2	1	92.42	.
80	89	.	.	.	.	.	2	1	92.42	.
80	90	.	.	.	.	.	2	1	92.42	.
80	91	.	.	.	.	.	2	1	92.42	.
80	92	.	.	.	.	.	2	1	92.42	.
80	93	.	.	.	.	.	2	1	92.42	.
80	94	.	.	.	.	.	2	1	92.42	.
80	95	.	.	.	.	.	2	1	92.42	.
81	12	.	450	18	8	600	1	1	54.63	.
81	73	.	.	.	.	.	2	1	54.63	.
81	74	.	.	.	.	.	2	1	54.63	.
81	75	.	.	.	.	.	2	1	54.63	.
81	76	.	.	.	.	.	2	1	54.63	.
81	77	.	.	.	.	.	2	1	54.63	.
81	78	.	.	.	.	.	2	1	54.63	.
81	79	.	.	.	.	.	2	1	54.63	.
81	80	.	.	.	.	.	2	1	54.63	.
81	81	.	.	.	.	.	2	1	54.63	.
81	82	.	.	.	.	.	2	1	54.63	.
81	83	.	.	.	.	.	2	1	54.63	.
81	84	.	.	.	.	.	2	1	54.63	.
81	85	.	.	.	.	.	2	1	54.63	.
81	86	.	.	.	.	.	2	1	54.63	.
81	87	.	.	.	.	.	2	1	54.63	.
81	88	.	.	.	.	.	2	1	54.63	.
81	89	.	.	.	.	.	2	1	54.63	.
81	90	.	.	.	.	.	2	1	54.63	.
81	91	.	.	.	.	.	2	1	54.63	.
81	92	.	.	.	.	.	2	1	54.63	.
81	93	.	.	.	.	.	2	1	54.63	.
81	94	.	.	.	.	.	2	1	54.63	.
81	95	.	.	.	.	.	2	1	54.63	.
82	12	.	450	18	8	600	1	1	9.99	.
82	73	.	.	.	.	.	2	1	9.99	.
82	74	.	.	.	.	.	2	1	9.99	.
82	75	.	.	.	.	.	2	1	9.99	.
82	76	.	.	.	.	.	2	1	9.99	.
82	77	.	.	.	.	.	2	1	9.99	.
82	78	.	.	.	.	.	2	1	9.99	.
82	79	.	.	.	.	.	2	1	9.99	.
82	80	.	.	.	.	.	2	1	9.99	.
82	81	.	.	.	.	.	2	1	9.99	.
82	82	.	.	.	.	.	2	1	9.99	.
82	83	.	.	.	.	.	2	1	9.99	.
82	84	.	.	.	.	.	2	1	9.99	.
82	85	.	.	.	.	.	2	1	9.99	.
82	86	.	.	.	.	.	2	1	9.99	.
82	87	.	.	.	.	.	2	1	9.99	.
82	88	.	.	.	.	.	2	1	9.99	.
82	89	.	.	.	.	.	2	1	9.99	.
82	90	.	.	.	.	.	2	1	9.99	.
82	91	.	.	.	.	.	2	1	9.99	.
82	92	.	.	.	.	.	2	1	9.99	.
82	93	.	.	.	.	.	2	1	9.99	.
82	94	.	.	.	.	.	2	1	9.99	.
82	95	.	.	.	.	.	2	1	9.99	.
83	12	.	450	18	8	600	1	1	22.7245	.
83	73	.	.	.	.	.	2	1	22.7245	.
83	74	.	.	.	.	.	2	1	22.7245	.
83	75	.	.	.	.	.	2	1	22.7245	.
83	76	.	.	.	.	.	2	1	22.7245	.
83	77	.	.	.	.	.	2	1	22.7245	.
83	78	.	.	.	.	.	2	1	22.7245	.
83	79	.	.	.	.	.	2	1	22.7245	.
83	80	.	.	.	.	.	2	1	22.7245	.
83	81	.	.	.	.	.	2	1	22.7245	.
83	82	.	.	.	.	.	2	1	22.7245	.
83	83	.	.	.	.	.	2	1	22.7245	.
83	84	.	.	.	.	.	2	1	22.7245	.
83	85	.	.	.	.	.	2	1	22.7245	.
83	86	.	.	.	.	.	2	1	22.7245	.
83	87	.	.	.	.	.	2	1	22.7245	.
83	88	.	.	.	.	.	2	1	22.7245	.
83	89	.	.	.	.	.	2	1	22.7245	.
83	90	.	.	.	.	.	2	1	22.7245	.
83	91	.	.	.	.	.	2	1	22.7245	.
83	92	.	.	.	.	.	2	1	22.7245	.
83	93	.	.	.	.	.	2	1	22.7245	.
83	94	.	.	.	.	.	2	1	22.7245	.
83	95	.	.	.	.	.	2	1	22.7245	.

## Sheet: 300 mg q24h
#ID	TIME	DV	AMT	ADDL	II	RATE	EVID	MDV	CRCL	Concentration
1	12	.	300	14	24	600	1	1	31.8369	.
1	73	.	.	.	.	.	2	1	31.8369	.
1	74	.	.	.	.	.	2	1	31.8369	.
1	75	.	.	.	.	.	2	1	31.8369	.
1	76	.	.	.	.	.	2	1	31.8369	.
1	77	.	.	.	.	.	2	1	31.8369	.
1	78	.	.	.	.	.	2	1	31.8369	.
1	79	.	.	.	.	.	2	1	31.8369	.
1	80	.	.	.	.	.	2	1	31.8369	.
1	81	.	.	.	.	.	2	1	31.8369	.
1	82	.	.	.	.	.	2	1	31.8369	.
1	83	.	.	.	.	.	2	1	31.8369	.
1	84	.	.	.	.	.	2	1	31.8369	.
1	85	.	.	.	.	.	2	1	31.8369	.
1	86	.	.	.	.	.	2	1	31.8369	.
1	87	.	.	.	.	.	2	1	31.8369	.
1	88	.	.	.	.	.	2	1	31.8369	.
1	89	.	.	.	.	.	2	1	31.8369	.
1	90	.	.	.	.	.	2	1	31.8369	.
1	91	.	.	.	.	.	2	1	31.8369	.
1	92	.	.	.	.	.	2	1	31.8369	.
1	93	.	.	.	.	.	2	1	31.8369	.
1	94	.	.	.	.	.	2	1	31.8369	.
1	95	.	.	.	.	.	2	1	31.8369	.
2	12	.	300	14	24	600	1	1	59.0465	.
2	73	.	.	.	.	.	2	1	59.0465	.
2	74	.	.	.	.	.	2	1	59.0465	.
2	75	.	.	.	.	.	2	1	59.0465	.
2	76	.	.	.	.	.	2	1	59.0465	.
2	77	.	.	.	.	.	2	1	59.0465	.
2	78	.	.	.	.	.	2	1	59.0465	.
2	79	.	.	.	.	.	2	1	59.0465	.
2	80	.	.	.	.	.	2	1	59.0465	.
2	81	.	.	.	.	.	2	1	59.0465	.
2	82	.	.	.	.	.	2	1	59.0465	.
2	83	.	.	.	.	.	2	1	59.0465	.
2	84	.	.	.	.	.	2	1	59.0465	.
2	85	.	.	.	.	.	2	1	59.0465	.
2	86	.	.	.	.	.	2	1	59.0465	.
2	87	.	.	.	.	.	2	1	59.0465	.
2	88	.	.	.	.	.	2	1	59.0465	.
2	89	.	.	.	.	.	2	1	59.0465	.
2	90	.	.	.	.	.	2	1	59.0465	.
2	91	.	.	.	.	.	2	1	59.0465	.
2	92	.	.	.	.	.	2	1	59.0465	.
2	93	.	.	.	.	.	2	1	59.0465	.
2	94	.	.	.	.	.	2	1	59.0465	.
2	95	.	.	.	.	.	2	1	59.0465	.
3	12	.	300	14	24	600	1	1	73.4476	.
3	73	.	.	.	.	.	2	1	73.4476	.
3	74	.	.	.	.	.	2	1	73.4476	.
3	75	.	.	.	.	.	2	1	73.4476	.
3	76	.	.	.	.	.	2	1	73.4476	.
3	77	.	.	.	.	.	2	1	73.4476	.
3	78	.	.	.	.	.	2	1	73.4476	.
3	79	.	.	.	.	.	2	1	73.4476	.
3	80	.	.	.	.	.	2	1	73.4476	.
3	81	.	.	.	.	.	2	1	73.4476	.
3	82	.	.	.	.	.	2	1	73.4476	.
3	83	.	.	.	.	.	2	1	73.4476	.
3	84	.	.	.	.	.	2	1	73.4476	.
3	85	.	.	.	.	.	2	1	73.4476	.
3	86	.	.	.	.	.	2	1	73.4476	.
3	87	.	.	.	.	.	2	1	73.4476	.
3	88	.	.	.	.	.	2	1	73.4476	.
3	89	.	.	.	.	.	2	1	73.4476	.
3	90	.	.	.	.	.	2	1	73.4476	.
3	91	.	.	.	.	.	2	1	73.4476	.
3	92	.	.	.	.	.	2	1	73.4476	.
3	93	.	.	.	.	.	2	1	73.4476	.
3	94	.	.	.	.	.	2	1	73.4476	.
3	95	.	.	.	.	.	2	1	73.4476	.
4	12	.	300	14	24	600	1	1	145.477	.
4	73	.	.	.	.	.	2	1	145.477	.
4	74	.	.	.	.	.	2	1	145.477	.
4	75	.	.	.	.	.	2	1	145.477	.
4	76	.	.	.	.	.	2	1	145.477	.
4	77	.	.	.	.	.	2	1	145.477	.
4	78	.	.	.	.	.	2	1	145.477	.
4	79	.	.	.	.	.	2	1	145.477	.
4	80	.	.	.	.	.	2	1	145.477	.
4	81	.	.	.	.	.	2	1	145.477	.
4	82	.	.	.	.	.	2	1	145.477	.
4	83	.	.	.	.	.	2	1	145.477	.
4	84	.	.	.	.	.	2	1	145.477	.
4	85	.	.	.	.	.	2	1	145.477	.
4	86	.	.	.	.	.	2	1	145.477	.
4	87	.	.	.	.	.	2	1	145.477	.
4	88	.	.	.	.	.	2	1	145.477	.
4	89	.	.	.	.	.	2	1	145.477	.
4	90	.	.	.	.	.	2	1	145.477	.
4	91	.	.	.	.	.	2	1	145.477	.
4	92	.	.	.	.	.	2	1	145.477	.
4	93	.	.	.	.	.	2	1	145.477	.
4	94	.	.	.	.	.	2	1	145.477	.
4	95	.	.	.	.	.	2	1	145.477	.
5	12	.	300	14	24	600	1	1	32.663	.
5	73	.	.	.	.	.	2	1	32.663	.
5	74	.	.	.	.	.	2	1	32.663	.
5	75	.	.	.	.	.	2	1	32.663	.
5	76	.	.	.	.	.	2	1	32.663	.
5	77	.	.	.	.	.	2	1	32.663	.
5	78	.	.	.	.	.	2	1	32.663	.
5	79	.	.	.	.	.	2	1	32.663	.
5	80	.	.	.	.	.	2	1	32.663	.
5	81	.	.	.	.	.	2	1	32.663	.
5	82	.	.	.	.	.	2	1	32.663	.
5	83	.	.	.	.	.	2	1	32.663	.
5	84	.	.	.	.	.	2	1	32.663	.
5	85	.	.	.	.	.	2	1	32.663	.
5	86	.	.	.	.	.	2	1	32.663	.
5	87	.	.	.	.	.	2	1	32.663	.
5	88	.	.	.	.	.	2	1	32.663	.
5	89	.	.	.	.	.	2	1	32.663	.
5	90	.	.	.	.	.	2	1	32.663	.
5	91	.	.	.	.	.	2	1	32.663	.
5	92	.	.	.	.	.	2	1	32.663	.
5	93	.	.	.	.	.	2	1	32.663	.
5	94	.	.	.	.	.	2	1	32.663	.
5	95	.	.	.	.	.	2	1	32.663	.
6	12	.	300	14	24	600	1	1	67.1218	.
6	73	.	.	.	.	.	2	1	67.1218	.
6	74	.	.	.	.	.	2	1	67.1218	.
6	75	.	.	.	.	.	2	1	67.1218	.
6	76	.	.	.	.	.	2	1	67.1218	.
6	77	.	.	.	.	.	2	1	67.1218	.
6	78	.	.	.	.	.	2	1	67.1218	.
6	79	.	.	.	.	.	2	1	67.1218	.
6	80	.	.	.	.	.	2	1	67.1218	.
6	81	.	.	.	.	.	2	1	67.1218	.
6	82	.	.	.	.	.	2	1	67.1218	.
6	83	.	.	.	.	.	2	1	67.1218	.
6	84	.	.	.	.	.	2	1	67.1218	.
6	85	.	.	.	.	.	2	1	67.1218	.
6	86	.	.	.	.	.	2	1	67.1218	.
6	87	.	.	.	.	.	2	1	67.1218	.
6	88	.	.	.	.	.	2	1	67.1218	.
6	89	.	.	.	.	.	2	1	67.1218	.
6	90	.	.	.	.	.	2	1	67.1218	.
6	91	.	.	.	.	.	2	1	67.1218	.
6	92	.	.	.	.	.	2	1	67.1218	.
6	93	.	.	.	.	.	2	1	67.1218	.
6	94	.	.	.	.	.	2	1	67.1218	.
6	95	.	.	.	.	.	2	1	67.1218	.
7	12	.	300	14	24	600	1	1	58.812	.
7	73	.	.	.	.	.	2	1	58.812	.
7	74	.	.	.	.	.	2	1	58.812	.
7	75	.	.	.	.	.	2	1	58.812	.
7	76	.	.	.	.	.	2	1	58.812	.
7	77	.	.	.	.	.	2	1	58.812	.
7	78	.	.	.	.	.	2	1	58.812	.
7	79	.	.	.	.	.	2	1	58.812	.
7	80	.	.	.	.	.	2	1	58.812	.
7	81	.	.	.	.	.	2	1	58.812	.
7	82	.	.	.	.	.	2	1	58.812	.
7	83	.	.	.	.	.	2	1	58.812	.
7	84	.	.	.	.	.	2	1	58.812	.
7	85	.	.	.	.	.	2	1	58.812	.
7	86	.	.	.	.	.	2	1	58.812	.
7	87	.	.	.	.	.	2	1	58.812	.
7	88	.	.	.	.	.	2	1	58.812	.
7	89	.	.	.	.	.	2	1	58.812	.
7	90	.	.	.	.	.	2	1	58.812	.
7	91	.	.	.	.	.	2	1	58.812	.
7	92	.	.	.	.	.	2	1	58.812	.
7	93	.	.	.	.	.	2	1	58.812	.
7	94	.	.	.	.	.	2	1	58.812	.
7	95	.	.	.	.	.	2	1	58.812	.
8	12	.	300	14	24	600	1	1	83.1296	.
8	73	.	.	.	.	.	2	1	83.1296	.
8	74	.	.	.	.	.	2	1	83.1296	.
8	75	.	.	.	.	.	2	1	83.1296	.
8	76	.	.	.	.	.	2	1	83.1296	.
8	77	.	.	.	.	.	2	1	83.1296	.
8	78	.	.	.	.	.	2	1	83.1296	.
8	79	.	.	.	.	.	2	1	83.1296	.
8	80	.	.	.	.	.	2	1	83.1296	.
8	81	.	.	.	.	.	2	1	83.1296	.
8	82	.	.	.	.	.	2	1	83.1296	.
8	83	.	.	.	.	.	2	1	83.1296	.
8	84	.	.	.	.	.	2	1	83.1296	.
8	85	.	.	.	.	.	2	1	83.1296	.
8	86	.	.	.	.	.	2	1	83.1296	.
8	87	.	.	.	.	.	2	1	83.1296	.
8	88	.	.	.	.	.	2	1	83.1296	.
8	89	.	.	.	.	.	2	1	83.1296	.
8	90	.	.	.	.	.	2	1	83.1296	.
8	91	.	.	.	.	.	2	1	83.1296	.
8	92	.	.	.	.	.	2	1	83.1296	.
8	93	.	.	.	.	.	2	1	83.1296	.
8	94	.	.	.	.	.	2	1	83.1296	.
8	95	.	.	.	.	.	2	1	83.1296	.
9	12	.	300	14	24	600	1	1	106.115	.
9	73	.	.	.	.	.	2	1	106.115	.
9	74	.	.	.	.	.	2	1	106.115	.
9	75	.	.	.	.	.	2	1	106.115	.
9	76	.	.	.	.	.	2	1	106.115	.
9	77	.	.	.	.	.	2	1	106.115	.
9	78	.	.	.	.	.	2	1	106.115	.
9	79	.	.	.	.	.	2	1	106.115	.
9	80	.	.	.	.	.	2	1	106.115	.
9	81	.	.	.	.	.	2	1	106.115	.
9	82	.	.	.	.	.	2	1	106.115	.
9	83	.	.	.	.	.	2	1	106.115	.
9	84	.	.	.	.	.	2	1	106.115	.
9	85	.	.	.	.	.	2	1	106.115	.
9	86	.	.	.	.	.	2	1	106.115	.
9	87	.	.	.	.	.	2	1	106.115	.
9	88	.	.	.	.	.	2	1	106.115	.
9	89	.	.	.	.	.	2	1	106.115	.
9	90	.	.	.	.	.	2	1	106.115	.
9	91	.	.	.	.	.	2	1	106.115	.
9	92	.	.	.	.	.	2	1	106.115	.
9	93	.	.	.	.	.	2	1	106.115	.
9	94	.	.	.	.	.	2	1	106.115	.
9	95	.	.	.	.	.	2	1	106.115	.
10	12	.	300	14	24	600	1	1	107.14	.
10	73	.	.	.	.	.	2	1	107.14	.
10	74	.	.	.	.	.	2	1	107.14	.
10	75	.	.	.	.	.	2	1	107.14	.
10	76	.	.	.	.	.	2	1	107.14	.
10	77	.	.	.	.	.	2	1	107.14	.
10	78	.	.	.	.	.	2	1	107.14	.
10	79	.	.	.	.	.	2	1	107.14	.
10	80	.	.	.	.	.	2	1	107.14	.
10	81	.	.	.	.	.	2	1	107.14	.
10	82	.	.	.	.	.	2	1	107.14	.
10	83	.	.	.	.	.	2	1	107.14	.
10	84	.	.	.	.	.	2	1	107.14	.
10	85	.	.	.	.	.	2	1	107.14	.
10	86	.	.	.	.	.	2	1	107.14	.
10	87	.	.	.	.	.	2	1	107.14	.
10	88	.	.	.	.	.	2	1	107.14	.
10	89	.	.	.	.	.	2	1	107.14	.
10	90	.	.	.	.	.	2	1	107.14	.
10	91	.	.	.	.	.	2	1	107.14	.
10	92	.	.	.	.	.	2	1	107.14	.
10	93	.	.	.	.	.	2	1	107.14	.
10	94	.	.	.	.	.	2	1	107.14	.
10	95	.	.	.	.	.	2	1	107.14	.
11	12	.	300	14	24	600	1	1	82.3214	.
11	73	.	.	.	.	.	2	1	82.3214	.
11	74	.	.	.	.	.	2	1	82.3214	.
11	75	.	.	.	.	.	2	1	82.3214	.
11	76	.	.	.	.	.	2	1	82.3214	.
11	77	.	.	.	.	.	2	1	82.3214	.
11	78	.	.	.	.	.	2	1	82.3214	.
11	79	.	.	.	.	.	2	1	82.3214	.
11	80	.	.	.	.	.	2	1	82.3214	.
11	81	.	.	.	.	.	2	1	82.3214	.
11	82	.	.	.	.	.	2	1	82.3214	.
11	83	.	.	.	.	.	2	1	82.3214	.
11	84	.	.	.	.	.	2	1	82.3214	.
11	85	.	.	.	.	.	2	1	82.3214	.
11	86	.	.	.	.	.	2	1	82.3214	.
11	87	.	.	.	.	.	2	1	82.3214	.
11	88	.	.	.	.	.	2	1	82.3214	.
11	89	.	.	.	.	.	2	1	82.3214	.
11	90	.	.	.	.	.	2	1	82.3214	.
11	91	.	.	.	.	.	2	1	82.3214	.
11	92	.	.	.	.	.	2	1	82.3214	.
11	93	.	.	.	.	.	2	1	82.3214	.
11	94	.	.	.	.	.	2	1	82.3214	.
11	95	.	.	.	.	.	2	1	82.3214	.
12	12	.	300	14	24	600	1	1	80.8246	.
12	73	.	.	.	.	.	2	1	80.8246	.
12	74	.	.	.	.	.	2	1	80.8246	.
12	75	.	.	.	.	.	2	1	80.8246	.
12	76	.	.	.	.	.	2	1	80.8246	.
12	77	.	.	.	.	.	2	1	80.8246	.
12	78	.	.	.	.	.	2	1	80.8246	.
12	79	.	.	.	.	.	2	1	80.8246	.
12	80	.	.	.	.	.	2	1	80.8246	.
12	81	.	.	.	.	.	2	1	80.8246	.
12	82	.	.	.	.	.	2	1	80.8246	.
12	83	.	.	.	.	.	2	1	80.8246	.
12	84	.	.	.	.	.	2	1	80.8246	.
12	85	.	.	.	.	.	2	1	80.8246	.
12	86	.	.	.	.	.	2	1	80.8246	.
12	87	.	.	.	.	.	2	1	80.8246	.
12	88	.	.	.	.	.	2	1	80.8246	.
12	89	.	.	.	.	.	2	1	80.8246	.
12	90	.	.	.	.	.	2	1	80.8246	.
12	91	.	.	.	.	.	2	1	80.8246	.
12	92	.	.	.	.	.	2	1	80.8246	.
12	93	.	.	.	.	.	2	1	80.8246	.
12	94	.	.	.	.	.	2	1	80.8246	.
12	95	.	.	.	.	.	2	1	80.8246	.
13	12	.	300	14	24	600	1	1	98.8094	.
13	73	.	.	.	.	.	2	1	98.8094	.
13	74	.	.	.	.	.	2	1	98.8094	.
13	75	.	.	.	.	.	2	1	98.8094	.
13	76	.	.	.	.	.	2	1	98.8094	.
13	77	.	.	.	.	.	2	1	98.8094	.
13	78	.	.	.	.	.	2	1	98.8094	.
13	79	.	.	.	.	.	2	1	98.8094	.
13	80	.	.	.	.	.	2	1	98.8094	.
13	81	.	.	.	.	.	2	1	98.8094	.
13	82	.	.	.	.	.	2	1	98.8094	.
13	83	.	.	.	.	.	2	1	98.8094	.
13	84	.	.	.	.	.	2	1	98.8094	.
13	85	.	.	.	.	.	2	1	98.8094	.
13	86	.	.	.	.	.	2	1	98.8094	.
13	87	.	.	.	.	.	2	1	98.8094	.
13	88	.	.	.	.	.	2	1	98.8094	.
13	89	.	.	.	.	.	2	1	98.8094	.
13	90	.	.	.	.	.	2	1	98.8094	.
13	91	.	.	.	.	.	2	1	98.8094	.
13	92	.	.	.	.	.	2	1	98.8094	.
13	93	.	.	.	.	.	2	1	98.8094	.
13	94	.	.	.	.	.	2	1	98.8094	.
13	95	.	.	.	.	.	2	1	98.8094	.
14	12	.	300	14	24	600	1	1	105.446	.
14	73	.	.	.	.	.	2	1	105.446	.
14	74	.	.	.	.	.	2	1	105.446	.
14	75	.	.	.	.	.	2	1	105.446	.
14	76	.	.	.	.	.	2	1	105.446	.
14	77	.	.	.	.	.	2	1	105.446	.
14	78	.	.	.	.	.	2	1	105.446	.
14	79	.	.	.	.	.	2	1	105.446	.
14	80	.	.	.	.	.	2	1	105.446	.
14	81	.	.	.	.	.	2	1	105.446	.
14	82	.	.	.	.	.	2	1	105.446	.
14	83	.	.	.	.	.	2	1	105.446	.
14	84	.	.	.	.	.	2	1	105.446	.
14	85	.	.	.	.	.	2	1	105.446	.
14	86	.	.	.	.	.	2	1	105.446	.
14	87	.	.	.	.	.	2	1	105.446	.
14	88	.	.	.	.	.	2	1	105.446	.
14	89	.	.	.	.	.	2	1	105.446	.
14	90	.	.	.	.	.	2	1	105.446	.
14	91	.	.	.	.	.	2	1	105.446	.
14	92	.	.	.	.	.	2	1	105.446	.
14	93	.	.	.	.	.	2	1	105.446	.
14	94	.	.	.	.	.	2	1	105.446	.
14	95	.	.	.	.	.	2	1	105.446	.
15	12	.	300	14	24	600	1	1	33.8875	.
15	73	.	.	.	.	.	2	1	33.8875	.
15	74	.	.	.	.	.	2	1	33.8875	.
15	75	.	.	.	.	.	2	1	33.8875	.
15	76	.	.	.	.	.	2	1	33.8875	.
15	77	.	.	.	.	.	2	1	33.8875	.
15	78	.	.	.	.	.	2	1	33.8875	.
15	79	.	.	.	.	.	2	1	33.8875	.
15	80	.	.	.	.	.	2	1	33.8875	.
15	81	.	.	.	.	.	2	1	33.8875	.
15	82	.	.	.	.	.	2	1	33.8875	.
15	83	.	.	.	.	.	2	1	33.8875	.
15	84	.	.	.	.	.	2	1	33.8875	.
15	85	.	.	.	.	.	2	1	33.8875	.
15	86	.	.	.	.	.	2	1	33.8875	.
15	87	.	.	.	.	.	2	1	33.8875	.
15	88	.	.	.	.	.	2	1	33.8875	.
15	89	.	.	.	.	.	2	1	33.8875	.
15	90	.	.	.	.	.	2	1	33.8875	.
15	91	.	.	.	.	.	2	1	33.8875	.
15	92	.	.	.	.	.	2	1	33.8875	.
15	93	.	.	.	.	.	2	1	33.8875	.
15	94	.	.	.	.	.	2	1	33.8875	.
15	95	.	.	.	.	.	2	1	33.8875	.
16	12	.	300	14	24	600	1	1	71.7487	.
16	73	.	.	.	.	.	2	1	71.7487	.
16	74	.	.	.	.	.	2	1	71.7487	.
16	75	.	.	.	.	.	2	1	71.7487	.
16	76	.	.	.	.	.	2	1	71.7487	.
16	77	.	.	.	.	.	2	1	71.7487	.
16	78	.	.	.	.	.	2	1	71.7487	.
16	79	.	.	.	.	.	2	1	71.7487	.
16	80	.	.	.	.	.	2	1	71.7487	.
16	81	.	.	.	.	.	2	1	71.7487	.
16	82	.	.	.	.	.	2	1	71.7487	.
16	83	.	.	.	.	.	2	1	71.7487	.
16	84	.	.	.	.	.	2	1	71.7487	.
16	85	.	.	.	.	.	2	1	71.7487	.
16	86	.	.	.	.	.	2	1	71.7487	.
16	87	.	.	.	.	.	2	1	71.7487	.
16	88	.	.	.	.	.	2	1	71.7487	.
16	89	.	.	.	.	.	2	1	71.7487	.
16	90	.	.	.	.	.	2	1	71.7487	.
16	91	.	.	.	.	.	2	1	71.7487	.
16	92	.	.	.	.	.	2	1	71.7487	.
16	93	.	.	.	.	.	2	1	71.7487	.
16	94	.	.	.	.	.	2	1	71.7487	.
16	95	.	.	.	.	.	2	1	71.7487	.
17	12	.	300	14	24	600	1	1	40.1705	.
17	73	.	.	.	.	.	2	1	40.1705	.
17	74	.	.	.	.	.	2	1	40.1705	.
17	75	.	.	.	.	.	2	1	40.1705	.
17	76	.	.	.	.	.	2	1	40.1705	.
17	77	.	.	.	.	.	2	1	40.1705	.
17	78	.	.	.	.	.	2	1	40.1705	.
17	79	.	.	.	.	.	2	1	40.1705	.
17	80	.	.	.	.	.	2	1	40.1705	.
17	81	.	.	.	.	.	2	1	40.1705	.
17	82	.	.	.	.	.	2	1	40.1705	.
17	83	.	.	.	.	.	2	1	40.1705	.
17	84	.	.	.	.	.	2	1	40.1705	.
17	85	.	.	.	.	.	2	1	40.1705	.
17	86	.	.	.	.	.	2	1	40.1705	.
17	87	.	.	.	.	.	2	1	40.1705	.
17	88	.	.	.	.	.	2	1	40.1705	.
17	89	.	.	.	.	.	2	1	40.1705	.
17	90	.	.	.	.	.	2	1	40.1705	.
17	91	.	.	.	.	.	2	1	40.1705	.
17	92	.	.	.	.	.	2	1	40.1705	.
17	93	.	.	.	.	.	2	1	40.1705	.
17	94	.	.	.	.	.	2	1	40.1705	.
17	95	.	.	.	.	.	2	1	40.1705	.
18	12	.	300	14	24	600	1	1	12.3056	.
18	73	.	.	.	.	.	2	1	12.3056	.
18	74	.	.	.	.	.	2	1	12.3056	.
18	75	.	.	.	.	.	2	1	12.3056	.
18	76	.	.	.	.	.	2	1	12.3056	.
18	77	.	.	.	.	.	2	1	12.3056	.
18	78	.	.	.	.	.	2	1	12.3056	.
18	79	.	.	.	.	.	2	1	12.3056	.
18	80	.	.	.	.	.	2	1	12.3056	.
18	81	.	.	.	.	.	2	1	12.3056	.
18	82	.	.	.	.	.	2	1	12.3056	.
18	83	.	.	.	.	.	2	1	12.3056	.
18	84	.	.	.	.	.	2	1	12.3056	.
18	85	.	.	.	.	.	2	1	12.3056	.
18	86	.	.	.	.	.	2	1	12.3056	.
18	87	.	.	.	.	.	2	1	12.3056	.
18	88	.	.	.	.	.	2	1	12.3056	.
18	89	.	.	.	.	.	2	1	12.3056	.
18	90	.	.	.	.	.	2	1	12.3056	.
18	91	.	.	.	.	.	2	1	12.3056	.
18	92	.	.	.	.	.	2	1	12.3056	.
18	93	.	.	.	.	.	2	1	12.3056	.
18	94	.	.	.	.	.	2	1	12.3056	.
18	95	.	.	.	.	.	2	1	12.3056	.
19	12	.	300	14	24	600	1	1	45.7548	.
19	73	.	.	.	.	.	2	1	45.7548	.
19	74	.	.	.	.	.	2	1	45.7548	.
19	75	.	.	.	.	.	2	1	45.7548	.
19	76	.	.	.	.	.	2	1	45.7548	.
19	77	.	.	.	.	.	2	1	45.7548	.
19	78	.	.	.	.	.	2	1	45.7548	.
19	79	.	.	.	.	.	2	1	45.7548	.
19	80	.	.	.	.	.	2	1	45.7548	.
19	81	.	.	.	.	.	2	1	45.7548	.
19	82	.	.	.	.	.	2	1	45.7548	.
19	83	.	.	.	.	.	2	1	45.7548	.
19	84	.	.	.	.	.	2	1	45.7548	.
19	85	.	.	.	.	.	2	1	45.7548	.
19	86	.	.	.	.	.	2	1	45.7548	.
19	87	.	.	.	.	.	2	1	45.7548	.
19	88	.	.	.	.	.	2	1	45.7548	.
19	89	.	.	.	.	.	2	1	45.7548	.
19	90	.	.	.	.	.	2	1	45.7548	.
19	91	.	.	.	.	.	2	1	45.7548	.
19	92	.	.	.	.	.	2	1	45.7548	.
19	93	.	.	.	.	.	2	1	45.7548	.
19	94	.	.	.	.	.	2	1	45.7548	.
19	95	.	.	.	.	.	2	1	45.7548	.
20	12	.	300	14	24	600	1	1	50.2214	.
20	73	.	.	.	.	.	2	1	50.2214	.
20	74	.	.	.	.	.	2	1	50.2214	.
20	75	.	.	.	.	.	2	1	50.2214	.
20	76	.	.	.	.	.	2	1	50.2214	.
20	77	.	.	.	.	.	2	1	50.2214	.
20	78	.	.	.	.	.	2	1	50.2214	.
20	79	.	.	.	.	.	2	1	50.2214	.
20	80	.	.	.	.	.	2	1	50.2214	.
20	81	.	.	.	.	.	2	1	50.2214	.
20	82	.	.	.	.	.	2	1	50.2214	.
20	83	.	.	.	.	.	2	1	50.2214	.
20	84	.	.	.	.	.	2	1	50.2214	.
20	85	.	.	.	.	.	2	1	50.2214	.
20	86	.	.	.	.	.	2	1	50.2214	.
20	87	.	.	.	.	.	2	1	50.2214	.
20	88	.	.	.	.	.	2	1	50.2214	.
20	89	.	.	.	.	.	2	1	50.2214	.
20	90	.	.	.	.	.	2	1	50.2214	.
20	91	.	.	.	.	.	2	1	50.2214	.
20	92	.	.	.	.	.	2	1	50.2214	.
20	93	.	.	.	.	.	2	1	50.2214	.
20	94	.	.	.	.	.	2	1	50.2214	.
20	95	.	.	.	.	.	2	1	50.2214	.
21	12	.	300	14	24	600	1	1	39.1564	.
21	73	.	.	.	.	.	2	1	39.1564	.
21	74	.	.	.	.	.	2	1	39.1564	.
21	75	.	.	.	.	.	2	1	39.1564	.
21	76	.	.	.	.	.	2	1	39.1564	.
21	77	.	.	.	.	.	2	1	39.1564	.
21	78	.	.	.	.	.	2	1	39.1564	.
21	79	.	.	.	.	.	2	1	39.1564	.
21	80	.	.	.	.	.	2	1	39.1564	.
21	81	.	.	.	.	.	2	1	39.1564	.
21	82	.	.	.	.	.	2	1	39.1564	.
21	83	.	.	.	.	.	2	1	39.1564	.
21	84	.	.	.	.	.	2	1	39.1564	.
21	85	.	.	.	.	.	2	1	39.1564	.
21	86	.	.	.	.	.	2	1	39.1564	.
21	87	.	.	.	.	.	2	1	39.1564	.
21	88	.	.	.	.	.	2	1	39.1564	.
21	89	.	.	.	.	.	2	1	39.1564	.
21	90	.	.	.	.	.	2	1	39.1564	.
21	91	.	.	.	.	.	2	1	39.1564	.
21	92	.	.	.	.	.	2	1	39.1564	.
21	93	.	.	.	.	.	2	1	39.1564	.
21	94	.	.	.	.	.	2	1	39.1564	.
21	95	.	.	.	.	.	2	1	39.1564	.
22	12	.	300	14	24	600	1	1	66.1488	.
22	73	.	.	.	.	.	2	1	66.1488	.
22	74	.	.	.	.	.	2	1	66.1488	.
22	75	.	.	.	.	.	2	1	66.1488	.
22	76	.	.	.	.	.	2	1	66.1488	.
22	77	.	.	.	.	.	2	1	66.1488	.
22	78	.	.	.	.	.	2	1	66.1488	.
22	79	.	.	.	.	.	2	1	66.1488	.
22	80	.	.	.	.	.	2	1	66.1488	.
22	81	.	.	.	.	.	2	1	66.1488	.
22	82	.	.	.	.	.	2	1	66.1488	.
22	83	.	.	.	.	.	2	1	66.1488	.
22	84	.	.	.	.	.	2	1	66.1488	.
22	85	.	.	.	.	.	2	1	66.1488	.
22	86	.	.	.	.	.	2	1	66.1488	.
22	87	.	.	.	.	.	2	1	66.1488	.
22	88	.	.	.	.	.	2	1	66.1488	.
22	89	.	.	.	.	.	2	1	66.1488	.
22	90	.	.	.	.	.	2	1	66.1488	.
22	91	.	.	.	.	.	2	1	66.1488	.
22	92	.	.	.	.	.	2	1	66.1488	.
22	93	.	.	.	.	.	2	1	66.1488	.
22	94	.	.	.	.	.	2	1	66.1488	.
22	95	.	.	.	.	.	2	1	66.1488	.
23	12	.	300	14	24	600	1	1	15.4422	.
23	73	.	.	.	.	.	2	1	15.4422	.
23	74	.	.	.	.	.	2	1	15.4422	.
23	75	.	.	.	.	.	2	1	15.4422	.
23	76	.	.	.	.	.	2	1	15.4422	.
23	77	.	.	.	.	.	2	1	15.4422	.
23	78	.	.	.	.	.	2	1	15.4422	.
23	79	.	.	.	.	.	2	1	15.4422	.
23	80	.	.	.	.	.	2	1	15.4422	.
23	81	.	.	.	.	.	2	1	15.4422	.
23	82	.	.	.	.	.	2	1	15.4422	.
23	83	.	.	.	.	.	2	1	15.4422	.
23	84	.	.	.	.	.	2	1	15.4422	.
23	85	.	.	.	.	.	2	1	15.4422	.
23	86	.	.	.	.	.	2	1	15.4422	.
23	87	.	.	.	.	.	2	1	15.4422	.
23	88	.	.	.	.	.	2	1	15.4422	.
23	89	.	.	.	.	.	2	1	15.4422	.
23	90	.	.	.	.	.	2	1	15.4422	.
23	91	.	.	.	.	.	2	1	15.4422	.
23	92	.	.	.	.	.	2	1	15.4422	.
23	93	.	.	.	.	.	2	1	15.4422	.
23	94	.	.	.	.	.	2	1	15.4422	.
23	95	.	.	.	.	.	2	1	15.4422	.
24	12	.	300	14	24	600	1	1	24.4499	.
24	73	.	.	.	.	.	2	1	24.4499	.
24	74	.	.	.	.	.	2	1	24.4499	.
24	75	.	.	.	.	.	2	1	24.4499	.
24	76	.	.	.	.	.	2	1	24.4499	.
24	77	.	.	.	.	.	2	1	24.4499	.
24	78	.	.	.	.	.	2	1	24.4499	.
24	79	.	.	.	.	.	2	1	24.4499	.
24	80	.	.	.	.	.	2	1	24.4499	.
24	81	.	.	.	.	.	2	1	24.4499	.
24	82	.	.	.	.	.	2	1	24.4499	.
24	83	.	.	.	.	.	2	1	24.4499	.
24	84	.	.	.	.	.	2	1	24.4499	.
24	85	.	.	.	.	.	2	1	24.4499	.
24	86	.	.	.	.	.	2	1	24.4499	.
24	87	.	.	.	.	.	2	1	24.4499	.
24	88	.	.	.	.	.	2	1	24.4499	.
24	89	.	.	.	.	.	2	1	24.4499	.
24	90	.	.	.	.	.	2	1	24.4499	.
24	91	.	.	.	.	.	2	1	24.4499	.
24	92	.	.	.	.	.	2	1	24.4499	.
24	93	.	.	.	.	.	2	1	24.4499	.
24	94	.	.	.	.	.	2	1	24.4499	.
24	95	.	.	.	.	.	2	1	24.4499	.
25	12	.	300	14	24	600	1	1	87.8431	.
25	73	.	.	.	.	.	2	1	87.8431	.
25	74	.	.	.	.	.	2	1	87.8431	.
25	75	.	.	.	.	.	2	1	87.8431	.
25	76	.	.	.	.	.	2	1	87.8431	.
25	77	.	.	.	.	.	2	1	87.8431	.
25	78	.	.	.	.	.	2	1	87.8431	.
25	79	.	.	.	.	.	2	1	87.8431	.
25	80	.	.	.	.	.	2	1	87.8431	.
25	81	.	.	.	.	.	2	1	87.8431	.
25	82	.	.	.	.	.	2	1	87.8431	.
25	83	.	.	.	.	.	2	1	87.8431	.
25	84	.	.	.	.	.	2	1	87.8431	.
25	85	.	.	.	.	.	2	1	87.8431	.
25	86	.	.	.	.	.	2	1	87.8431	.
25	87	.	.	.	.	.	2	1	87.8431	.
25	88	.	.	.	.	.	2	1	87.8431	.
25	89	.	.	.	.	.	2	1	87.8431	.
25	90	.	.	.	.	.	2	1	87.8431	.
25	91	.	.	.	.	.	2	1	87.8431	.
25	92	.	.	.	.	.	2	1	87.8431	.
25	93	.	.	.	.	.	2	1	87.8431	.
25	94	.	.	.	.	.	2	1	87.8431	.
25	95	.	.	.	.	.	2	1	87.8431	.
26	12	.	300	14	24	600	1	1	58.2994	.
26	73	.	.	.	.	.	2	1	58.2994	.
26	74	.	.	.	.	.	2	1	58.2994	.
26	75	.	.	.	.	.	2	1	58.2994	.
26	76	.	.	.	.	.	2	1	58.2994	.
26	77	.	.	.	.	.	2	1	58.2994	.
26	78	.	.	.	.	.	2	1	58.2994	.
26	79	.	.	.	.	.	2	1	58.2994	.
26	80	.	.	.	.	.	2	1	58.2994	.
26	81	.	.	.	.	.	2	1	58.2994	.
26	82	.	.	.	.	.	2	1	58.2994	.
26	83	.	.	.	.	.	2	1	58.2994	.
26	84	.	.	.	.	.	2	1	58.2994	.
26	85	.	.	.	.	.	2	1	58.2994	.
26	86	.	.	.	.	.	2	1	58.2994	.
26	87	.	.	.	.	.	2	1	58.2994	.
26	88	.	.	.	.	.	2	1	58.2994	.
26	89	.	.	.	.	.	2	1	58.2994	.
26	90	.	.	.	.	.	2	1	58.2994	.
26	91	.	.	.	.	.	2	1	58.2994	.
26	92	.	.	.	.	.	2	1	58.2994	.
26	93	.	.	.	.	.	2	1	58.2994	.
26	94	.	.	.	.	.	2	1	58.2994	.
26	95	.	.	.	.	.	2	1	58.2994	.
27	12	.	300	14	24	600	1	1	13.7642	.
27	73	.	.	.	.	.	2	1	13.7642	.
27	74	.	.	.	.	.	2	1	13.7642	.
27	75	.	.	.	.	.	2	1	13.7642	.
27	76	.	.	.	.	.	2	1	13.7642	.
27	77	.	.	.	.	.	2	1	13.7642	.
27	78	.	.	.	.	.	2	1	13.7642	.
27	79	.	.	.	.	.	2	1	13.7642	.
27	80	.	.	.	.	.	2	1	13.7642	.
27	81	.	.	.	.	.	2	1	13.7642	.
27	82	.	.	.	.	.	2	1	13.7642	.
27	83	.	.	.	.	.	2	1	13.7642	.
27	84	.	.	.	.	.	2	1	13.7642	.
27	85	.	.	.	.	.	2	1	13.7642	.
27	86	.	.	.	.	.	2	1	13.7642	.
27	87	.	.	.	.	.	2	1	13.7642	.
27	88	.	.	.	.	.	2	1	13.7642	.
27	89	.	.	.	.	.	2	1	13.7642	.
27	90	.	.	.	.	.	2	1	13.7642	.
27	91	.	.	.	.	.	2	1	13.7642	.
27	92	.	.	.	.	.	2	1	13.7642	.
27	93	.	.	.	.	.	2	1	13.7642	.
27	94	.	.	.	.	.	2	1	13.7642	.
27	95	.	.	.	.	.	2	1	13.7642	.
28	12	.	300	14	24	600	1	1	24.5391	.
28	73	.	.	.	.	.	2	1	24.5391	.
28	74	.	.	.	.	.	2	1	24.5391	.
28	75	.	.	.	.	.	2	1	24.5391	.
28	76	.	.	.	.	.	2	1	24.5391	.
28	77	.	.	.	.	.	2	1	24.5391	.
28	78	.	.	.	.	.	2	1	24.5391	.
28	79	.	.	.	.	.	2	1	24.5391	.
28	80	.	.	.	.	.	2	1	24.5391	.
28	81	.	.	.	.	.	2	1	24.5391	.
28	82	.	.	.	.	.	2	1	24.5391	.
28	83	.	.	.	.	.	2	1	24.5391	.
28	84	.	.	.	.	.	2	1	24.5391	.
28	85	.	.	.	.	.	2	1	24.5391	.
28	86	.	.	.	.	.	2	1	24.5391	.
28	87	.	.	.	.	.	2	1	24.5391	.
28	88	.	.	.	.	.	2	1	24.5391	.
28	89	.	.	.	.	.	2	1	24.5391	.
28	90	.	.	.	.	.	2	1	24.5391	.
28	91	.	.	.	.	.	2	1	24.5391	.
28	92	.	.	.	.	.	2	1	24.5391	.
28	93	.	.	.	.	.	2	1	24.5391	.
28	94	.	.	.	.	.	2	1	24.5391	.
28	95	.	.	.	.	.	2	1	24.5391	.
29	12	.	300	14	24	600	1	1	62.6589	.
29	73	.	.	.	.	.	2	1	62.6589	.
29	74	.	.	.	.	.	2	1	62.6589	.
29	75	.	.	.	.	.	2	1	62.6589	.
29	76	.	.	.	.	.	2	1	62.6589	.
29	77	.	.	.	.	.	2	1	62.6589	.
29	78	.	.	.	.	.	2	1	62.6589	.
29	79	.	.	.	.	.	2	1	62.6589	.
29	80	.	.	.	.	.	2	1	62.6589	.
29	81	.	.	.	.	.	2	1	62.6589	.
29	82	.	.	.	.	.	2	1	62.6589	.
29	83	.	.	.	.	.	2	1	62.6589	.
29	84	.	.	.	.	.	2	1	62.6589	.
29	85	.	.	.	.	.	2	1	62.6589	.
29	86	.	.	.	.	.	2	1	62.6589	.
29	87	.	.	.	.	.	2	1	62.6589	.
29	88	.	.	.	.	.	2	1	62.6589	.
29	89	.	.	.	.	.	2	1	62.6589	.
29	90	.	.	.	.	.	2	1	62.6589	.
29	91	.	.	.	.	.	2	1	62.6589	.
29	92	.	.	.	.	.	2	1	62.6589	.
29	93	.	.	.	.	.	2	1	62.6589	.
29	94	.	.	.	.	.	2	1	62.6589	.
29	95	.	.	.	.	.	2	1	62.6589	.
30	12	.	300	14	24	600	1	1	134.2	.
30	73	.	.	.	.	.	2	1	134.2	.
30	74	.	.	.	.	.	2	1	134.2	.
30	75	.	.	.	.	.	2	1	134.2	.
30	76	.	.	.	.	.	2	1	134.2	.
30	77	.	.	.	.	.	2	1	134.2	.
30	78	.	.	.	.	.	2	1	134.2	.
30	79	.	.	.	.	.	2	1	134.2	.
30	80	.	.	.	.	.	2	1	134.2	.
30	81	.	.	.	.	.	2	1	134.2	.
30	82	.	.	.	.	.	2	1	134.2	.
30	83	.	.	.	.	.	2	1	134.2	.
30	84	.	.	.	.	.	2	1	134.2	.
30	85	.	.	.	.	.	2	1	134.2	.
30	86	.	.	.	.	.	2	1	134.2	.
30	87	.	.	.	.	.	2	1	134.2	.
30	88	.	.	.	.	.	2	1	134.2	.
30	89	.	.	.	.	.	2	1	134.2	.
30	90	.	.	.	.	.	2	1	134.2	.
30	91	.	.	.	.	.	2	1	134.2	.
30	92	.	.	.	.	.	2	1	134.2	.
30	93	.	.	.	.	.	2	1	134.2	.
30	94	.	.	.	.	.	2	1	134.2	.
30	95	.	.	.	.	.	2	1	134.2	.
31	12	.	300	14	24	600	1	1	.	.
31	73	.	.	.	.	.	2	1	.	.
31	74	.	.	.	.	.	2	1	.	.
31	75	.	.	.	.	.	2	1	.	.
31	76	.	.	.	.	.	2	1	.	.
31	77	.	.	.	.	.	2	1	.	.
31	78	.	.	.	.	.	2	1	.	.
31	79	.	.	.	.	.	2	1	.	.
31	80	.	.	.	.	.	2	1	.	.
31	81	.	.	.	.	.	2	1	.	.
31	82	.	.	.	.	.	2	1	.	.
31	83	.	.	.	.	.	2	1	.	.
31	84	.	.	.	.	.	2	1	.	.
31	85	.	.	.	.	.	2	1	.	.
31	86	.	.	.	.	.	2	1	.	.
31	87	.	.	.	.	.	2	1	.	.
31	88	.	.	.	.	.	2	1	.	.
31	89	.	.	.	.	.	2	1	.	.
31	90	.	.	.	.	.	2	1	.	.
31	91	.	.	.	.	.	2	1	.	.
31	92	.	.	.	.	.	2	1	.	.
31	93	.	.	.	.	.	2	1	.	.
31	94	.	.	.	.	.	2	1	.	.
31	95	.	.	.	.	.	2	1	.	.
32	12	.	300	14	24	600	1	1	106.88	.
32	73	.	.	.	.	.	2	1	106.88	.
32	74	.	.	.	.	.	2	1	106.88	.
32	75	.	.	.	.	.	2	1	106.88	.
32	76	.	.	.	.	.	2	1	106.88	.
32	77	.	.	.	.	.	2	1	106.88	.
32	78	.	.	.	.	.	2	1	106.88	.
32	79	.	.	.	.	.	2	1	106.88	.
32	80	.	.	.	.	.	2	1	106.88	.
32	81	.	.	.	.	.	2	1	106.88	.
32	82	.	.	.	.	.	2	1	106.88	.
32	83	.	.	.	.	.	2	1	106.88	.
32	84	.	.	.	.	.	2	1	106.88	.
32	85	.	.	.	.	.	2	1	106.88	.
32	86	.	.	.	.	.	2	1	106.88	.
32	87	.	.	.	.	.	2	1	106.88	.
32	88	.	.	.	.	.	2	1	106.88	.
32	89	.	.	.	.	.	2	1	106.88	.
32	90	.	.	.	.	.	2	1	106.88	.
32	91	.	.	.	.	.	2	1	106.88	.
32	92	.	.	.	.	.	2	1	106.88	.
32	93	.	.	.	.	.	2	1	106.88	.
32	94	.	.	.	.	.	2	1	106.88	.
32	95	.	.	.	.	.	2	1	106.88	.
33	12	.	300	14	24	600	1	1	102.73	.
33	73	.	.	.	.	.	2	1	102.73	.
33	74	.	.	.	.	.	2	1	102.73	.
33	75	.	.	.	.	.	2	1	102.73	.
33	76	.	.	.	.	.	2	1	102.73	.
33	77	.	.	.	.	.	2	1	102.73	.
33	78	.	.	.	.	.	2	1	102.73	.
33	79	.	.	.	.	.	2	1	102.73	.
33	80	.	.	.	.	.	2	1	102.73	.
33	81	.	.	.	.	.	2	1	102.73	.
33	82	.	.	.	.	.	2	1	102.73	.
33	83	.	.	.	.	.	2	1	102.73	.
33	84	.	.	.	.	.	2	1	102.73	.
33	85	.	.	.	.	.	2	1	102.73	.
33	86	.	.	.	.	.	2	1	102.73	.
33	87	.	.	.	.	.	2	1	102.73	.
33	88	.	.	.	.	.	2	1	102.73	.
33	89	.	.	.	.	.	2	1	102.73	.
33	90	.	.	.	.	.	2	1	102.73	.
33	91	.	.	.	.	.	2	1	102.73	.
33	92	.	.	.	.	.	2	1	102.73	.
33	93	.	.	.	.	.	2	1	102.73	.
33	94	.	.	.	.	.	2	1	102.73	.
33	95	.	.	.	.	.	2	1	102.73	.
34	12	.	300	14	24	600	1	1	45.49	.
34	73	.	.	.	.	.	2	1	45.49	.
34	74	.	.	.	.	.	2	1	45.49	.
34	75	.	.	.	.	.	2	1	45.49	.
34	76	.	.	.	.	.	2	1	45.49	.
34	77	.	.	.	.	.	2	1	45.49	.
34	78	.	.	.	.	.	2	1	45.49	.
34	79	.	.	.	.	.	2	1	45.49	.
34	80	.	.	.	.	.	2	1	45.49	.
34	81	.	.	.	.	.	2	1	45.49	.
34	82	.	.	.	.	.	2	1	45.49	.
34	83	.	.	.	.	.	2	1	45.49	.
34	84	.	.	.	.	.	2	1	45.49	.
34	85	.	.	.	.	.	2	1	45.49	.
34	86	.	.	.	.	.	2	1	45.49	.
34	87	.	.	.	.	.	2	1	45.49	.
34	88	.	.	.	.	.	2	1	45.49	.
34	89	.	.	.	.	.	2	1	45.49	.
34	90	.	.	.	.	.	2	1	45.49	.
34	91	.	.	.	.	.	2	1	45.49	.
34	92	.	.	.	.	.	2	1	45.49	.
34	93	.	.	.	.	.	2	1	45.49	.
34	94	.	.	.	.	.	2	1	45.49	.
34	95	.	.	.	.	.	2	1	45.49	.
35	12	.	300	14	24	600	1	1	45.01	.
35	73	.	.	.	.	.	2	1	45.01	.
35	74	.	.	.	.	.	2	1	45.01	.
35	75	.	.	.	.	.	2	1	45.01	.
35	76	.	.	.	.	.	2	1	45.01	.
35	77	.	.	.	.	.	2	1	45.01	.
35	78	.	.	.	.	.	2	1	45.01	.
35	79	.	.	.	.	.	2	1	45.01	.
35	80	.	.	.	.	.	2	1	45.01	.
35	81	.	.	.	.	.	2	1	45.01	.
35	82	.	.	.	.	.	2	1	45.01	.
35	83	.	.	.	.	.	2	1	45.01	.
35	84	.	.	.	.	.	2	1	45.01	.
35	85	.	.	.	.	.	2	1	45.01	.
35	86	.	.	.	.	.	2	1	45.01	.
35	87	.	.	.	.	.	2	1	45.01	.
35	88	.	.	.	.	.	2	1	45.01	.
35	89	.	.	.	.	.	2	1	45.01	.
35	90	.	.	.	.	.	2	1	45.01	.
35	91	.	.	.	.	.	2	1	45.01	.
35	92	.	.	.	.	.	2	1	45.01	.
35	93	.	.	.	.	.	2	1	45.01	.
35	94	.	.	.	.	.	2	1	45.01	.
35	95	.	.	.	.	.	2	1	45.01	.
36	12	.	300	14	24	600	1	1	84.81	.
36	73	.	.	.	.	.	2	1	84.81	.
36	74	.	.	.	.	.	2	1	84.81	.
36	75	.	.	.	.	.	2	1	84.81	.
36	76	.	.	.	.	.	2	1	84.81	.
36	77	.	.	.	.	.	2	1	84.81	.
36	78	.	.	.	.	.	2	1	84.81	.
36	79	.	.	.	.	.	2	1	84.81	.
36	80	.	.	.	.	.	2	1	84.81	.
36	81	.	.	.	.	.	2	1	84.81	.
36	82	.	.	.	.	.	2	1	84.81	.
36	83	.	.	.	.	.	2	1	84.81	.
36	84	.	.	.	.	.	2	1	84.81	.
36	85	.	.	.	.	.	2	1	84.81	.
36	86	.	.	.	.	.	2	1	84.81	.
36	87	.	.	.	.	.	2	1	84.81	.
36	88	.	.	.	.	.	2	1	84.81	.
36	89	.	.	.	.	.	2	1	84.81	.
36	90	.	.	.	.	.	2	1	84.81	.
36	91	.	.	.	.	.	2	1	84.81	.
36	92	.	.	.	.	.	2	1	84.81	.
36	93	.	.	.	.	.	2	1	84.81	.
36	94	.	.	.	.	.	2	1	84.81	.
36	95	.	.	.	.	.	2	1	84.81	.
37	12	.	300	14	24	600	1	1	25.5871	.
37	73	.	.	.	.	.	2	1	25.5871	.
37	74	.	.	.	.	.	2	1	25.5871	.
37	75	.	.	.	.	.	2	1	25.5871	.
37	76	.	.	.	.	.	2	1	25.5871	.
37	77	.	.	.	.	.	2	1	25.5871	.
37	78	.	.	.	.	.	2	1	25.5871	.
37	79	.	.	.	.	.	2	1	25.5871	.
37	80	.	.	.	.	.	2	1	25.5871	.
37	81	.	.	.	.	.	2	1	25.5871	.
37	82	.	.	.	.	.	2	1	25.5871	.
37	83	.	.	.	.	.	2	1	25.5871	.
37	84	.	.	.	.	.	2	1	25.5871	.
37	85	.	.	.	.	.	2	1	25.5871	.
37	86	.	.	.	.	.	2	1	25.5871	.
37	87	.	.	.	.	.	2	1	25.5871	.
37	88	.	.	.	.	.	2	1	25.5871	.
37	89	.	.	.	.	.	2	1	25.5871	.
37	90	.	.	.	.	.	2	1	25.5871	.
37	91	.	.	.	.	.	2	1	25.5871	.
37	92	.	.	.	.	.	2	1	25.5871	.
37	93	.	.	.	.	.	2	1	25.5871	.
37	94	.	.	.	.	.	2	1	25.5871	.
37	95	.	.	.	.	.	2	1	25.5871	.
38	12	.	300	14	24	600	1	1	63.1622	.
38	73	.	.	.	.	.	2	1	63.1622	.
38	74	.	.	.	.	.	2	1	63.1622	.
38	75	.	.	.	.	.	2	1	63.1622	.
38	76	.	.	.	.	.	2	1	63.1622	.
38	77	.	.	.	.	.	2	1	63.1622	.
38	78	.	.	.	.	.	2	1	63.1622	.
38	79	.	.	.	.	.	2	1	63.1622	.
38	80	.	.	.	.	.	2	1	63.1622	.
38	81	.	.	.	.	.	2	1	63.1622	.
38	82	.	.	.	.	.	2	1	63.1622	.
38	83	.	.	.	.	.	2	1	63.1622	.
38	84	.	.	.	.	.	2	1	63.1622	.
38	85	.	.	.	.	.	2	1	63.1622	.
38	86	.	.	.	.	.	2	1	63.1622	.
38	87	.	.	.	.	.	2	1	63.1622	.
38	88	.	.	.	.	.	2	1	63.1622	.
38	89	.	.	.	.	.	2	1	63.1622	.
38	90	.	.	.	.	.	2	1	63.1622	.
38	91	.	.	.	.	.	2	1	63.1622	.
38	92	.	.	.	.	.	2	1	63.1622	.
38	93	.	.	.	.	.	2	1	63.1622	.
38	94	.	.	.	.	.	2	1	63.1622	.
38	95	.	.	.	.	.	2	1	63.1622	.
39	12	.	300	14	24	600	1	1	78.7474	.
39	73	.	.	.	.	.	2	1	78.7474	.
39	74	.	.	.	.	.	2	1	78.7474	.
39	75	.	.	.	.	.	2	1	78.7474	.
39	76	.	.	.	.	.	2	1	78.7474	.
39	77	.	.	.	.	.	2	1	78.7474	.
39	78	.	.	.	.	.	2	1	78.7474	.
39	79	.	.	.	.	.	2	1	78.7474	.
39	80	.	.	.	.	.	2	1	78.7474	.
39	81	.	.	.	.	.	2	1	78.7474	.
39	82	.	.	.	.	.	2	1	78.7474	.
39	83	.	.	.	.	.	2	1	78.7474	.
39	84	.	.	.	.	.	2	1	78.7474	.
39	85	.	.	.	.	.	2	1	78.7474	.
39	86	.	.	.	.	.	2	1	78.7474	.
39	87	.	.	.	.	.	2	1	78.7474	.
39	88	.	.	.	.	.	2	1	78.7474	.
39	89	.	.	.	.	.	2	1	78.7474	.
39	90	.	.	.	.	.	2	1	78.7474	.
39	91	.	.	.	.	.	2	1	78.7474	.
39	92	.	.	.	.	.	2	1	78.7474	.
39	93	.	.	.	.	.	2	1	78.7474	.
39	94	.	.	.	.	.	2	1	78.7474	.
39	95	.	.	.	.	.	2	1	78.7474	.
40	12	.	300	14	24	600	1	1	46.972	.
40	73	.	.	.	.	.	2	1	46.972	.
40	74	.	.	.	.	.	2	1	46.972	.
40	75	.	.	.	.	.	2	1	46.972	.
40	76	.	.	.	.	.	2	1	46.972	.
40	77	.	.	.	.	.	2	1	46.972	.
40	78	.	.	.	.	.	2	1	46.972	.
40	79	.	.	.	.	.	2	1	46.972	.
40	80	.	.	.	.	.	2	1	46.972	.
40	81	.	.	.	.	.	2	1	46.972	.
40	82	.	.	.	.	.	2	1	46.972	.
40	83	.	.	.	.	.	2	1	46.972	.
40	84	.	.	.	.	.	2	1	46.972	.
40	85	.	.	.	.	.	2	1	46.972	.
40	86	.	.	.	.	.	2	1	46.972	.
40	87	.	.	.	.	.	2	1	46.972	.
40	88	.	.	.	.	.	2	1	46.972	.
40	89	.	.	.	.	.	2	1	46.972	.
40	90	.	.	.	.	.	2	1	46.972	.
40	91	.	.	.	.	.	2	1	46.972	.
40	92	.	.	.	.	.	2	1	46.972	.
40	93	.	.	.	.	.	2	1	46.972	.
40	94	.	.	.	.	.	2	1	46.972	.
40	95	.	.	.	.	.	2	1	46.972	.
41	12	.	300	14	24	600	1	1	101.24	.
41	73	.	.	.	.	.	2	1	101.24	.
41	74	.	.	.	.	.	2	1	101.24	.
41	75	.	.	.	.	.	2	1	101.24	.
41	76	.	.	.	.	.	2	1	101.24	.
41	77	.	.	.	.	.	2	1	101.24	.
41	78	.	.	.	.	.	2	1	101.24	.
41	79	.	.	.	.	.	2	1	101.24	.
41	80	.	.	.	.	.	2	1	101.24	.
41	81	.	.	.	.	.	2	1	101.24	.
41	82	.	.	.	.	.	2	1	101.24	.
41	83	.	.	.	.	.	2	1	101.24	.
41	84	.	.	.	.	.	2	1	101.24	.
41	85	.	.	.	.	.	2	1	101.24	.
41	86	.	.	.	.	.	2	1	101.24	.
41	87	.	.	.	.	.	2	1	101.24	.
41	88	.	.	.	.	.	2	1	101.24	.
41	89	.	.	.	.	.	2	1	101.24	.
41	90	.	.	.	.	.	2	1	101.24	.
41	91	.	.	.	.	.	2	1	101.24	.
41	92	.	.	.	.	.	2	1	101.24	.
41	93	.	.	.	.	.	2	1	101.24	.
41	94	.	.	.	.	.	2	1	101.24	.
41	95	.	.	.	.	.	2	1	101.24	.
42	12	.	300	14	24	600	1	1	100.48	.
42	73	.	.	.	.	.	2	1	100.48	.
42	74	.	.	.	.	.	2	1	100.48
42	75	.	.	.	.	.	2	1	100.48
42	76	.	.	.	.	.	2	1	100.48
42	77	.	.	.	.	.	2	1	100.48
42	78	.	.	.	.	.	2	1	100.48
42	79	.	.	.	.	.	2	1	100.48
42	80	.	.	.	.	.	2	1	100.48
42	81	.	.	.	.	.	2	1	100.48
42	82	.	.	.	.	.	2	1	100.48
42	83	.	.	.	.	.	2	1	100.48	.
42	84	.	.	.	.	.	2	1	100.48	.
42	85	.	.	.	.	.	2	1	100.48	.
42	86	.	.	.	.	.	2	1	100.48	.
42	87	.	.	.	.	.	2	1	100.48	.
42	88	.	.	.	.	.	2	1	100.48	.
42	89	.	.	.	.	.	2	1	100.48	.
42	90	.	.	.	.	.	2	1	100.48	.
42	91	.	.	.	.	.	2	1	100.48	.
42	92	.	.	.	.	.	2	1	100.48	.
42	93	.	.	.	.	.	2	1	100.48	.
42	94	.	.	.	.	.	2	1	100.48	.
42	95	.	.	.	.	.	2	1	100.48	.
43	12	.	300	14	24	600	1	1	116.04	.
43	73	.	.	.	.	.	2	1	116.04	.
43	74	.	.	.	.	.	2	1	116.04	.
43	75	.	.	.	.	.	2	1	116.04	.
43	76	.	.	.	.	.	2	1	116.04	.
43	77	.	.	.	.	.	2	1	116.04	.
43	78	.	.	.	.	.	2	1	116.04	.
43	79	.	.	.	.	.	2	1	116.04	.
43	80	.	.	.	.	.	2	1	116.04	.
43	81	.	.	.	.	.	2	1	116.04	.
43	82	.	.	.	.	.	2	1	116.04	.
43	83	.	.	.	.	.	2	1	116.04	.
43	84	.	.	.	.	.	2	1	116.04	.
43	85	.	.	.	.	.	2	1	116.04	.
43	86	.	.	.	.	.	2	1	116.04	.
43	87	.	.	.	.	.	2	1	116.04	.
43	88	.	.	.	.	.	2	1	116.04	.
43	89	.	.	.	.	.	2	1	116.04	.
43	90	.	.	.	.	.	2	1	116.04	.
43	91	.	.	.	.	.	2	1	116.04	.
43	92	.	.	.	.	.	2	1	116.04	.
43	93	.	.	.	.	.	2	1	116.04	.
43	94	.	.	.	.	.	2	1	116.04	.
43	95	.	.	.	.	.	2	1	116.04	.
44	12	.	300	14	24	600	1	1	121.52	.
44	73	.	.	.	.	.	2	1	121.52	.
44	74	.	.	.	.	.	2	1	121.52	.
44	75	.	.	.	.	.	2	1	121.52	.
44	76	.	.	.	.	.	2	1	121.52	.
44	77	.	.	.	.	.	2	1	121.52	.
44	78	.	.	.	.	.	2	1	121.52	.
44	79	.	.	.	.	.	2	1	121.52	.
44	80	.	.	.	.	.	2	1	121.52	.
44	81	.	.	.	.	.	2	1	121.52	.
44	82	.	.	.	.	.	2	1	121.52	.
44	83	.	.	.	.	.	2	1	121.52	.
44	84	.	.	.	.	.	2	1	121.52	.
44	85	.	.	.	.	.	2	1	121.52	.
44	86	.	.	.	.	.	2	1	121.52	.
44	87	.	.	.	.	.	2	1	121.52	.
44	88	.	.	.	.	.	2	1	121.52	.
44	89	.	.	.	.	.	2	1	121.52	.
44	90	.	.	.	.	.	2	1	121.52	.
44	91	.	.	.	.	.	2	1	121.52	.
44	92	.	.	.	.	.	2	1	121.52	.
44	93	.	.	.	.	.	2	1	121.52	.
44	94	.	.	.	.	.	2	1	121.52	.
44	95	.	.	.	.	.	2	1	121.52	.
45	12	.	300	14	24	600	1	1	32.51	.
45	73	.	.	.	.	.	2	1	32.51	.
45	74	.	.	.	.	.	2	1	32.51	.
45	75	.	.	.	.	.	2	1	32.51	.
45	76	.	.	.	.	.	2	1	32.51	.
45	77	.	.	.	.	.	2	1	32.51	.
45	78	.	.	.	.	.	2	1	32.51	.
45	79	.	.	.	.	.	2	1	32.51	.
45	80	.	.	.	.	.	2	1	32.51	.
45	81	.	.	.	.	.	2	1	32.51	.
45	82	.	.	.	.	.	2	1	32.51	.
45	83	.	.	.	.	.	2	1	32.51	.
45	84	.	.	.	.	.	2	1	32.51	.
45	85	.	.	.	.	.	2	1	32.51	.
45	86	.	.	.	.	.	2	1	32.51	.
45	87	.	.	.	.	.	2	1	32.51	.
45	88	.	.	.	.	.	2	1	32.51	.
45	89	.	.	.	.	.	2	1	32.51	.
45	90	.	.	.	.	.	2	1	32.51	.
45	91	.	.	.	.	.	2	1	32.51	.
45	92	.	.	.	.	.	2	1	32.51	.
45	93	.	.	.	.	.	2	1	32.51	.
45	94	.	.	.	.	.	2	1	32.51	.
45	95	.	.	.	.	.	2	1	32.51	.
46	12	.	300	14	24	600	1	1	158.92	.
46	73	.	.	.	.	.	2	1	158.92	.
46	74	.	.	.	.	.	2	1	158.92	.
46	75	.	.	.	.	.	2	1	158.92	.
46	76	.	.	.	.	.	2	1	158.92	.
46	77	.	.	.	.	.	2	1	158.92	.
46	78	.	.	.	.	.	2	1	158.92	.
46	79	.	.	.	.	.	2	1	158.92	.
46	80	.	.	.	.	.	2	1	158.92	.
46	81	.	.	.	.	.	2	1	158.92	.
46	82	.	.	.	.	.	2	1	158.92	.
46	83	.	.	.	.	.	2	1	158.92	.
46	84	.	.	.	.	.	2	1	158.92	.
46	85	.	.	.	.	.	2	1	158.92	.
46	86	.	.	.	.	.	2	1	158.92	.
46	87	.	.	.	.	.	2	1	158.92	.
46	88	.	.	.	.	.	2	1	158.92	.
46	89	.	.	.	.	.	2	1	158.92	.
46	90	.	.	.	.	.	2	1	158.92	.
46	91	.	.	.	.	.	2	1	158.92	.
46	92	.	.	.	.	.	2	1	158.92	.
46	93	.	.	.	.	.	2	1	158.92	.
46	94	.	.	.	.	.	2	1	158.92	.
46	95	.	.	.	.	.	2	1	158.92	.
47	12	.	300	14	24	600	1	1	25.58	.
47	73	.	.	.	.	.	2	1	25.58	.
47	74	.	.	.	.	.	2	1	25.58	.
47	75	.	.	.	.	.	2	1	25.58	.
47	76	.	.	.	.	.	2	1	25.58	.
47	77	.	.	.	.	.	2	1	25.58	.
47	78	.	.	.	.	.	2	1	25.58	.
47	79	.	.	.	.	.	2	1	25.58	.
47	80	.	.	.	.	.	2	1	25.58	.
47	81	.	.	.	.	.	2	1	25.58	.
47	82	.	.	.	.	.	2	1	25.58	.
47	83	.	.	.	.	.	2	1	25.58	.
47	84	.	.	.	.	.	2	1	25.58	.
47	85	.	.	.	.	.	2	1	25.58	.
47	86	.	.	.	.	.	2	1	25.58	.
47	87	.	.	.	.	.	2	1	25.58	.
47	88	.	.	.	.	.	2	1	25.58	.
47	89	.	.	.	.	.	2	1	25.58	.
47	90	.	.	.	.	.	2	1	25.58	.
47	91	.	.	.	.	.	2	1	25.58	.
47	92	.	.	.	.	.	2	1	25.58	.
47	93	.	.	.	.	.	2	1	25.58	.
47	94	.	.	.	.	.	2	1	25.58	.
47	95	.	.	.	.	.	2	1	25.58	.
48	12	.	300	14	24	600	1	1	120.68	.
48	73	.	.	.	.	.	2	1	120.68	.
48	74	.	.	.	.	.	2	1	120.68	.
48	75	.	.	.	.	.	2	1	120.68	.
48	76	.	.	.	.	.	2	1	120.68	.
48	77	.	.	.	.	.	2	1	120.68	.
48	78	.	.	.	.	.	2	1	120.68	.
48	79	.	.	.	.	.	2	1	120.68	.
48	80	.	.	.	.	.	2	1	120.68	.
48	81	.	.	.	.	.	2	1	120.68	.
48	82	.	.	.	.	.	2	1	120.68	.
48	83	.	.	.	.	.	2	1	120.68	.
48	84	.	.	.	.	.	2	1	120.68	.
48	85	.	.	.	.	.	2	1	120.68	.
48	86	.	.	.	.	.	2	1	120.68	.
48	87	.	.	.	.	.	2	1	120.68	.
48	88	.	.	.	.	.	2	1	120.68	.
48	89	.	.	.	.	.	2	1	120.68	.
48	90	.	.	.	.	.	2	1	120.68	.
48	91	.	.	.	.	.	2	1	120.68	.
48	92	.	.	.	.	.	2	1	120.68	.
48	93	.	.	.	.	.	2	1	120.68	.
48	94	.	.	.	.	.	2	1	120.68	.
48	95	.	.	.	.	.	2	1	120.68	.
49	12	.	300	14	24	600	1	1	98.2441	.
49	73	.	.	.	.	.	2	1	98.2441	.
49	74	.	.	.	.	.	2	1	98.2441	.
49	75	.	.	.	.	.	2	1	98.2441	.
49	76	.	.	.	.	.	2	1	98.2441	.
49	77	.	.	.	.	.	2	1	98.2441	.
49	78	.	.	.	.	.	2	1	98.2441	.
49	79	.	.	.	.	.	2	1	98.2441	.
49	80	.	.	.	.	.	2	1	98.2441	.
49	81	.	.	.	.	.	2	1	98.2441	.
49	82	.	.	.	.	.	2	1	98.2441	.
49	83	.	.	.	.	.	2	1	98.2441	.
49	84	.	.	.	.	.	2	1	98.2441	.
49	85	.	.	.	.	.	2	1	98.2441	.
49	86	.	.	.	.	.	2	1	98.2441	.
49	87	.	.	.	.	.	2	1	98.2441	.
49	88	.	.	.	.	.	2	1	98.2441	.
49	89	.	.	.	.	.	2	1	98.2441	.
49	90	.	.	.	.	.	2	1	98.2441	.
49	91	.	.	.	.	.	2	1	98.2441	.
49	92	.	.	.	.	.	2	1	98.2441	.
49	93	.	.	.	.	.	2	1	98.2441	.
49	94	.	.	.	.	.	2	1	98.2441	.
49	95	.	.	.	.	.	2	1	98.2441	.
50	12	.	300	14	24	600	1	1	37.6468	.
50	73	.	.	.	.	.	2	1	37.6468	.
50	74	.	.	.	.	.	2	1	37.6468	.
50	75	.	.	.	.	.	2	1	37.6468	.
50	76	.	.	.	.	.	2	1	37.6468	.
50	77	.	.	.	.	.	2	1	37.6468	.
50	78	.	.	.	.	.	2	1	37.6468	.
50	79	.	.	.	.	.	2	1	37.6468	.
50	80	.	.	.	.	.	2	1	37.6468	.
50	81	.	.	.	.	.	2	1	37.6468	.
50	82	.	.	.	.	.	2	1	37.6468	.
50	83	.	.	.	.	.	2	1	37.6468	.
50	84	.	.	.	.	.	2	1	37.6468	.
50	85	.	.	.	.	.	2	1	37.6468	.
50	86	.	.	.	.	.	2	1	37.6468	.
50	87	.	.	.	.	.	2	1	37.6468	.
50	88	.	.	.	.	.	2	1	37.6468	.
50	89	.	.	.	.	.	2	1	37.6468	.
50	90	.	.	.	.	.	2	1	37.6468	.
50	91	.	.	.	.	.	2	1	37.6468	.
50	92	.	.	.	.	.	2	1	37.6468	.
50	93	.	.	.	.	.	2	1	37.6468	.
50	94	.	.	.	.	.	2	1	37.6468	.
50	95	.	.	.	.	.	2	1	37.6468	.
51	12	.	300	14	24	600	1	1	20.7824	.
51	73	.	.	.	.	.	2	1	20.7824	.
51	74	.	.	.	.	.	2	1	20.7824	.
51	75	.	.	.	.	.	2	1	20.7824	.
51	76	.	.	.	.	.	2	1	20.7824	.
51	77	.	.	.	.	.	2	1	20.7824	.
51	78	.	.	.	.	.	2	1	20.7824	.
51	79	.	.	.	.	.	2	1	20.7824	.
51	80	.	.	.	.	.	2	1	20.7824	.
51	81	.	.	.	.	.	2	1	20.7824	.
51	82	.	.	.	.	.	2	1	20.7824	.
51	83	.	.	.	.	.	2	1	20.7824	.
51	84	.	.	.	.	.	2	1	20.7824	.
51	85	.	.	.	.	.	2	1	20.7824	.
51	86	.	.	.	.	.	2	1	20.7824	.
51	87	.	.	.	.	.	2	1	20.7824	.
51	88	.	.	.	.	.	2	1	20.7824	.
51	89	.	.	.	.	.	2	1	20.7824	.
51	90	.	.	.	.	.	2	1	20.7824	.
51	91	.	.	.	.	.	2	1	20.7824	.
51	92	.	.	.	.	.	2	1	20.7824	.
51	93	.	.	.	.	.	2	1	20.7824	.
51	94	.	.	.	.	.	2	1	20.7824	.
51	95	.	.	.	.	.	2	1	20.7824	.
52	12	.	300	14	24	600	1	1	59.8379	.
52	73	.	.	.	.	.	2	1	59.8379	.
52	74	.	.	.	.	.	2	1	59.8379	.
52	75	.	.	.	.	.	2	1	59.8379	.
52	76	.	.	.	.	.	2	1	59.8379	.
52	77	.	.	.	.	.	2	1	59.8379	.
52	78	.	.	.	.	.	2	1	59.8379	.
52	79	.	.	.	.	.	2	1	59.8379	.
52	80	.	.	.	.	.	2	1	59.8379	.
52	81	.	.	.	.	.	2	1	59.8379	.
52	82	.	.	.	.	.	2	1	59.8379	.
52	83	.	.	.	.	.	2	1	59.8379	.
52	84	.	.	.	.	.	2	1	59.8379	.
52	85	.	.	.	.	.	2	1	59.8379	.
52	86	.	.	.	.	.	2	1	59.8379	.
52	87	.	.	.	.	.	2	1	59.8379	.
52	88	.	.	.	.	.	2	1	59.8379	.
52	89	.	.	.	.	.	2	1	59.8379	.
52	90	.	.	.	.	.	2	1	59.8379	.
52	91	.	.	.	.	.	2	1	59.8379	.
52	92	.	.	.	.	.	2	1	59.8379	.
52	93	.	.	.	.	.	2	1	59.8379	.
52	94	.	.	.	.	.	2	1	59.8379	.
52	95	.	.	.	.	.	2	1	59.8379	.
53	12	.	300	14	24	600	1	1	58.9646	.
53	73	.	.	.	.	.	2	1	58.9646	.
53	74	.	.	.	.	.	2	1	58.9646
53	75	.	.	.	.	.	2	1	58.9646
53	76	.	.	.	.	.	2	1	58.9646
53	77	.	.	.	.	.	2	1	58.9646
53	78	.	.	.	.	.	2	1	58.9646
53	79	.	.	.	.	.	2	1	58.9646
53	80	.	.	.	.	.	2	1	58.9646
53	81	.	.	.	.	.	2	1	58.9646
53	82	.	.	.	.	.	2	1	58.9646
53	83	.	.	.	.	.	2	1	58.9646	.
53	84	.	.	.	.	.	2	1	58.9646	.
53	85	.	.	.	.	.	2	1	58.9646	.
53	86	.	.	.	.	.	2	1	58.9646	.
53	87	.	.	.	.	.	2	1	58.9646	.
53	88	.	.	.	.	.	2	1	58.9646	.
53	89	.	.	.	.	.	2	1	58.9646	.
53	90	.	.	.	.	.	2	1	58.9646	.
53	91	.	.	.	.	.	2	1	58.9646	.
53	92	.	.	.	.	.	2	1	58.9646	.
53	93	.	.	.	.	.	2	1	58.9646	.
53	94	.	.	.	.	.	2	1	58.9646	.
53	95	.	.	.	.	.	2	1	58.9646	.
54	12	.	300	14	24	600	1	1	57.5903	.
54	73	.	.	.	.	.	2	1	57.5903	.
54	74	.	.	.	.	.	2	1	57.5903	.
54	75	.	.	.	.	.	2	1	57.5903	.
54	76	.	.	.	.	.	2	1	57.5903	.
54	77	.	.	.	.	.	2	1	57.5903	.
54	78	.	.	.	.	.	2	1	57.5903	.
54	79	.	.	.	.	.	2	1	57.5903	.
54	80	.	.	.	.	.	2	1	57.5903	.
54	81	.	.	.	.	.	2	1	57.5903	.
54	82	.	.	.	.	.	2	1	57.5903	.
54	83	.	.	.	.	.	2	1	57.5903	.
54	84	.	.	.	.	.	2	1	57.5903	.
54	85	.	.	.	.	.	2	1	57.5903	.
54	86	.	.	.	.	.	2	1	57.5903	.
54	87	.	.	.	.	.	2	1	57.5903	.
54	88	.	.	.	.	.	2	1	57.5903	.
54	89	.	.	.	.	.	2	1	57.5903	.
54	90	.	.	.	.	.	2	1	57.5903	.
54	91	.	.	.	.	.	2	1	57.5903	.
54	92	.	.	.	.	.	2	1	57.5903	.
54	93	.	.	.	.	.	2	1	57.5903	.
54	94	.	.	.	.	.	2	1	57.5903	.
54	95	.	.	.	.	.	2	1	57.5903	.
55	12	.	300	14	24	600	1	1	101.697	.
55	73	.	.	.	.	.	2	1	101.697	.
55	74	.	.	.	.	.	2	1	101.697	.
55	75	.	.	.	.	.	2	1	101.697	.
55	76	.	.	.	.	.	2	1	101.697	.
55	77	.	.	.	.	.	2	1	101.697	.
55	78	.	.	.	.	.	2	1	101.697	.
55	79	.	.	.	.	.	2	1	101.697	.
55	80	.	.	.	.	.	2	1	101.697	.
55	81	.	.	.	.	.	2	1	101.697	.
55	82	.	.	.	.	.	2	1	101.697	.
55	83	.	.	.	.	.	2	1	101.697	.
55	84	.	.	.	.	.	2	1	101.697	.
55	85	.	.	.	.	.	2	1	101.697	.
55	86	.	.	.	.	.	2	1	101.697	.
55	87	.	.	.	.	.	2	1	101.697	.
55	88	.	.	.	.	.	2	1	101.697	.
55	89	.	.	.	.	.	2	1	101.697	.
55	90	.	.	.	.	.	2	1	101.697	.
55	91	.	.	.	.	.	2	1	101.697	.
55	92	.	.	.	.	.	2	1	101.697	.
55	93	.	.	.	.	.	2	1	101.697	.
55	94	.	.	.	.	.	2	1	101.697	.
55	95	.	.	.	.	.	2	1	101.697	.
56	12	.	300	14	24	600	1	1	151.589	.
56	73	.	.	.	.	.	2	1	151.589	.
56	74	.	.	.	.	.	2	1	151.589	.
56	75	.	.	.	.	.	2	1	151.589	.
56	76	.	.	.	.	.	2	1	151.589	.
56	77	.	.	.	.	.	2	1	151.589	.
56	78	.	.	.	.	.	2	1	151.589	.
56	79	.	.	.	.	.	2	1	151.589	.
56	80	.	.	.	.	.	2	1	151.589	.
56	81	.	.	.	.	.	2	1	151.589	.
56	82	.	.	.	.	.	2	1	151.589	.
56	83	.	.	.	.	.	2	1	151.589	.
56	84	.	.	.	.	.	2	1	151.589	.
56	85	.	.	.	.	.	2	1	151.589	.
56	86	.	.	.	.	.	2	1	151.589	.
56	87	.	.	.	.	.	2	1	151.589	.
56	88	.	.	.	.	.	2	1	151.589	.
56	89	.	.	.	.	.	2	1	151.589	.
56	90	.	.	.	.	.	2	1	151.589	.
56	91	.	.	.	.	.	2	1	151.589	.
56	92	.	.	.	.	.	2	1	151.589	.
56	93	.	.	.	.	.	2	1	151.589	.
56	94	.	.	.	.	.	2	1	151.589	.
56	95	.	.	.	.	.	2	1	151.589	.
57	12	.	300	14	24	600	1	1	69.9717	.
57	73	.	.	.	.	.	2	1	69.9717	.
57	74	.	.	.	.	.	2	1	69.9717	.
57	75	.	.	.	.	.	2	1	69.9717	.
57	76	.	.	.	.	.	2	1	69.9717	.
57	77	.	.	.	.	.	2	1	69.9717	.
57	78	.	.	.	.	.	2	1	69.9717	.
57	79	.	.	.	.	.	2	1	69.9717	.
57	80	.	.	.	.	.	2	1	69.9717	.
57	81	.	.	.	.	.	2	1	69.9717	.
57	82	.	.	.	.	.	2	1	69.9717	.
57	83	.	.	.	.	.	2	1	69.9717	.
57	84	.	.	.	.	.	2	1	69.9717	.
57	85	.	.	.	.	.	2	1	69.9717	.
57	86	.	.	.	.	.	2	1	69.9717	.
57	87	.	.	.	.	.	2	1	69.9717	.
57	88	.	.	.	.	.	2	1	69.9717	.
57	89	.	.	.	.	.	2	1	69.9717	.
57	90	.	.	.	.	.	2	1	69.9717	.
57	91	.	.	.	.	.	2	1	69.9717	.
57	92	.	.	.	.	.	2	1	69.9717	.
57	93	.	.	.	.	.	2	1	69.9717	.
57	94	.	.	.	.	.	2	1	69.9717	.
57	95	.	.	.	.	.	2	1	69.9717	.
58	12	.	300	14	24	600	1	1	74.6889	.
58	73	.	.	.	.	.	2	1	74.6889	.
58	74	.	.	.	.	.	2	1	74.6889	.
58	75	.	.	.	.	.	2	1	74.6889	.
58	76	.	.	.	.	.	2	1	74.6889	.
58	77	.	.	.	.	.	2	1	74.6889	.
58	78	.	.	.	.	.	2	1	74.6889	.
58	79	.	.	.	.	.	2	1	74.6889	.
58	80	.	.	.	.	.	2	1	74.6889	.
58	81	.	.	.	.	.	2	1	74.6889	.
58	82	.	.	.	.	.	2	1	74.6889	.
58	83	.	.	.	.	.	2	1	74.6889	.
58	84	.	.	.	.	.	2	1	74.6889	.
58	85	.	.	.	.	.	2	1	74.6889	.
58	86	.	.	.	.	.	2	1	74.6889	.
58	87	.	.	.	.	.	2	1	74.6889	.
58	88	.	.	.	.	.	2	1	74.6889	.
58	89	.	.	.	.	.	2	1	74.6889	.
58	90	.	.	.	.	.	2	1	74.6889	.
58	91	.	.	.	.	.	2	1	74.6889	.
58	92	.	.	.	.	.	2	1	74.6889	.
58	93	.	.	.	.	.	2	1	74.6889	.
58	94	.	.	.	.	.	2	1	74.6889	.
58	95	.	.	.	.	.	2	1	74.6889	.
59	12	.	300	14	24	600	1	1	41.807	.
59	73	.	.	.	.	.	2	1	41.807	.
59	74	.	.	.	.	.	2	1	41.807	.
59	75	.	.	.	.	.	2	1	41.807	.
59	76	.	.	.	.	.	2	1	41.807	.
59	77	.	.	.	.	.	2	1	41.807	.
59	78	.	.	.	.	.	2	1	41.807	.
59	79	.	.	.	.	.	2	1	41.807	.
59	80	.	.	.	.	.	2	1	41.807	.
59	81	.	.	.	.	.	2	1	41.807	.
59	82	.	.	.	.	.	2	1	41.807	.
59	83	.	.	.	.	.	2	1	41.807	.
59	84	.	.	.	.	.	2	1	41.807	.
59	85	.	.	.	.	.	2	1	41.807	.
59	86	.	.	.	.	.	2	1	41.807	.
59	87	.	.	.	.	.	2	1	41.807	.
59	88	.	.	.	.	.	2	1	41.807	.
59	89	.	.	.	.	.	2	1	41.807	.
59	90	.	.	.	.	.	2	1	41.807	.
59	91	.	.	.	.	.	2	1	41.807	.
59	92	.	.	.	.	.	2	1	41.807	.
59	93	.	.	.	.	.	2	1	41.807	.
59	94	.	.	.	.	.	2	1	41.807	.
59	95	.	.	.	.	.	2	1	41.807	.
60	12	.	300	14	24	600	1	1	48.8773	.
60	73	.	.	.	.	.	2	1	48.8773	.
60	74	.	.	.	.	.	2	1	48.8773	.
60	75	.	.	.	.	.	2	1	48.8773	.
60	76	.	.	.	.	.	2	1	48.8773	.
60	77	.	.	.	.	.	2	1	48.8773	.
60	78	.	.	.	.	.	2	1	48.8773	.
60	79	.	.	.	.	.	2	1	48.8773	.
60	80	.	.	.	.	.	2	1	48.8773	.
60	81	.	.	.	.	.	2	1	48.8773	.
60	82	.	.	.	.	.	2	1	48.8773	.
60	83	.	.	.	.	.	2	1	48.8773	.
60	84	.	.	.	.	.	2	1	48.8773	.
60	85	.	.	.	.	.	2	1	48.8773	.
60	86	.	.	.	.	.	2	1	48.8773	.
60	87	.	.	.	.	.	2	1	48.8773	.
60	88	.	.	.	.	.	2	1	48.8773	.
60	89	.	.	.	.	.	2	1	48.8773	.
60	90	.	.	.	.	.	2	1	48.8773	.
60	91	.	.	.	.	.	2	1	48.8773	.
60	92	.	.	.	.	.	2	1	48.8773	.
60	93	.	.	.	.	.	2	1	48.8773	.
60	94	.	.	.	.	.	2	1	48.8773	.
60	95	.	.	.	.	.	2	1	48.8773	.
61	12	.	300	14	24	600	1	1	17.3537	.
61	73	.	.	.	.	.	2	1	17.3537	.
61	74	.	.	.	.	.	2	1	17.3537	.
61	75	.	.	.	.	.	2	1	17.3537	.
61	76	.	.	.	.	.	2	1	17.3537	.
61	77	.	.	.	.	.	2	1	17.3537	.
61	78	.	.	.	.	.	2	1	17.3537	.
61	79	.	.	.	.	.	2	1	17.3537	.
61	80	.	.	.	.	.	2	1	17.3537	.
61	81	.	.	.	.	.	2	1	17.3537	.
61	82	.	.	.	.	.	2	1	17.3537	.
61	83	.	.	.	.	.	2	1	17.3537	.
61	84	.	.	.	.	.	2	1	17.3537	.
61	85	.	.	.	.	.	2	1	17.3537	.
61	86	.	.	.	.	.	2	1	17.3537	.
61	87	.	.	.	.	.	2	1	17.3537	.
61	88	.	.	.	.	.	2	1	17.3537	.
61	89	.	.	.	.	.	2	1	17.3537	.
61	90	.	.	.	.	.	2	1	17.3537	.
61	91	.	.	.	.	.	2	1	17.3537	.
61	92	.	.	.	.	.	2	1	17.3537	.
61	93	.	.	.	.	.	2	1	17.3537	.
61	94	.	.	.	.	.	2	1	17.3537	.
61	95	.	.	.	.	.	2	1	17.3537	.
62	12	.	300	14	24	600	1	1	124.74	.
62	73	.	.	.	.	.	2	1	124.74	.
62	74	.	.	.	.	.	2	1	124.74	.
62	75	.	.	.	.	.	2	1	124.74	.
62	76	.	.	.	.	.	2	1	124.74	.
62	77	.	.	.	.	.	2	1	124.74	.
62	78	.	.	.	.	.	2	1	124.74	.
62	79	.	.	.	.	.	2	1	124.74	.
62	80	.	.	.	.	.	2	1	124.74	.
62	81	.	.	.	.	.	2	1	124.74	.
62	82	.	.	.	.	.	2	1	124.74	.
62	83	.	.	.	.	.	2	1	124.74	.
62	84	.	.	.	.	.	2	1	124.74	.
62	85	.	.	.	.	.	2	1	124.74	.
62	86	.	.	.	.	.	2	1	124.74	.
62	87	.	.	.	.	.	2	1	124.74	.
62	88	.	.	.	.	.	2	1	124.74	.
62	89	.	.	.	.	.	2	1	124.74	.
62	90	.	.	.	.	.	2	1	124.74	.
62	91	.	.	.	.	.	2	1	124.74	.
62	92	.	.	.	.	.	2	1	124.74	.
62	93	.	.	.	.	.	2	1	124.74	.
62	94	.	.	.	.	.	2	1	124.74	.
62	95	.	.	.	.	.	2	1	124.74	.
63	12	.	300	14	24	600	1	1	125.92	.
63	73	.	.	.	.	.	2	1	125.92	.
63	74	.	.	.	.	.	2	1	125.92	.
63	75	.	.	.	.	.	2	1	125.92	.
63	76	.	.	.	.	.	2	1	125.92	.
63	77	.	.	.	.	.	2	1	125.92	.
63	78	.	.	.	.	.	2	1	125.92	.
63	79	.	.	.	.	.	2	1	125.92	.
[truncated: 496 more rows]

## Sheet: 300 mg q12h
#ID	TIME	DV	AMT	ADDL	II	RATE	EVID	MDV	CRCL	Concentration
[truncated: 1,992 more rows]

[truncated: 1 more sheets: 300 mg q8h]
